# Supplementary material for: Coordinated upregulation of PABPC1L and SNHG lncRNAs defines a tumor-specific expression module in colorectal cancer: evidence from paired tumor-normal expression profiling
Source: Biochem Biophys Rep. 2025 Nov 20;44:102373. doi: 10.1016/j.bbrep.2025.102373 (PMC12677082; doi:10.1016/j.bbrep.2025.102373)
Supplement: Multimedia component 1 [file mmc1.xlsx]

## Sheet: DESeq2 result
	symbol	baseMean	log2FoldChange	lfcSE	stat	pvalue	padj
ENSG00000062038.14	CDH3	3104.34	5.74631	0.132151	43.4828	0	0
ENSG00000167767.14	KRT80	1373.88	6.63399	0.162148	40.9133	0	0
ENSG00000175832.13	ETV4	3705.37	5.26197	0.132855	39.6067	0	0
ENSG00000164379.7	FOXQ1	2358.36	6.39041	0.179887	35.5246	2.04876e-276	2.26777e-272
ENSG00000164283.13	ESM1	241.408	5.52387	0.161337	34.238	6.58403e-257	5.83029e-253
ENSG00000159263.16	SIM2	361.852	7.83784	0.229286	34.1837	4.22658e-256	3.11893e-252
ENSG00000163347.6	CLDN1	3259.05	4.78104	0.146169	32.7091	1.16086e-234	7.34259e-231
ENSG00000103888.17	CEMIP	4612.47	5.17748	0.161326	32.0933	5.46138e-226	3.0226e-222
ENSG00000129474.16	AJUBA	809.257	2.94525	0.094811	31.0644	7.28828e-212	3.58551e-208
ENSG00000105464.3	GRIN2D	1341.44	4.98967	0.161644	30.8684	3.17725e-209	1.40676e-205
ENSG00000105989.10	WNT2	317.628	5.44786	0.177608	30.6736	1.28262e-206	5.16267e-203
ENSG00000120254.16	MTHFD1L	1685.65	2.32351	0.078161	29.7273	3.41195e-194	1.2589e-190
ENSG00000050344.9	NFE2L3	2808.96	2.70448	0.0947827	28.5335	4.50532e-179	1.53444e-175
ENSG00000142959.5	BEST4	267.592	-5.84755	0.209114	-27.9635	4.51705e-172	1.42855e-168
ENSG00000178773.15	CPNE7	1093.52	5.77675	0.208136	27.7546	1.53206e-169	4.52224e-166
ENSG00000169764.16	UGP2	4008.51	-2.18028	0.0805035	-27.083	1.56003e-161	4.31698e-158
ENSG00000101255.11	TRIB3	2844.42	3.81041	0.14208	26.8187	1.95527e-158	5.09245e-155
ENSG00000181577.16	C6orf223	1310.57	4.54936	0.169947	26.7693	7.35697e-158	1.80965e-154
ENSG00000139433.11	GLTP	1412.5	-1.63065	0.0609973	-26.7331	1.93958e-157	4.51983e-154
ENSG00000214039.9	LINC02418	691.157	8.18623	0.307844	26.5921	8.37195e-156	1.85338e-152
ENSG00000170373.8	CST1	963.343	8.31284	0.313138	26.5469	2.7887e-155	5.87964e-152
ENSG00000172031.7	EPHX4	255.179	4.38874	0.1655	26.518	6.0139e-155	1.21033e-151
ENSG00000101187.16	SLCO4A1	2301.62	3.55241	0.136251	26.0725	7.47967e-150	1.43987e-146
ENSG00000215193.13	PEX26	2555.29	-1.7667	0.0678252	-26.0478	1.42337e-149	2.62587e-146
ENSG00000281406.2	BLACAT1	303.715	5.03219	0.193523	26.0031	4.56701e-149	8.08836e-146
ENSG00000123500.10	COL10A1	885.635	7.8343	0.302308	25.915	4.51276e-148	7.68487e-145
ENSG00000136044.12	APPL2	2221.38	-1.86069	0.0719716	-25.8531	2.24815e-147	3.68664e-144
ENSG00000101115.13	SALL4	210.105	5.02973	0.19469	25.8345	3.63007e-147	5.74018e-144
ENSG00000173898.14	SPTBN2	1572.49	3.08639	0.119845	25.7533	2.9615e-146	4.5215e-143
ENSG00000163815.6	CLEC3B	101.496	-4.11606	0.160618	-25.6264	7.74589e-145	1.14319e-141
ENSG00000139515.6	PDX1	626.635	4.67735	0.182928	25.5693	3.34858e-144	4.78264e-141
ENSG00000040199.18	PHLPP2	806.329	-2.61305	0.102903	-25.3933	2.98928e-142	4.13604e-139
ENSG00000137673.9	MMP7	2250.49	7.02244	0.277229	25.3308	1.46279e-141	1.96262e-138
ENSG00000122641.11	INHBA	1391.63	5.22025	0.206807	25.2421	1.38196e-140	1.79963e-137
ENSG00000060718.22	COL11A1	1384.21	6.30504	0.25063	25.1568	1.19133e-139	1.50707e-136
ENSG00000167755.15	KLK6	565.394	9.72862	0.387216	25.1245	2.68396e-139	3.30098e-136
ENSG00000254166.3	CASC19	1156.47	4.47143	0.180532	24.7681	1.97704e-135	2.36582e-132
ENSG00000165905.18	LARGE2	1454.11	4.47044	0.1813	24.6577	3.03968e-134	3.54171e-131
ENSG00000265688.2	MAFG-DT	198.436	3.01835	0.12266	24.6074	1.05152e-133	1.19377e-130
ENSG00000108244.17	KRT23	1843.83	7.40418	0.301794	24.5339	6.42491e-133	7.11173e-130
ENSG00000115507.10	OTX1	98.0433	5.63267	0.23076	24.4092	1.36511e-131	1.47419e-128
ENSG00000157193.18	LRP8	658.051	2.90033	0.119213	24.3289	9.69045e-131	1.02156e-127
ENSG00000150593.18	PDCD4	3296.31	-2.05176	0.0843653	-24.3199	1.20759e-130	1.24342e-127
ENSG00000203499.12	IQANK1	1220.79	2.84557	0.117833	24.1491	7.63174e-129	7.67962e-126
ENSG00000071539.14	TRIP13	928.548	2.18656	0.0907773	24.0871	3.41451e-128	3.35958e-125
ENSG00000162461.8	SLC25A34	72.3791	-3.89402	0.162098	-24.0227	1.6126e-127	1.55217e-124
ENSG00000112559.15	MDFI	502.657	3.60409	0.150343	23.9724	5.39917e-127	5.08625e-124
ENSG00000185269.12	NOTUM	2758.97	8.80466	0.367454	23.9613	7.0492e-127	6.5023e-124
ENSG00000171617.14	ENC1	5622.99	1.99122	0.0831474	23.948	9.68545e-127	8.75169e-124
ENSG00000245694.10	CRNDE	247.603	4.68742	0.19607	23.9069	2.5966e-126	2.29934e-123
ENSG00000165816.13	VWA2	1685.71	3.97742	0.166489	23.89	3.89399e-126	3.3806e-123
ENSG00000181418.8	DDN	98.4615	4.54841	0.19062	23.8611	7.75937e-126	6.60681e-123
ENSG00000236081.1	ELFN1-AS1	298.564	4.87385	0.205161	23.7562	9.47532e-125	7.91565e-122
ENSG00000163959.10	SLC51A	220.023	-3.84862	0.16236	-23.7042	3.26091e-124	2.6737e-121
ENSG00000197375.13	SLC22A5	872.483	-1.8668	0.0787777	-23.6971	3.86616e-124	3.11233e-121
ENSG00000006704.11	GTF2IRD1	2506.63	2.17842	0.0928813	23.4538	1.20967e-121	9.5642e-119
ENSG00000171503.12	ETFDH	712.959	-1.89567	0.0810541	-23.3878	5.69156e-121	4.42104e-118
ENSG00000138028.16	CGREF1	855.674	3.50194	0.151135	23.171	8.93516e-119	6.82092e-116
ENSG00000120498.14	TEX11	26.0351	-4.16184	0.179677	-23.1629	1.0788e-118	8.09573e-116
ENSG00000173894.11	CBX2	543.035	3.6168	0.156429	23.1211	2.84146e-118	2.09681e-115
ENSG00000187583.11	PLEKHN1	148.162	3.44651	0.149239	23.0939	5.32832e-118	3.86749e-115
ENSG00000174951.11	FUT1	307.352	2.8424	0.123312	23.0504	1.45835e-117	1.04145e-114
ENSG00000122778.10	KIAA1549	902.567	2.27476	0.0990933	22.9557	1.29099e-116	9.07298e-114
ENSG00000273604.2	EPOP	525.758	3.68283	0.160644	22.9254	2.59059e-116	1.7922e-113
ENSG00000123643.13	SLC36A1	989.872	-1.99973	0.0877275	-22.7948	5.15809e-115	3.51353e-112
ENSG00000042445.14	RETSAT	4156.04	-1.89842	0.0842944	-22.5213	2.56572e-112	1.72121e-109
ENSG00000111110.12	PPM1H	1562.52	2.24227	0.0997971	22.4683	8.48293e-112	5.60582e-109
ENSG00000088992.18	TESC	1940.76	4.59164	0.205655	22.327	2.02269e-110	1.31701e-107
ENSG00000137868.19	STRA6	447.873	5.74978	0.257682	22.3135	2.73503e-110	1.75502e-107
ENSG00000103257.9	SLC7A5	6452.01	3.05571	0.137683	22.1938	3.94252e-109	2.4937e-106
ENSG00000138669.9	PRKG2	65.9164	-4.00647	0.181362	-22.091	3.85819e-108	2.40599e-105
ENSG00000159176.14	CSRP1	10036.1	-2.36276	0.10703	-22.0757	5.41333e-108	3.3289e-105
ENSG00000118777.12	ABCG2	308.823	-4.72138	0.214271	-22.0346	1.34294e-107	8.14519e-105
ENSG00000148842.18	CNNM2	609.567	-1.67885	0.0765017	-21.9452	9.61498e-107	5.75288e-104
ENSG00000198894.8	CIPC	839.069	-1.32504	0.0605891	-21.8693	5.09186e-106	3.00596e-103
ENSG00000105219.10	CCNP	176.131	4.87269	0.224265	21.7273	1.13187e-104	6.59401e-102
ENSG00000228742.11	LINC02577	61.8164	6.58334	0.30301	21.7265	1.1528e-104	6.62876e-102
ENSG00000160712.13	IL6R	584.455	-2.7882	0.12846	-21.7048	1.84835e-104	1.0492e-101
ENSG00000228705.2	LINC00659	76.9011	6.17957	0.285858	21.6176	1.22686e-103	6.876e-101
ENSG00000125485.17	DDX31	732.186	1.10738	0.0516078	21.4575	3.88342e-102	2.14928e-99
ENSG00000115363.14	EVA1A	316.901	3.76289	0.175546	21.4354	6.25154e-102	3.4172e-99
ENSG00000005001.10	PRSS22	846.797	3.60779	0.168419	21.4215	8.42832e-102	4.55088e-99
ENSG00000197905.10	TEAD4	1010.94	2.29319	0.107145	21.4027	1.26125e-101	6.72807e-99
ENSG00000225335.3	AC016027.1	60.6151	-2.30986	0.108022	-21.3833	1.91105e-101	1.00731e-98
ENSG00000131389.17	SLC6A6	4060.89	2.85237	0.133416	21.3794	2.07707e-101	1.08193e-98
ENSG00000099953.10	MMP11	5859.88	4.44697	0.208331	21.3456	4.2798e-101	2.2034e-98
ENSG00000036672.16	USP2	174.995	-3.89325	0.182653	-21.3151	8.22925e-101	4.18802e-98
ENSG00000172594.13	SMPDL3A	878.815	-2.68783	0.126287	-21.2836	1.61064e-100	8.10371e-98
ENSG00000065325.13	GLP2R	60.9918	-3.97964	0.187337	-21.2432	3.80928e-100	1.89505e-97
ENSG00000204869.8	IGFL4	79.4712	5.59974	0.263935	21.2164	6.74348e-100	3.31749e-97
ENSG00000120708.17	TGFBI	32383.4	3.26201	0.154147	21.1617	2.15446e-99	1.04825e-96
ENSG00000158106.14	RHPN1	978.877	3.32988	0.157399	21.1556	2.44978e-99	1.17898e-96
ENSG00000149218.5	ENDOD1	1947.54	-1.73563	0.0821755	-21.121	5.10063e-99	2.42834e-96
ENSG00000117592.9	PRDX6	6907.7	-1.49651	0.0714231	-20.9527	1.77229e-97	8.34787e-95
ENSG00000230316.7	FEZF1-AS1	155.165	8.70388	0.415863	20.9297	2.87313e-97	1.33326e-94
ENSG00000198624.13	CCDC69	908.302	-3.05592	0.146011	-20.9294	2.89079e-97	1.33326e-94
ENSG00000145506.14	NKD2	919.882	4.35884	0.208567	20.8991	5.46054e-97	2.49248e-94
ENSG00000078114.19	NEBL	3298.04	2.27788	0.109142	20.8708	9.86607e-97	4.45745e-94
ENSG00000212993.5	POU5F1B	202.27	4.69846	0.225231	20.8606	1.221e-96	5.46071e-94
ENSG00000186007.10	LEMD1	112.961	7.088	0.339923	20.8518	1.46874e-96	6.503e-94
ENSG00000015413.9	DPEP1	9359.46	5.45984	0.262252	20.8191	2.90628e-96	1.27404e-93
ENSG00000067113.17	PLPP1	766.465	-1.90715	0.0916427	-20.8107	3.46507e-96	1.50411e-93
ENSG00000091651.9	ORC6	538.827	1.95519	0.0940174	20.7961	4.69769e-96	2.01937e-93
ENSG00000179163.12	FUCA1	3206.68	-1.827	0.0878712	-20.7918	5.13391e-96	2.18566e-93
ENSG00000065600.13	PACC1	375.56	1.51236	0.0728335	20.7647	9.03285e-96	3.80894e-93
ENSG00000168748.14	CA7	295.3	-5.69898	0.274488	-20.7622	9.51374e-96	3.97387e-93
ENSG00000141570.11	CBX8	532.905	1.70036	0.0819583	20.7467	1.31416e-95	5.43792e-93
ENSG00000138600.10	SPPL2A	2134.1	-1.6415	0.0794608	-20.658	8.26771e-95	3.38945e-92
ENSG00000251026.2	LINC02163	31.0139	7.60376	0.36825	20.6484	1.00904e-94	4.09875e-92
ENSG00000127423.11	AUNIP	186.963	2.15852	0.104664	20.6234	1.69098e-94	6.80635e-92
ENSG00000104267.10	CA2	5112.05	-4.837	0.235466	-20.5423	9.01994e-94	3.5979e-91
ENSG00000187699.10	C2orf88	563.277	-3.64961	0.17787	-20.5184	1.47447e-93	5.8289e-91
ENSG00000237686.7	AL109615.3	68.6235	4.50599	0.219834	20.4972	2.27948e-93	8.93153e-91
ENSG00000135245.10	HILPDA	976.636	2.41748	0.118039	20.4805	3.21672e-93	1.24933e-90
ENSG00000137699.17	TRIM29	3073.15	3.98957	0.19491	20.4688	4.08572e-93	1.57304e-90
ENSG00000119950.21	MXI1	1535.15	-1.67752	0.0821015	-20.4323	8.64184e-93	3.2985e-90
ENSG00000111846.19	GCNT2	113.23	-3.77068	0.184632	-20.4227	1.05104e-92	3.97741e-90
ENSG00000169247.14	SH3TC2	520.617	3.29839	0.161885	20.3748	2.79595e-92	1.0491e-89
ENSG00000226320.6	LINC01811	82.1913	7.05932	0.346539	20.371	3.02676e-92	1.12616e-89
ENSG00000120149.9	MSX2	454.378	4.61728	0.226668	20.3702	3.07369e-92	1.13409e-89
ENSG00000249859.12	PVT1	661.358	3.15921	0.155385	20.3315	6.76546e-92	2.4756e-89
ENSG00000168309.18	FAM107A	155.569	-3.52794	0.173717	-20.3086	1.08033e-91	3.92071e-89
ENSG00000125630.16	POLR1B	1589.46	1.18918	0.0586099	20.2898	1.58187e-91	5.69422e-89
ENSG00000135549.15	PKIB	635.065	-3.9938	0.197534	-20.2183	6.76035e-91	2.41388e-88
ENSG00000147883.12	CDKN2B	834.648	-3.22338	0.159556	-20.2021	9.37851e-91	3.32194e-88
ENSG00000165376.11	CLDN2	5298.7	5.58778	0.276765	20.1896	1.20857e-90	4.24689e-88
ENSG00000253958.2	CLDN23	850.001	-2.97292	0.147261	-20.1881	1.24675e-90	4.34653e-88
ENSG00000138744.16	NAAA	1256.29	-2.1165	0.1049	-20.1763	1.58054e-90	5.46717e-88
ENSG00000070882.13	OSBPL3	1416.33	1.7956	0.0890456	20.1649	1.99197e-90	6.83694e-88
ENSG00000181652.19	ATG9B	157.549	3.57597	0.177434	20.1538	2.49302e-90	8.49084e-88
ENSG00000213468.7	FIRRE	139.427	5.53338	0.275664	20.0729	1.27342e-89	4.28298e-87
ENSG00000198535.5	C2CD4A	851.744	4.23509	0.210987	20.0728	1.27689e-89	4.28298e-87
ENSG00000095303.17	PTGS1	825.767	-2.9651	0.147734	-20.0706	1.33436e-89	4.44212e-87
ENSG00000091127.14	PUS7	1125.57	1.64244	0.0819176	20.0499	2.02063e-89	6.67651e-87
ENSG00000187091.14	PLCD1	772.693	-2.212	0.110367	-20.0421	2.3642e-89	7.75387e-87
ENSG00000233532.6	LINC00460	80.5088	7.01952	0.350295	20.0389	2.52474e-89	8.21952e-87
ENSG00000196260.5	SFTA2	105.479	7.01863	0.350471	20.0263	3.25173e-89	1.0509e-86
ENSG00000004799.8	PDK4	1003.34	-3.38207	0.168898	-20.0244	3.37763e-89	1.08368e-86
ENSG00000107815.10	TWNK	1029.53	1.49697	0.0748779	19.9921	6.44979e-89	2.05447e-86
ENSG00000155324.10	GRAMD2B	627.288	-1.6303	0.0815839	-19.9831	7.72564e-89	2.44329e-86
ENSG00000165806.21	CASP7	2474.41	-1.73684	0.086934	-19.9788	8.41466e-89	2.64232e-86
ENSG00000224321.1	RPL12P14	19.605	-3.06097	0.153254	-19.9732	9.41946e-89	2.93701e-86
ENSG00000108381.11	ASPA	32.5012	-3.98394	0.199497	-19.9699	1.00576e-88	3.11405e-86
ENSG00000157766.19	ACAN	333.127	3.21076	0.161161	19.9227	2.58795e-88	7.95723e-86
ENSG00000117877.11	POLR1G	233.673	1.87092	0.0940062	19.9021	3.90317e-88	1.19184e-85
ENSG00000073734.10	ABCB11	34.8804	-5.2536	0.264054	-19.896	4.41021e-88	1.33744e-85
ENSG00000171388.12	APLN	332.617	3.22596	0.162204	19.8883	5.14195e-88	1.54874e-85
ENSG00000181085.15	MAPK15	217.305	4.28722	0.215643	19.8811	5.92808e-88	1.77346e-85
ENSG00000130826.18	DKC1	5093.2	1.43933	0.0724299	19.8721	7.10408e-88	2.11101e-85
ENSG00000112877.8	CEP72	357.092	1.99518	0.100662	19.8206	1.97751e-87	5.83708e-85
ENSG00000183734.4	ASCL2	4271.18	4.06797	0.205605	19.7854	3.97838e-87	1.16654e-84
ENSG00000196584.3	XRCC2	309.985	2.08009	0.105413	19.7328	1.12776e-86	3.28504e-84
ENSG00000088002.12	SULT2B1	650.592	3.52126	0.178801	19.6937	2.44172e-86	7.06599e-84
ENSG00000198759.12	EGFL6	124.205	3.47542	0.176636	19.6756	3.49276e-86	1.00419e-83
ENSG00000123485.12	HJURP	864.45	1.65559	0.0842058	19.6612	4.63593e-86	1.32426e-83
ENSG00000118515.11	SGK1	1906.55	-2.8107	0.143032	-19.6508	5.68687e-86	1.61405e-83
ENSG00000131188.12	PRR7	416.087	3.63451	0.185052	19.6405	6.97218e-86	1.96624e-83
ENSG00000169035.12	KLK7	181.355	8.32132	0.424345	19.6098	1.27561e-85	3.57462e-83
ENSG00000196950.14	SLC39A10	1353.32	1.88964	0.0964066	19.6008	1.52277e-85	4.24039e-83
ENSG00000158887.19	MPZ	58.7884	-2.93924	0.149994	-19.5957	1.68227e-85	4.65526e-83
ENSG00000114656.12	CFAP92	213.598	2.79365	0.142573	19.5946	1.72096e-85	4.73276e-83
ENSG00000186451.2	SPATA12	37.6469	3.14352	0.160606	19.5729	2.63089e-85	7.17251e-83
ENSG00000158467.16	AHCYL2	3726.64	-2.69761	0.137825	-19.5727	2.64053e-85	7.17251e-83
ENSG00000164303.11	ENPP6	14.7661	-3.47353	0.177535	-19.5653	3.05617e-85	8.2509e-83
ENSG00000187097.13	ENTPD5	2401.25	-2.56675	0.13121	-19.5622	3.24727e-85	8.71371e-83
ENSG00000158055.16	GRHL3	183.643	3.91998	0.200563	19.5449	4.56027e-85	1.21633e-82
ENSG00000011426.11	ANLN	1866.76	2.01691	0.10358	19.4721	1.89496e-84	5.02402e-82
ENSG00000234602.9	MCIDAS	35.6681	3.94667	0.202758	19.4649	2.17818e-84	5.74053e-82
ENSG00000068976.14	PYGM	74.9987	-4.02663	0.20703	-19.4495	2.94242e-84	7.70878e-82
ENSG00000155545.20	MIER3	1302.47	-1.96085	0.100944	-19.4251	4.73758e-84	1.23389e-81
ENSG00000173557.15	FAM166C	180.974	3.29787	0.169844	19.4171	5.53341e-84	1.43273e-81
ENSG00000186198.4	SLC51B	335.54	-4.04837	0.208745	-19.3939	8.69121e-84	2.23728e-81
ENSG00000078804.13	TP53INP2	1919.57	-2.5644	0.132325	-19.3796	1.14706e-83	2.93568e-81
ENSG00000269404.7	SPIB	185.83	-4.736	0.244409	-19.3774	1.19851e-83	3.04973e-81
ENSG00000179431.7	FJX1	181.728	2.90615	0.150099	19.3616	1.62845e-83	4.12006e-81
ENSG00000232956.9	SNHG15	956.667	1.77441	0.0916934	19.3516	1.97708e-83	4.97371e-81
ENSG00000170231.16	FABP6	336.706	4.62804	0.239304	19.3396	2.49256e-83	6.23506e-81
ENSG00000134028.14	ADAMDEC1	1478.57	-3.66912	0.189869	-19.3245	3.34279e-83	8.31491e-81
ENSG00000101224.17	CDC25B	5581.43	2.18653	0.113185	19.3182	3.77678e-83	9.34193e-81
ENSG00000229970.3	AC007128.1	29.8717	5.09879	0.264168	19.3013	5.23604e-83	1.28795e-80
ENSG00000165406.16	MARCHF8	1172.55	-1.41654	0.0733977	-19.2996	5.4162e-83	1.3249e-80
ENSG00000138193.16	PLCE1	1033.27	-2.05375	0.106443	-19.2943	5.99375e-83	1.45813e-80
ENSG00000124571.18	XPO5	2456.82	1.26417	0.0655358	19.2898	6.54477e-83	1.58348e-80
ENSG00000164932.13	CTHRC1	1035.42	3.74949	0.195125	19.2158	2.72832e-82	6.56516e-80
ENSG00000259330.3	INAFM2	527.817	-1.63264	0.0850445	-19.1974	3.88782e-82	9.29642e-80
ENSG00000125648.15	SLC25A23	2730.81	-1.77262	0.0923374	-19.1972	3.90535e-82	9.29642e-80
ENSG00000101189.7	MRGBP	1426.37	1.63526	0.0853299	19.164	7.40311e-82	1.75283e-79
ENSG00000149243.16	KLHL35	230.137	3.86072	0.201536	19.1565	8.54828e-82	2.01321e-79
ENSG00000141434.12	MEP1B	129.471	-5.5952	0.292266	-19.1442	1.08201e-81	2.53477e-79
ENSG00000152669.9	CCNO	337.458	3.02736	0.158184	19.1383	1.21251e-81	2.82554e-79
ENSG00000165480.16	SKA3	887.683	2.04811	0.107042	19.1337	1.32463e-81	3.07065e-79
ENSG00000057704.13	TMCC3	967.178	-2.41155	0.126093	-19.1251	1.56094e-81	3.59958e-79
ENSG00000186416.17	NKRF	594.918	1.42499	0.0745212	19.122	1.65703e-81	3.80137e-79
ENSG00000146858.8	ZC3HAV1L	277.245	2.13488	0.111746	19.1048	2.30453e-81	5.25955e-79
ENSG00000168079.17	SCARA5	361.218	-4.73921	0.248274	-19.0886	3.14189e-81	7.13387e-79
ENSG00000164442.10	CITED2	1030.45	-1.77784	0.0931383	-19.0882	3.16618e-81	7.15233e-79
ENSG00000134827.8	TCN1	779.45	7.14779	0.374471	19.0877	3.19611e-81	7.18329e-79
ENSG00000168546.11	GFRA2	41.2965	-3.65265	0.191376	-19.0863	3.28389e-81	7.3118e-79
ENSG00000105948.13	TTC26	319.21	1.62044	0.0849012	19.0862	3.28631e-81	7.3118e-79
ENSG00000088836.14	SLC4A11	294.893	4.08031	0.213815	19.0834	3.46809e-81	7.67766e-79
ENSG00000189129.14	PLAC9	81.4319	-2.62214	0.137456	-19.0762	3.9837e-81	8.77523e-79
ENSG00000088325.16	TPX2	4430.71	1.83898	0.0964059	19.0754	4.03964e-81	8.85441e-79
ENSG00000167074.15	TEF	679.467	-1.83474	0.0962491	-19.0624	5.18692e-81	1.13131e-78
ENSG00000229404.6	LINC00858	69.0647	5.94654	0.312005	19.0591	5.52191e-81	1.19847e-78
ENSG00000128683.14	GAD1	108.841	5.34593	0.280712	19.0442	7.34514e-81	1.58641e-78
ENSG00000187824.9	TMEM220	109.77	-2.9859	0.156793	-19.0436	7.42049e-81	1.5949e-78
ENSG00000133800.9	LYVE1	221.846	-4.22905	0.22234	-19.0206	1.15144e-80	2.46285e-78
ENSG00000006118.15	TMEM132A	1405.34	2.58288	0.135804	19.0191	1.184e-80	2.52033e-78
ENSG00000105664.11	COMP	748.36	5.98041	0.31486	18.9939	1.91619e-80	4.05939e-78
ENSG00000104312.8	RIPK2	927.424	1.50826	0.079455	18.9826	2.37563e-80	5.00872e-78
ENSG00000179546.4	HTR1D	302.943	4.11016	0.216594	18.9763	2.67767e-80	5.6188e-78
ENSG00000117682.17	DHDDS	1347.23	-1.24289	0.0655069	-18.9734	2.82812e-80	5.90651e-78
ENSG00000175063.17	UBE2C	3010.4	2.08777	0.110083	18.9653	3.29875e-80	6.85705e-78
ENSG00000249550.7	LINC01234	152.439	7.50951	0.39627	18.9505	4.37476e-80	9.05125e-78
ENSG00000109814.12	UGDH	2741.8	-1.86628	0.0984878	-18.9494	4.46987e-80	9.20503e-78
ENSG00000121577.14	POPDC2	104.455	-3.45929	0.182755	-18.9286	6.63602e-80	1.36026e-77
ENSG00000165197.5	VEGFD	18.0495	-4.52203	0.238961	-18.9237	7.27758e-80	1.4849e-77
ENSG00000152642.11	GPD1L	2056.89	-1.48126	0.0783567	-18.9041	1.05599e-79	2.14472e-77
ENSG00000174015.10	CBY2	28.1681	7.23466	0.382948	18.892	1.32742e-79	2.68369e-77
ENSG00000170369.4	CST2	60.4646	6.28469	0.333223	18.8603	2.41848e-79	4.86731e-77
ENSG00000090447.12	TFAP4	1000.24	1.43277	0.0759893	18.8549	2.67598e-79	5.36115e-77
ENSG00000183248.12	PRR36	279.639	4.08143	0.216711	18.8335	4.01283e-79	8.00324e-77
ENSG00000070778.13	PTPN21	545.096	-1.51101	0.0803298	-18.8101	6.24491e-79	1.23991e-76
ENSG00000110887.8	DAO	13.2329	-5.57494	0.296791	-18.7841	1.01956e-78	2.01527e-76
ENSG00000240204.3	SMKR1	62.4521	3.94621	0.21058	18.7397	2.34859e-78	4.6216e-76
ENSG00000151388.11	ADAMTS12	748.174	3.34902	0.178754	18.7354	2.54704e-78	4.98994e-76
ENSG00000175792.12	RUVBL1	2431.78	1.33569	0.0713095	18.7309	2.77325e-78	5.40917e-76
ENSG00000074755.15	ZZEF1	2560.19	-1.74918	0.093478	-18.7122	3.936e-78	7.64344e-76
ENSG00000158158.12	CNNM4	3053.66	-1.6455	0.088024	-18.6938	5.56451e-78	1.07587e-75
ENSG00000168060.16	NAALADL1	255.164	-3.2657	0.174742	-18.6887	6.12013e-78	1.17815e-75
ENSG00000128610.12	FEZF1	71.5175	8.52324	0.45619	18.6835	6.7431e-78	1.29246e-75
ENSG00000176472.10	ZNF575	124.132	-1.89432	0.101544	-18.6552	1.14509e-77	2.18534e-75
ENSG00000100266.19	PACSIN2	3377.18	-1.19072	0.0639394	-18.6226	2.10824e-77	4.00619e-75
ENSG00000135763.10	URB2	885.917	1.21416	0.0652434	18.6097	2.68362e-77	5.07778e-75
ENSG00000168477.19	TNXB	522.453	-4.05297	0.217931	-18.5975	3.3671e-77	6.3439e-75
ENSG00000185432.12	METTL7A	1933.35	-2.52981	0.136099	-18.588	4.01776e-77	7.53774e-75
ENSG00000181061.14	HIGD1A	2105.84	-1.86678	0.100584	-18.5595	6.83868e-77	1.27759e-74
ENSG00000131746.13	TNS4	4421.1	3.36242	0.181329	18.5432	9.25242e-77	1.72126e-74
ENSG00000129451.12	KLK10	1016.59	5.14827	0.277776	18.5339	1.10046e-76	2.03866e-74
ENSG00000239605.11	STPG4	36.8663	5.13398	0.277077	18.5291	1.20308e-76	2.21949e-74
ENSG00000103375.11	AQP8	3087.04	-6.96056	0.375791	-18.5225	1.36097e-76	2.50035e-74
ENSG00000087274.17	ADD1	6127.99	-0.871975	0.0471131	-18.5081	1.77611e-76	3.24954e-74
ENSG00000103253.19	HAGHL	397.274	3.65717	0.197737	18.4951	2.26045e-76	4.11868e-74
ENSG00000022267.19	FHL1	1466.67	-3.43752	0.185912	-18.49	2.48637e-76	4.51174e-74
ENSG00000231172.2	AC007099.1	28.6596	7.26384	0.392863	18.4895	2.50793e-76	4.5323e-74
ENSG00000135451.13	TROAP	826.194	1.93637	0.104888	18.4614	4.22618e-76	7.60644e-74
ENSG00000107937.19	GTPBP4	2362.21	1.05625	0.0572237	18.4582	4.48038e-76	8.0313e-74
ENSG00000107159.13	CA9	1587.33	5.49389	0.29779	18.4489	5.32563e-76	9.50797e-74
ENSG00000101605.13	MYOM1	112.697	-3.3872	0.183628	-18.446	5.61761e-76	9.98897e-74
ENSG00000172164.15	SNTB1	1883.31	2.25669	0.122405	18.4362	6.73286e-76	1.19242e-73
ENSG00000177981.11	ASB8	867.101	-0.824575	0.044749	-18.4267	8.02911e-76	1.41632e-73
ENSG00000111802.14	TDP2	3692.15	-1.92365	0.104464	-18.4145	1.00457e-75	1.76502e-73
ENSG00000135069.14	PSAT1	2030.79	2.68107	0.145662	18.4061	1.17483e-75	2.056e-73
ENSG00000161533.12	ACOX1	3718.64	-1.53509	0.0834071	-18.4048	1.20154e-75	2.09447e-73
ENSG00000163873.10	GRIK3	46.4211	-3.75389	0.204027	-18.399	1.33863e-75	2.32428e-73
ENSG00000163249.13	CCNYL1	716.353	-1.39303	0.075726	-18.3956	1.42357e-75	2.46212e-73
ENSG00000101104.13	PABPC1L	953.979	3.11288	0.169239	18.3934	1.48442e-75	2.55735e-73
ENSG00000172689.2	MS4A10	26.3847	-7.44757	0.405287	-18.3761	2.04241e-75	3.50503e-73
ENSG00000254560.6	BBOX1-AS1	87.3671	4.70302	0.256066	18.3664	2.43962e-75	4.17053e-73
ENSG00000197165.11	SULT1A2	13.82	-3.8297	0.208543	-18.3641	2.54504e-75	4.334e-73
ENSG00000149968.12	MMP3	1674.61	4.84858	0.264204	18.3517	3.20152e-75	5.43106e-73
ENSG00000255650.6	FAM222A-AS1	34.9042	3.54912	0.193442	18.3472	3.47661e-75	5.8752e-73
ENSG00000137269.15	LRRC1	1257.56	-1.18336	0.0645305	-18.338	4.12022e-75	6.93639e-73
ENSG00000124207.17	CSE1L	6226.58	1.53248	0.0836662	18.3166	6.0977e-75	1.02266e-72
ENSG00000107807.13	TLX1	115.091	4.05392	0.22139	18.3112	6.73127e-75	1.12466e-72
ENSG00000166292.12	TMEM100	52.7887	-3.89309	0.212739	-18.2998	8.30866e-75	1.38102e-72
ENSG00000126249.8	PDCD2L	233.656	1.76147	0.096257	18.2997	8.32801e-75	1.38102e-72
ENSG00000261373.1	VPS9D1-AS1	310.192	2.7984	0.153076	18.2812	1.16841e-74	1.93031e-72
ENSG00000088826.18	SMOX	865.912	2.30468	0.126167	18.2669	1.51895e-74	2.50012e-72
ENSG00000183856.11	IQGAP3	2343.15	1.9033	0.104212	18.2638	1.60614e-74	2.63383e-72
ENSG00000182118.8	FAM89A	314.261	1.80138	0.0987541	18.2411	2.43546e-74	3.97905e-72
ENSG00000165410.15	CFL2	524.121	-2.78371	0.152612	-18.2404	2.46523e-74	4.01289e-72
ENSG00000165188.13	RNF183	176.029	3.33007	0.182663	18.2307	2.9458e-74	4.77759e-72
ENSG00000166091.21	CMTM5	4.42566	-4.8518	0.266169	-18.2283	3.07734e-74	4.97272e-72
ENSG00000162004.18	CCDC78	120.692	3.60775	0.197959	18.2247	3.28497e-74	5.28893e-72
ENSG00000171227.7	TMEM37	793.141	-2.97927	0.163541	-18.2173	3.76535e-74	6.04039e-72
ENSG00000108773.11	KAT2A	2891.12	1.58894	0.087321	18.1965	5.49938e-74	8.78773e-72
ENSG00000224099.2	AC104823.1	204.039	8.27622	0.454829	18.1963	5.51764e-74	8.78773e-72
ENSG00000197321.15	SVIL	2684.8	-2.12332	0.116728	-18.1904	6.15234e-74	9.76347e-72
ENSG00000240498.9	CDKN2B-AS1	209.777	-4.55839	0.250633	-18.1875	6.48383e-74	1.02528e-71
ENSG00000112578.10	BYSL	1157.9	1.52218	0.0838331	18.1573	1.12483e-73	1.77234e-71
ENSG00000260573.4	AC007493.1	170.384	8.26732	0.45643	18.113	2.5162e-73	3.95061e-71
ENSG00000135842.17	NIBAN1	786.884	-3.30734	0.182642	-18.1084	2.73681e-73	4.2818e-71
ENSG00000186642.16	PDE2A	149.169	-2.72194	0.150374	-18.1011	3.12355e-73	4.86966e-71
ENSG00000272463.1	AL357054.4	31.1134	-2.79665	0.154601	-18.0894	3.85972e-73	5.99624e-71
ENSG00000143171.13	RXRG	9.97324	-4.03771	0.223424	-18.072	5.29962e-73	8.2044e-71
ENSG00000079335.20	CDC14A	234.043	-1.92457	0.1065	-18.0711	5.38708e-73	8.31075e-71
ENSG00000133119.13	RFC3	1247.77	1.76326	0.0976223	18.062	6.34238e-73	9.75053e-71
ENSG00000116473.14	RAP1A	2115.52	-1.33077	0.0737446	-18.0456	8.53623e-73	1.30779e-70
ENSG00000138029.14	HADHB	3789.55	-1.03369	0.057301	-18.0396	9.52834e-73	1.45475e-70
ENSG00000262772.2	LINC01977	32.1959	3.92837	0.217775	18.0387	9.68333e-73	1.47333e-70
ENSG00000110092.4	CCND1	6607.28	1.65402	0.091812	18.0153	1.47905e-72	2.24268e-70
ENSG00000196754.13	S100A2	318.698	4.06069	0.225559	18.0028	1.85358e-72	2.801e-70
ENSG00000187730.9	GABRD	53.0767	2.88576	0.160447	17.9857	2.51996e-72	3.79503e-70
ENSG00000025772.8	TOMM34	3208.55	1.78369	0.0992527	17.9712	3.27522e-72	4.91572e-70
ENSG00000100307.13	CBX7	653.967	-1.84336	0.102644	-17.9588	4.09407e-72	6.12396e-70
ENSG00000115841.21	RMDN2	198.916	-1.96848	0.109615	-17.9581	4.14454e-72	6.17857e-70
ENSG00000158201.10	ABHD3	1309.08	-1.968	0.10967	-17.9448	5.27036e-72	7.83055e-70
ENSG00000125398.8	SOX9	8282.47	1.87655	0.104574	17.9446	5.2897e-72	7.83299e-70
ENSG00000170835.16	CEL	1351.65	6.07476	0.338718	17.9345	6.33961e-72	9.35643e-70
ENSG00000008300.17	CELSR3	772.243	2.73405	0.152469	17.9319	6.65184e-72	9.78461e-70
ENSG00000197361.8	FBXL22	48.7887	-2.62328	0.146342	-17.9257	7.43559e-72	1.09013e-69
ENSG00000160401.15	CFAP157	98.5786	1.92847	0.107601	17.9223	7.89869e-72	1.1542e-69
ENSG00000100014.20	SPECC1L	874.637	-1.0746	0.0599606	-17.9217	7.9819e-72	1.16252e-69
ENSG00000003249.15	DBNDD1	818.672	2.43265	0.135814	17.9117	9.56399e-72	1.38838e-69
ENSG00000009950.16	MLXIPL	1508.42	3.21941	0.179775	17.9079	1.02244e-71	1.4794e-69
ENSG00000167281.19	RBFOX3	75.4569	-4.8875	0.273064	-17.8987	1.20619e-71	1.73958e-69
ENSG00000198720.13	ANKRD13B	613.571	2.36904	0.132469	17.8838	1.57836e-71	2.26894e-69
ENSG00000100003.18	SEC14L2	218.652	2.14312	0.1199	17.8743	1.87061e-71	2.68036e-69
ENSG00000134201.12	GSTM5	56.2759	-3.04074	0.170147	-17.8712	1.9772e-71	2.82395e-69
ENSG00000287828.1	AL354743.2	401.023	3.05782	0.17121	17.8601	2.41134e-71	3.43135e-69
ENSG00000105976.16	MET	5556.75	1.77332	0.0992902	17.86	2.41797e-71	3.43135e-69
ENSG00000198842.10	STYXL2	1657.08	7.35683	0.412364	17.8406	3.41831e-71	4.83544e-69
ENSG00000079689.14	SCGN	62.5748	-4.99572	0.280066	-17.8377	3.60397e-71	5.08183e-69
ENSG00000068650.18	ATP11A	3219.23	2.17967	0.122227	17.833	3.92069e-71	5.51087e-69
ENSG00000118707.11	TGIF2	1340.56	1.88153	0.105523	17.8305	4.0999e-71	5.74453e-69
ENSG00000259485.2	LINC02253	79.4006	5.72472	0.321073	17.83	4.13658e-71	5.77764e-69
ENSG00000168497.5	CAVIN2	324.163	-3.16799	0.177712	-17.8265	4.40304e-71	6.13047e-69
ENSG00000119919.11	NKX2-3	165.756	-2.86229	0.160705	-17.8109	5.82019e-71	8.07821e-69
ENSG00000065534.19	MYLK	5246.38	-3.49685	0.196489	-17.7967	7.49326e-71	1.03679e-68
ENSG00000119121.22	TRPM6	551.441	-4.15167	0.23334	-17.7924	8.10056e-71	1.11732e-68
ENSG00000162458.13	FBLIM1	3157.63	-1.3167	0.0741443	-17.7586	1.47817e-70	2.03253e-68
ENSG00000254726.3	MEX3A	554.882	2.85203	0.160625	17.7559	1.55163e-70	2.12693e-68
ENSG00000259319.1	AF111167.2	24.416	-1.85582	0.104544	-17.7516	1.67415e-70	2.2878e-68
ENSG00000253161.5	LINC01605	76.4666	3.13659	0.176795	17.7413	2.0108e-70	2.73938e-68
ENSG00000236452.1	AC123023.1	31.8768	6.01701	0.33931	17.7331	2.33012e-70	3.16468e-68
ENSG00000006327.14	TNFRSF12A	1924.15	2.1973	0.123984	17.7225	2.81053e-70	3.80547e-68
ENSG00000137872.17	SEMA6D	355.908	-3.05231	0.172462	-17.6984	4.31246e-70	5.82129e-68
ENSG00000141338.14	ABCA8	165.585	-4.54358	0.256814	-17.6921	4.82248e-70	6.48998e-68
ENSG00000104371.5	DKK4	100.932	7.57686	0.428292	17.6909	4.93078e-70	6.61562e-68
ENSG00000113739.10	STC2	956.972	3.53636	0.199957	17.6856	5.4157e-70	7.24428e-68
ENSG00000185479.6	KRT6B	435.496	5.90678	0.334256	17.6714	6.96118e-70	9.28354e-68
ENSG00000196756.13	SNHG17	1915.86	2.25073	0.127405	17.6659	7.67797e-70	1.02087e-67
ENSG00000189067.13	LITAF	5400.54	-1.2952	0.0733341	-17.6616	8.28953e-70	1.09888e-67
ENSG00000197273.4	GUCA2A	2025.85	-5.13019	0.290854	-17.6383	1.25103e-69	1.65346e-67
ENSG00000275216.2	AL161431.1	305.015	5.44558	0.308769	17.6364	1.29391e-69	1.70503e-67
ENSG00000138942.16	RNF185	832.9	-0.855884	0.0485301	-17.6361	1.30025e-69	1.7083e-67
ENSG00000128422.17	KRT17	855.414	4.96134	0.281399	17.631	1.42458e-69	1.86612e-67
ENSG00000138152.10	BTBD16	42.5032	3.48292	0.197557	17.6299	1.45185e-69	1.89623e-67
ENSG00000136982.6	DSCC1	501.43	1.82955	0.103822	17.6221	1.6673e-69	2.17121e-67
ENSG00000261469.1	AC020978.4	12.2752	-2.74986	0.15612	-17.6138	1.93021e-69	2.50622e-67
ENSG00000162407.9	PLPP3	909.072	-1.52652	0.0867712	-17.5924	2.81508e-69	3.64446e-67
ENSG00000095752.7	IL11	172.272	4.68639	0.266456	17.5879	3.05107e-69	3.93845e-67
ENSG00000108375.13	RNF43	3820.8	2.43558	0.138591	17.5739	3.90388e-69	5.02466e-67
ENSG00000163191.6	S100A11	14443.9	1.85568	0.105632	17.5674	4.38017e-69	5.62134e-67
ENSG00000130226.17	DPP6	48.1018	-5.19739	0.295887	-17.5654	4.53269e-69	5.80027e-67
ENSG00000253414.3	AC124067.2	112.327	3.4348	0.195721	17.5495	6.00528e-69	7.66252e-67
ENSG00000126950.8	TMEM35A	98.2405	-4.19823	0.239275	-17.5456	6.42581e-69	8.17555e-67
ENSG00000186185.14	KIF18B	795.504	1.78755	0.10198	17.5284	8.7021e-69	1.10399e-66
ENSG00000151623.15	NR3C2	962.043	-2.76203	0.15762	-17.5234	9.50363e-69	1.20224e-66
ENSG00000146731.11	CCT6A	9603.68	1.1035	0.0629768	17.5223	9.68754e-69	1.22201e-66
ENSG00000184292.7	TACSTD2	1527.03	4.98064	0.284267	17.521	9.90747e-69	1.2462e-66
ENSG00000198650.11	TAT	8.05454	-3.92001	0.223783	-17.517	1.06346e-68	1.33388e-66
ENSG00000232679.2	LINC01705	25.0656	7.1771	0.410125	17.4998	1.43798e-68	1.79853e-66
ENSG00000029153.14	ARNTL2	859.143	2.19898	0.125758	17.4858	1.83815e-68	2.29257e-66
ENSG00000165661.17	QSOX2	1124.89	1.24351	0.0711192	17.4849	1.86712e-68	2.32216e-66
ENSG00000128059.8	PPAT	819.099	1.52021	0.0870099	17.4717	2.35222e-68	2.91728e-66
ENSG00000106105.15	GARS1	5589.77	1.20697	0.0691003	17.467	2.55557e-68	3.16062e-66
ENSG00000255717.7	SNHG1	1577.37	1.72733	0.0988946	17.4664	2.58326e-68	3.18597e-66
ENSG00000162817.7	C1orf115	1211.58	-2.41262	0.13816	-17.4624	2.76908e-68	3.40566e-66
ENSG00000187446.12	CHP1	5661.26	-1.44936	0.0830011	-17.4619	2.79406e-68	3.42686e-66
ENSG00000042832.12	TG	350.926	4.06195	0.232648	17.4596	2.90862e-68	3.55752e-66
ENSG00000136997.21	MYC	8265.02	1.96197	0.112382	17.458	2.99103e-68	3.64823e-66
ENSG00000253438.4	PCAT1	146.309	3.41491	0.195699	17.4498	3.45438e-68	4.20181e-66
ENSG00000136826.15	KLF4	3451.03	-2.52436	0.144762	-17.4379	4.25175e-68	5.15755e-66
ENSG00000177410.13	ZFAS1	1372.55	2.27363	0.130519	17.42	5.82133e-68	7.04222e-66
ENSG00000114270.17	COL7A1	1285.67	3.26063	0.187205	17.4174	6.08391e-68	7.33982e-66
ENSG00000165072.10	MAMDC2	97.008	-4.72668	0.271581	-17.4043	7.65743e-68	9.21306e-66
ENSG00000226087.2	AC073283.2	9.90836	-3.87137	0.222448	-17.4035	7.76729e-68	9.3199e-66
ENSG00000123560.14	PLP1	85.5496	-5.57145	0.320216	-17.399	8.39493e-68	1.00458e-65
ENSG00000138678.11	GPAT3	339.068	-2.54785	0.146509	-17.3903	9.7637e-68	1.16522e-65
ENSG00000131019.11	ULBP3	196.078	2.03389	0.116959	17.3897	9.8722e-68	1.175e-65
ENSG00000152785.8	BMP3	226.592	-5.2591	0.302466	-17.3874	1.02801e-67	1.22027e-65
ENSG00000168016.15	TRANK1	1302.3	-2.12163	0.12203	-17.3862	1.05048e-67	1.24361e-65
ENSG00000163106.11	HPGDS	28.1452	-3.06154	0.176162	-17.3791	1.18754e-67	1.40211e-65
ENSG00000155850.8	SLC26A2	8275.53	-4.07871	0.234852	-17.3672	1.46239e-67	1.72205e-65
ENSG00000101335.10	MYL9	10212.2	-3.32965	0.191798	-17.3602	1.65168e-67	1.93979e-65
ENSG00000162391.12	FAM151A	55.3888	-2.2764	0.131254	-17.3435	2.21013e-67	2.58878e-65
ENSG00000130513.6	GDF15	6450.81	2.95355	0.170388	17.3343	2.59287e-67	3.02908e-65
ENSG00000135956.9	TMEM127	3900.57	-0.94433	0.0545004	-17.327	2.94112e-67	3.42687e-65
ENSG00000172005.11	MAL	31.1196	-3.69607	0.213361	-17.3231	3.14859e-67	3.65897e-65
ENSG00000261650.1	AC055717.2	21.4195	7.12611	0.411431	17.3203	3.3072e-67	3.83323e-65
ENSG00000124766.7	SOX4	5330.63	1.67218	0.0965618	17.3172	3.48714e-67	4.03124e-65
ENSG00000106344.8	RBM28	1318.28	1.10719	0.0639438	17.315	3.62347e-67	4.17793e-65
ENSG00000196611.5	MMP1	3305.16	4.58647	0.265353	17.2844	6.16702e-67	7.09223e-65
ENSG00000163132.8	MSX1	248.062	3.36438	0.194842	17.2672	8.31174e-67	9.53396e-65
ENSG00000172260.15	NEGR1	201.5	-3.1368	0.181685	-17.265	8.63092e-67	9.87448e-65
ENSG00000152137.8	HSPB8	561.848	-3.79018	0.219597	-17.2597	9.454e-67	1.07883e-64
ENSG00000187783.12	TMEM72	102.433	-4.31768	0.250181	-17.2582	9.704e-67	1.10451e-64
ENSG00000184544.12	DHRS7C	1.81756	-5.21839	0.302484	-17.2518	1.08521e-66	1.23202e-64
ENSG00000123374.11	CDK2	1020.96	1.0813	0.0627306	17.2372	1.39714e-66	1.5821e-64
ENSG00000274080.1	AC005089.1	30.5043	4.50514	0.26141	17.234	1.47614e-66	1.66729e-64
ENSG00000183034.13	OTOP2	256.979	-8.11171	0.471279	-17.2121	2.1537e-66	2.42639e-64
ENSG00000084754.12	HADHA	8696.41	-0.953826	0.0554179	-17.2115	2.17728e-66	2.44674e-64
ENSG00000154920.15	EME1	118.416	1.80405	0.104849	17.2062	2.38447e-66	2.67278e-64
ENSG00000178537.10	SLC25A20	790.796	-1.54315	0.0897087	-17.2018	2.57594e-66	2.88011e-64
ENSG00000148848.14	ADAM12	786.151	4.07491	0.23693	17.1988	2.7119e-66	3.02449e-64
ENSG00000187239.17	FNBP1	1326.28	-1.96036	0.114006	-17.1952	2.88229e-66	3.20644e-64
ENSG00000158023.10	CFAP251	100.425	2.60891	0.151739	17.1933	2.97846e-66	3.30512e-64
ENSG00000160862.13	AZGP1	2547.54	3.18267	0.185395	17.167	4.69443e-66	5.19626e-64
ENSG00000247381.3	PLUT	27.337	5.80236	0.338139	17.1597	5.31942e-66	5.87338e-64
ENSG00000111700.13	SLCO1B3	115.781	6.52637	0.380726	17.1419	7.22358e-66	7.956e-64
ENSG00000108370.17	RGS9	117.777	-1.81907	0.106199	-17.1289	9.04131e-66	9.93333e-64
ENSG00000163694.15	RBM47	5377.28	-1.29787	0.0757949	-17.1234	9.93121e-66	1.0884e-63
ENSG00000196335.13	STK31	115.354	3.71551	0.216997	17.1224	1.01022e-65	1.10441e-63
ENSG00000244355.7	LY6G6D	60.2147	8.3287	0.486508	17.1193	1.06467e-65	1.16106e-63
ENSG00000131015.5	ULBP2	67.5995	4.18985	0.244911	17.1076	1.30225e-65	1.41666e-63
ENSG00000183742.13	MACC1	2342.29	2.29121	0.133999	17.0987	1.51629e-65	1.64547e-63
ENSG00000101782.15	RIOK3	2653.96	-1.59308	0.0933187	-17.0714	2.42187e-65	2.62178e-63
ENSG00000262188.2	LINC01978	100.864	3.85237	0.225727	17.0665	2.63665e-65	2.84733e-63
ENSG00000081923.15	ATP8B1	5700.51	-1.66926	0.0978529	-17.0588	3.00545e-65	3.23769e-63
ENSG00000167323.11	STIM1	1849.55	-1.08729	0.0637421	-17.0576	3.06752e-65	3.29654e-63
ENSG00000171246.6	NPTX1	130.079	-5.14125	0.301445	-17.0554	3.18867e-65	3.41844e-63
ENSG00000129455.15	KLK8	44.2098	8.05464	0.473009	17.0285	5.04579e-65	5.39632e-63
ENSG00000111012.10	CYP27B1	137.3	1.91526	0.112573	17.0134	6.53026e-65	6.96708e-63
ENSG00000136436.15	CALCOCO2	3440.96	-0.98759	0.0580785	-17.0044	7.61689e-65	8.10686e-63
ENSG00000276122.1	AC026336.3	69.0346	8.75581	0.515036	17.0004	8.15617e-65	8.66001e-63
ENSG00000106462.11	EZH2	1219.51	1.24373	0.0732009	16.9906	9.64207e-65	1.02132e-62
ENSG00000197275.14	RAD54B	92.7666	1.99603	0.117547	16.9807	1.1402e-64	1.20486e-62
ENSG00000111981.5	ULBP1	30.1359	3.82534	0.225298	16.979	1.17383e-64	1.23744e-62
ENSG00000080493.18	SLC4A4	1157.7	-4.64253	0.273453	-16.9774	1.2063e-64	1.26865e-62
ENSG00000113594.10	LIFR	175.464	-3.33785	0.196697	-16.9695	1.38102e-64	1.44896e-62
ENSG00000122367.20	LDB3	108.923	-4.17783	0.24621	-16.9686	1.40237e-64	1.46788e-62
ENSG00000148734.8	NPFFR1	137.402	3.31019	0.195125	16.9645	1.5038e-64	1.57033e-62
ENSG00000198668.13	CALM1	13816.2	-0.950004	0.0560494	-16.9494	1.94473e-64	2.02599e-62
ENSG00000198417.7	MT1F	470.701	-2.98879	0.176385	-16.9446	2.1087e-64	2.19166e-62
ENSG00000163013.12	FBXO41	722.069	2.00482	0.118369	16.937	2.4009e-64	2.48951e-62
ENSG00000108924.14	HLF	105.476	-2.75742	0.162836	-16.9337	2.53917e-64	2.62674e-62
ENSG00000180914.10	OXTR	77.9242	2.75946	0.163057	16.9232	3.03301e-64	3.13029e-62
ENSG00000104892.17	KLC3	30.95	6.01706	0.355615	16.9201	3.19733e-64	3.29221e-62
ENSG00000176641.11	RNF152	320.224	-2.88612	0.170633	-16.9143	3.53254e-64	3.62893e-62
ENSG00000104888.10	SLC17A7	14.7737	-3.03562	0.179479	-16.9135	3.5788e-64	3.66794e-62
ENSG00000089327.15	FXYD5	4033.16	2.08378	0.123245	16.9076	3.9547e-64	4.04384e-62
ENSG00000108379.10	WNT3	121.54	2.3902	0.141421	16.9013	4.39998e-64	4.48879e-62
ENSG00000184220.12	CMSS1	948.365	1.3785	0.0815871	16.8961	4.80808e-64	4.89385e-62
ENSG00000177675.9	CD163L1	290.443	-2.89781	0.17168	-16.8791	6.41006e-64	6.50944e-62
ENSG00000171017.11	LRRC8E	24.3733	2.50087	0.148262	16.8679	7.7546e-64	7.85682e-62
ENSG00000172987.13	HPSE2	34.241	-3.40979	0.202289	-16.856	9.47286e-64	9.57581e-62
ENSG00000258947.7	TUBB3	29.5152	4.13744	0.245708	16.8389	1.26636e-63	1.27721e-61
ENSG00000163032.12	VSNL1	1001.8	2.79972	0.166333	16.832	1.42191e-63	1.43083e-61
ENSG00000175711.8	B3GNTL1	229.087	1.55326	0.0922987	16.8286	1.50499e-63	1.51099e-61
ENSG00000114993.17	RTKN	2697.49	1.2007	0.071352	16.8279	1.52446e-63	1.52708e-61
ENSG00000162073.14	PAQR4	691.391	2.08461	0.123881	16.8276	1.53253e-63	1.5317e-61
ENSG00000073417.15	PDE8A	1405.08	-1.19339	0.0709308	-16.8247	1.60929e-63	1.6048e-61
ENSG00000232070.9	TMEM253	29.859	-2.73986	0.16293	-16.8162	1.85674e-63	1.84739e-61
ENSG00000065328.17	MCM10	460.464	1.66789	0.0992214	16.8098	2.06853e-63	2.05351e-61
ENSG00000171100.15	MTM1	776.334	-1.42068	0.0845367	-16.8055	2.2228e-63	2.20171e-61
ENSG00000232803.1	SLCO4A1-AS1	225.975	3.88547	0.231353	16.7945	2.67614e-63	2.64484e-61
ENSG00000165490.13	DDIAS	330.206	1.87078	0.111429	16.789	2.939e-63	2.89816e-61
ENSG00000087258.16	GNAO1	220.297	-3.6154	0.215362	-16.7875	3.01226e-63	2.96379e-61
ENSG00000099194.6	SCD	17395	2.26873	0.135236	16.7761	3.65331e-63	3.58656e-61
ENSG00000249306.6	LINC01411	126.796	6.64698	0.396357	16.7702	4.03177e-63	3.94935e-61
ENSG00000160445.11	ZER1	1983.37	-1.25727	0.0750149	-16.7603	4.76228e-63	4.65463e-61
ENSG00000100665.12	SERPINA4	45.1092	6.85527	0.409025	16.76	4.78517e-63	4.6667e-61
ENSG00000197587.11	DMBX1	39.3887	6.32148	0.377191	16.7594	4.83758e-63	4.70744e-61
ENSG00000276023.5	DUSP14	525.734	1.59927	0.0954583	16.7536	5.32955e-63	5.17481e-61
ENSG00000249948.6	GBA3	99.0305	-4.98313	0.297688	-16.7394	6.76206e-63	6.55136e-61
ENSG00000105894.12	PTN	121.298	-2.77883	0.166091	-16.7308	7.82229e-63	7.56201e-61
ENSG00000176533.13	GNG7	125.696	-2.68908	0.160782	-16.725	8.61664e-63	8.31177e-61
ENSG00000237125.11	HAND2-AS1	119.075	-4.6677	0.279125	-16.7226	8.97076e-63	8.63455e-61
ENSG00000069974.16	RAB27A	960.437	-1.7071	0.102088	-16.7219	9.07502e-63	8.71596e-61
ENSG00000232237.3	ASCL5	55.1299	4.06118	0.242869	16.7217	9.10795e-63	8.72865e-61
ENSG00000236751.2	LINC01186	46.9637	3.63436	0.217482	16.7111	1.08779e-62	1.04023e-60
ENSG00000141582.15	CBX4	1397.84	1.56074	0.0934172	16.7072	1.16232e-62	1.10911e-60
ENSG00000171453.20	POLR1C	1191.05	1.39991	0.0837931	16.7067	1.17044e-62	1.11446e-60
ENSG00000204542.3	C6orf15	109.919	8.13509	0.487025	16.7036	1.23297e-62	1.17148e-60
ENSG00000231566.2	LINC02595	31.3604	4.09089	0.244957	16.7004	1.30089e-62	1.23337e-60
ENSG00000197256.11	KANK2	2269.09	-1.97254	0.118139	-16.6968	1.38349e-62	1.30887e-60
ENSG00000232850.3	PTGES2-AS1	30.244	3.23099	0.193697	16.6806	1.81319e-62	1.71174e-60
ENSG00000037897.17	METTL1	636.034	1.39334	0.0835463	16.6775	1.91158e-62	1.80079e-60
ENSG00000196660.11	SLC30A10	117.937	-5.67614	0.340487	-16.6707	2.14234e-62	2.01389e-60
ENSG00000258919.1	AL049836.1	39.0319	3.41973	0.205208	16.6647	2.36745e-62	2.22079e-60
ENSG00000186193.9	SAPCD2	1905.75	2.17853	0.130748	16.6621	2.47177e-62	2.31374e-60
ENSG00000052749.14	RRP12	2072.82	1.36065	0.0816632	16.6617	2.48923e-62	2.32517e-60
ENSG00000186462.9	NAP1L2	23.5774	-3.78213	0.227027	-16.6594	2.5873e-62	2.41169e-60
ENSG00000165724.6	ZMYND19	971.964	1.40268	0.0841988	16.6592	2.59641e-62	2.4151e-60
ENSG00000111364.16	DDX55	772.86	1.06402	0.0639305	16.6433	3.38326e-62	3.1404e-60
ENSG00000081059.20	TCF7	1873.76	1.92797	0.115862	16.6402	3.56538e-62	3.30253e-60
ENSG00000100221.10	JOSD1	2887.37	-0.993611	0.0597225	-16.6371	3.75146e-62	3.46763e-60
ENSG00000278535.5	DHRS11	1673.8	-2.25654	0.135652	-16.6347	3.9057e-62	3.60269e-60
ENSG00000088256.9	GNA11	3755.65	-1.59423	0.095842	-16.6339	3.96026e-62	3.64542e-60
ENSG00000196510.12	ANAPC7	1683.14	0.969907	0.0583224	16.6301	4.21991e-62	3.87637e-60
ENSG00000273079.6	GRIN2B	251.3	3.32041	0.199746	16.6231	4.73782e-62	4.3431e-60
ENSG00000181856.15	SLC2A4	158.373	-2.77184	0.166766	-16.6211	4.89844e-62	4.48106e-60
ENSG00000135932.11	CAB39	3612.1	-0.987009	0.0593864	-16.6201	4.98404e-62	4.54996e-60
ENSG00000067955.15	CBFB	2177.45	1.26659	0.0762094	16.6199	5.00266e-62	4.55756e-60
ENSG00000018625.15	ATP1A2	185.066	-5.04503	0.303666	-16.6138	5.53874e-62	5.03559e-60
ENSG00000116833.14	NR5A2	472.598	-2.3185	0.139616	-16.6063	6.27124e-62	5.68986e-60
ENSG00000112984.12	KIF20A	890.824	1.5023	0.0904936	16.6012	6.83656e-62	6.1901e-60
ENSG00000163900.11	TMEM41A	1392.94	1.00375	0.0604873	16.5944	7.64816e-62	6.91081e-60
ENSG00000204335.4	SP5	490.587	3.65392	0.220296	16.5864	8.74102e-62	7.88223e-60
ENSG00000272502.1	AC104958.2	63.6038	3.09727	0.186854	16.5759	1.04008e-61	9.35984e-60
ENSG00000135912.11	TTLL4	1177.22	1.12786	0.0680866	16.5651	1.2461e-61	1.11912e-59
ENSG00000144136.11	SLC20A1	2331.78	-1.50344	0.0907672	-16.5636	1.27618e-61	1.14381e-59
ENSG00000236144.8	TMEM147-AS1	243.218	1.88825	0.114016	16.5613	1.32675e-61	1.18673e-59
ENSG00000163811.12	WDR43	2479.39	1.13225	0.0683757	16.5593	1.37178e-61	1.22453e-59
ENSG00000234753.5	FOXP4-AS1	83.1988	2.36423	0.142881	16.5469	1.68605e-61	1.50204e-59
ENSG00000075275.18	CELSR1	1469.18	2.25126	0.136063	16.5457	1.71826e-61	1.52766e-59
ENSG00000250961.2	AC025470.2	1.33094	-4.19197	0.253615	-16.5289	2.27379e-61	2.01752e-59
ENSG00000122971.9	ACADS	2208.46	-2.13836	0.129477	-16.5154	2.84143e-61	2.51614e-59
ENSG00000163683.12	SMIM14	2569.84	-1.8546	0.112311	-16.5132	2.94979e-61	2.60688e-59
ENSG00000151150.22	ANK3	763.963	-1.6797	0.101782	-16.503	3.49069e-61	3.07876e-59
ENSG00000120158.12	RCL1	775.498	1.08219	0.0655994	16.497	3.85852e-61	3.39641e-59
ENSG00000146918.20	NCAPG2	1446.08	1.26316	0.076588	16.4929	4.12846e-61	3.62682e-59
ENSG00000168875.3	SOX14	56.6453	7.69511	0.466655	16.4899	4.3356e-61	3.80125e-59
ENSG00000107562.16	CXCL12	1072.33	-2.75706	0.167202	-16.4894	4.37238e-61	3.82592e-59
ENSG00000181751.10	MACIR	991.216	-1.43853	0.0872693	-16.4839	4.79296e-61	4.18566e-59
ENSG00000077157.22	PPP1R12B	2765.6	-2.82017	0.171313	-16.4621	6.87288e-61	5.99023e-59
ENSG00000219481.10	NBPF1	459.304	-1.57066	0.0954354	-16.4579	7.36448e-61	6.40608e-59
ENSG00000179674.4	ARL14	366.677	-2.53383	0.154041	-16.449	8.52621e-61	7.40209e-59
ENSG00000112425.16	EPM2A	154.51	-1.70341	0.103589	-16.444	9.26715e-61	8.0296e-59
ENSG00000184575.12	XPOT	3803.71	1.29826	0.0789803	16.4377	1.02676e-60	8.8791e-59
ENSG00000142528.16	ZNF473	431.162	1.0215	0.0621922	16.4249	1.26946e-60	1.09564e-58
ENSG00000242366.3	UGT1A8	53.3407	-4.28346	0.260848	-16.4213	1.34685e-60	1.16017e-58
ENSG00000250641.1	LY6G6F-LY6G6D	48.5161	7.95988	0.485236	16.4041	1.7864e-60	1.53491e-58
ENSG00000089351.14	GRAMD1A	2923.97	1.57815	0.0962049	16.4041	1.78881e-60	1.53491e-58
ENSG00000189433.7	GJB4	80.5086	3.87026	0.235993	16.3999	1.91484e-60	1.63988e-58
ENSG00000148483.9	TMEM236	556.371	-3.61982	0.220761	-16.397	2.01014e-60	1.71817e-58
ENSG00000141076.18	UTP4	2155.19	1.12078	0.068363	16.3945	2.09311e-60	1.78563e-58
ENSG00000130713.16	EXOSC2	1132.38	1.07358	0.065535	16.3818	2.57883e-60	2.19578e-58
ENSG00000172340.15	SUCLG2	4319.28	-1.37464	0.0839878	-16.3672	3.28197e-60	2.78911e-58
ENSG00000170382.12	LRRN2	216.76	-3.52633	0.215475	-16.3654	3.37729e-60	2.86462e-58
ENSG00000180730.5	SHISA2	149.954	3.10055	0.189526	16.3595	3.719e-60	3.14842e-58
ENSG00000163295.5	ALPI	206.81	-4.3342	0.265053	-16.3522	4.19786e-60	3.54703e-58
ENSG00000157823.17	AP3S2	738.591	-1.13543	0.0694413	-16.3509	4.28466e-60	3.61348e-58
ENSG00000233554.6	B4GALT1-AS1	36.7807	-1.77235	0.108456	-16.3417	4.98367e-60	4.195e-58
ENSG00000115993.13	TRAK2	1628.49	-1.09112	0.066836	-16.3253	6.52268e-60	5.48004e-58
ENSG00000065320.9	NTN1	245.036	-2.81523	0.172451	-16.3248	6.57475e-60	5.51333e-58
ENSG00000114346.14	ECT2	2995.07	1.73887	0.10663	16.3075	8.73172e-60	7.30823e-58
ENSG00000169814.16	BTD	736.998	-1.13872	0.0698289	-16.3074	8.75042e-60	7.31007e-58
ENSG00000162706.13	CADM3	56.6893	-4.63571	0.284342	-16.3033	9.35402e-60	7.7996e-58
ENSG00000188064.10	WNT7B	46.9428	5.38455	0.330355	16.2993	9.98287e-60	8.3083e-58
ENSG00000043355.12	ZIC2	221.225	6.04637	0.371357	16.2818	1.3286e-59	1.10366e-57
ENSG00000286486.1	AL590483.4	20.4016	4.51713	0.277518	16.2769	1.44016e-59	1.19409e-57
ENSG00000081277.13	PKP1	436.853	4.02194	0.247166	16.2722	1.55404e-59	1.2861e-57
ENSG00000170454.6	KRT75	51.7789	7.43504	0.457202	16.262	1.83555e-59	1.51625e-57
ENSG00000143603.19	KCNN3	151.924	-2.47504	0.152265	-16.2548	2.06544e-59	1.70297e-57
ENSG00000128578.10	STRIP2	249.753	2.38847	0.147047	16.2429	2.50901e-59	2.06485e-57
ENSG00000076555.15	ACACB	767.245	-1.85785	0.114382	-16.2425	2.5237e-59	2.07309e-57
ENSG00000139289.13	PHLDA1	4346.29	2.49046	0.15336	16.2393	2.65725e-59	2.17875e-57
ENSG00000166831.9	RBPMS2	147.041	-3.48944	0.214965	-16.2326	2.96528e-59	2.42682e-57
ENSG00000136271.10	DDX56	3231.63	1.05354	0.0649404	16.2232	3.45609e-59	2.82328e-57
ENSG00000122694.16	GLIPR2	755.564	-2.03698	0.125622	-16.2151	3.94411e-59	3.21601e-57
ENSG00000205364.4	MT1M	263.73	-4.39527	0.271262	-16.203	4.8016e-59	3.90801e-57
ENSG00000135678.12	CPM	734.38	-2.59947	0.160474	-16.1987	5.151e-59	4.18469e-57
ENSG00000108187.16	PBLD	882.788	-2.30178	0.142172	-16.1902	5.91804e-59	4.79903e-57
ENSG00000149294.17	NCAM1	183.011	-3.04989	0.188406	-16.1879	6.13825e-59	4.96851e-57
ENSG00000182253.15	SYNM	1733.76	-4.38301	0.270842	-16.1829	6.65813e-59	5.37948e-57
ENSG00000283525.1	AC005622.1	9.66939	-3.08432	0.190615	-16.1809	6.88354e-59	5.55147e-57
ENSG00000224721.1	AC007182.1	15.0825	-4.55871	0.281909	-16.1708	8.09928e-59	6.52007e-57
ENSG00000239672.8	NME1	1363.53	2.15288	0.133306	16.1499	1.13778e-58	9.14268e-57
ENSG00000112186.12	CAP2	191.362	-2.46003	0.152428	-16.139	1.35817e-58	1.08939e-56
ENSG00000158555.15	GDPD5	1310.11	2.80297	0.173864	16.1216	1.79773e-58	1.43935e-56
ENSG00000134317.18	GRHL1	181.636	2.32426	0.144187	16.1197	1.85411e-58	1.48181e-56
ENSG00000058668.15	ATP2B4	2496.66	-2.30428	0.142961	-16.1182	1.89944e-58	1.51531e-56
ENSG00000160957.14	RECQL4	1412.81	2.30892	0.143282	16.1145	2.01771e-58	1.60676e-56
ENSG00000197561.7	ELANE	4.36183	-3.60089	0.223546	-16.1081	2.23926e-58	1.77999e-56
ENSG00000133627.18	ACTR3B	368.823	1.24836	0.0775214	16.1034	2.41582e-58	1.9169e-56
ENSG00000224968.2	LINC01645	6.17168	-4.05294	0.251685	-16.1032	2.42308e-58	1.91922e-56
ENSG00000162344.4	FGF19	113.885	6.54145	0.406249	16.1021	2.4673e-58	1.95075e-56
ENSG00000162063.13	CCNF	978.576	1.50054	0.0932185	16.097	2.67891e-58	2.11428e-56
ENSG00000136891.14	TEX10	1152.42	0.976979	0.0607404	16.0845	3.27712e-58	2.58181e-56
ENSG00000166311.10	SMPD1	1108.03	-1.81642	0.112991	-16.0758	3.76979e-58	2.96468e-56
ENSG00000224080.1	UBE2FP1	19.8731	-1.84783	0.114953	-16.0747	3.83677e-58	3.012e-56
ENSG00000084774.14	CAD	3546.69	1.40758	0.0876041	16.0676	4.30645e-58	3.37473e-56
ENSG00000196666.6	FAM180B	3.44133	-4.61271	0.2871	-16.0666	4.37728e-58	3.42418e-56
ENSG00000142945.13	KIF2C	1186.07	1.43106	0.0891932	16.0445	6.24455e-58	4.87625e-56
ENSG00000139800.8	ZIC5	90.9786	8.41423	0.524547	16.0409	6.61355e-58	5.15531e-56
ENSG00000076258.10	FMO4	127.191	-1.76382	0.110041	-16.0287	8.05243e-58	6.26589e-56
ENSG00000133392.18	MYH11	18985.3	-4.55595	0.284405	-16.0193	9.37359e-58	7.28114e-56
ENSG00000286042.1	LCAL1	21.3011	7.00125	0.437324	16.0093	1.1004e-57	8.53266e-56
ENSG00000070759.17	TESK2	201.003	-1.3285	0.0830045	-16.0051	1.17729e-57	9.11286e-56
ENSG00000285278.1	TFAP2A-AS2	17.925	2.98775	0.186682	16.0045	1.18937e-57	9.19035e-56
ENSG00000229619.4	MBNL1-AS1	141.057	-2.79116	0.174439	-16.0008	1.26172e-57	9.73243e-56
ENSG00000271797.1	AC008494.3	6.88708	-1.62542	0.101599	-15.9983	1.31339e-57	1.01133e-55
ENSG00000079385.23	CEACAM1	8559.29	-2.23512	0.139772	-15.9912	1.47206e-57	1.13154e-55
ENSG00000144231.11	POLR2D	1364.34	0.785962	0.0491696	15.9847	1.63323e-57	1.25326e-55
ENSG00000171163.16	ZNF692	817.357	1.59611	0.0998532	15.9846	1.63618e-57	1.25335e-55
ENSG00000203497.2	PDCD4-AS1	49.0809	-1.46574	0.0917266	-15.9794	1.7775e-57	1.35925e-55
ENSG00000263508.6	AC015908.2	4.32778	-2.838	0.177614	-15.9784	1.80643e-57	1.37899e-55
ENSG00000172244.9	C5orf34	114.459	1.51995	0.0951379	15.9763	1.86905e-57	1.42434e-55
ENSG00000130037.5	KCNA5	17.9075	-2.69747	0.168902	-15.9706	2.04707e-57	1.55732e-55
ENSG00000133742.14	CA1	3389.71	-6.54289	0.40985	-15.9641	2.27277e-57	1.72606e-55
ENSG00000124614.16	RPS10	230.294	3.67832	0.230439	15.9622	2.34235e-57	1.77585e-55
ENSG00000168411.14	RFWD3	1948.54	0.957622	0.0599936	15.9621	2.34789e-57	1.77701e-55
ENSG00000262001.1	DLGAP1-AS2	353.436	2.16313	0.13554	15.9594	2.4502e-57	1.85128e-55
ENSG00000171759.10	PAH	127.383	5.59003	0.350399	15.9533	2.7004e-57	2.03685e-55
ENSG00000100628.12	ASB2	205.541	-3.02918	0.189929	-15.949	2.89569e-57	2.18043e-55
ENSG00000087586.18	AURKA	1758.71	1.51731	0.0951682	15.9435	3.16229e-57	2.37714e-55
ENSG00000226476.6	LINC01748	197.768	4.08772	0.256452	15.9395	3.37209e-57	2.53055e-55
ENSG00000099139.14	PCSK5	592.434	-2.53373	0.159025	-15.9329	3.74433e-57	2.80515e-55
ENSG00000196305.18	IARS1	6183.57	1.06838	0.0670886	15.9249	4.26007e-57	3.18613e-55
ENSG00000266412.5	NCOA4	6037.31	-1.06695	0.0670256	-15.9186	4.70889e-57	3.51113e-55
ENSG00000135372.9	NAT10	3180.82	1.04971	0.0659423	15.9186	4.71048e-57	3.51113e-55
ENSG00000233695.2	GAS6-AS1	490.601	3.56743	0.224197	15.9121	5.22708e-57	3.88965e-55
ENSG00000137745.12	MMP13	74.331	5.56062	0.349536	15.9086	5.52559e-57	4.10488e-55
ENSG00000075702.18	WDR62	575.218	1.82826	0.114934	15.907	5.66492e-57	4.20134e-55
ENSG00000115556.14	PLCD4	12.1632	-4.11307	0.258588	-15.9059	5.77094e-57	4.27281e-55
ENSG00000075568.17	TMEM131	2775.93	-1.03561	0.0651642	-15.8923	7.16003e-57	5.29245e-55
ENSG00000182168.15	UNC5C	119.187	-2.32599	0.146442	-15.8833	8.26592e-57	6.0997e-55
ENSG00000080031.10	PTPRH	1793.57	-2.09359	0.13182	-15.8822	8.41287e-57	6.1885e-55
ENSG00000160685.13	ZBTB7B	3099.02	-1.43868	0.0905841	-15.8822	8.41421e-57	6.1885e-55
ENSG00000145362.20	ANK2	235.186	-3.2386	0.204013	-15.8745	9.51641e-57	6.98754e-55
ENSG00000130176.8	CNN1	3633.27	-4.16177	0.262291	-15.867	1.07246e-56	7.86164e-55
ENSG00000139734.19	DIAPH3	635.983	1.59522	0.100545	15.8657	1.09431e-56	8.00854e-55
ENSG00000059915.17	PSD	293.841	-3.68076	0.232024	-15.8637	1.13018e-56	8.25739e-55
ENSG00000140416.23	TPM1	10906.2	-1.75338	0.110533	-15.8629	1.14408e-56	8.3452e-55
ENSG00000141391.14	PRELID3A	119.099	1.87582	0.118313	15.8547	1.3035e-56	9.49241e-55
ENSG00000165689.17	ENTR1	1816.65	1.18297	0.0746286	15.8514	1.3738e-56	9.98793e-55
ENSG00000116748.21	AMPD1	23.3346	-4.04252	0.25511	-15.8462	1.49385e-56	1.08429e-54
ENSG00000182379.10	NXPH4	211.272	5.33963	0.33705	15.8423	1.59012e-56	1.15228e-54
ENSG00000101412.13	E2F1	1180.75	1.85479	0.117084	15.8415	1.60823e-56	1.1635e-54
ENSG00000213760.11	ATP6V1G2	9.82926	-2.36386	0.14928	-15.8351	1.78232e-56	1.28734e-54
ENSG00000160191.18	PDE9A	1000.26	-2.62801	0.166055	-15.8262	2.05338e-56	1.48071e-54
ENSG00000163734.4	CXCL3	1595.5	2.89444	0.182899	15.8254	2.07946e-56	1.49708e-54
ENSG00000088280.19	ASAP3	479.962	-1.87432	0.118474	-15.8205	2.24546e-56	1.61396e-54
ENSG00000137692.12	DCUN1D5	1004.29	1.25944	0.0796441	15.8134	2.51662e-56	1.80593e-54
ENSG00000143196.5	DPT	174.085	-4.03518	0.255352	-15.8024	2.99444e-56	2.14199e-54
ENSG00000106327.13	TFR2	164.903	2.80006	0.177192	15.8024	2.99461e-56	2.14199e-54
ENSG00000176842.15	IRX5	44.5652	4.17135	0.26399	15.8012	3.05466e-56	2.18142e-54
ENSG00000062282.15	DGAT2	979.541	2.00582	0.126958	15.7991	3.15542e-56	2.24975e-54
ENSG00000156298.13	TSPAN7	555.657	-2.65971	0.168458	-15.7885	3.73152e-56	2.65622e-54
ENSG00000076513.17	ANKRD13A	1343.83	-0.97039	0.0614842	-15.7827	4.09033e-56	2.90696e-54
ENSG00000253313.6	C1orf210	890.487	-1.6068	0.101885	-15.7707	4.95358e-56	3.51482e-54
ENSG00000111404.7	RERGL	17.4443	-5.32754	0.337857	-15.7686	5.11459e-56	3.62326e-54
ENSG00000163431.13	LMOD1	1184.65	-3.58731	0.227527	-15.7666	5.28587e-56	3.73861e-54
ENSG00000115368.10	WDR75	1585.68	1.05341	0.0668282	15.763	5.58896e-56	3.94668e-54
ENSG00000198610.11	AKR1C4	35.5736	6.11978	0.388356	15.7582	6.03413e-56	4.25425e-54
ENSG00000165891.16	E2F7	277.342	1.84681	0.117232	15.7534	6.50567e-56	4.57941e-54
ENSG00000276043.5	UHRF1	865.952	1.86533	0.118432	15.7503	6.83607e-56	4.80435e-54
ENSG00000162104.10	ADCY9	930.424	-1.48796	0.0944768	-15.7495	6.92273e-56	4.85754e-54
ENSG00000110104.13	CCDC86	910.873	1.39546	0.0886073	15.7488	6.99479e-56	4.90034e-54
ENSG00000174944.9	P2RY14	103.34	-2.71256	0.172256	-15.7472	7.17543e-56	5.01894e-54
ENSG00000184428.13	TOP1MT	2412.41	1.82175	0.115726	15.742	7.7978e-56	5.44567e-54
ENSG00000067840.12	PDZD4	66.8664	-3.27114	0.207924	-15.7324	9.06665e-56	6.32181e-54
ENSG00000068438.15	FTSJ1	1690	1.1826	0.0751887	15.7284	9.66592e-56	6.72906e-54
ENSG00000068383.19	INPP5A	950.301	-0.967785	0.0615405	-15.726	1.00375e-55	6.97675e-54
ENSG00000117115.13	PADI2	3179.81	-3.29038	0.209338	-15.718	1.13855e-55	7.90134e-54
ENSG00000184949.16	FAM227A	81.8517	2.30448	0.146621	15.7173	1.15149e-55	7.97859e-54
ENSG00000085999.13	RAD54L	329.57	1.52712	0.0971683	15.7163	1.17033e-55	8.09646e-54
ENSG00000197085.11	NPSR1-AS1	34.7777	6.81918	0.433965	15.7136	1.21974e-55	8.42518e-54
ENSG00000102265.12	TIMP1	10110	1.99202	0.126797	15.7103	1.2858e-55	8.86762e-54
ENSG00000101146.13	RAE1	2199.61	1.32837	0.0845707	15.7072	1.35017e-55	9.29704e-54
ENSG00000075073.15	TACR2	251.04	-3.94991	0.251488	-15.7062	1.37198e-55	9.43255e-54
ENSG00000148660.20	CAMK2G	1604.95	-0.962847	0.061353	-15.6936	1.6742e-55	1.14925e-53
ENSG00000146670.10	CDCA5	1580.21	1.4621	0.0931676	15.6933	1.68208e-55	1.15288e-53
ENSG00000100490.9	CDKL1	154.811	-1.52269	0.0970324	-15.6926	1.70063e-55	1.16379e-53
ENSG00000096384.20	HSP90AB1	50621.4	1.04621	0.0666784	15.6903	1.76094e-55	1.2032e-53
ENSG00000254645.2	AC087379.1	65.8014	-4.54181	0.289478	-15.6897	1.78006e-55	1.21439e-53
ENSG00000100867.15	DHRS2	108.502	3.84723	0.245238	15.6877	1.83613e-55	1.25072e-53
ENSG00000204713.11	TRIM27	2988.49	0.870224	0.0554936	15.6815	2.02382e-55	1.37645e-53
ENSG00000232445.2	EMSLR	132.037	2.94725	0.188035	15.674	2.27904e-55	1.54765e-53
ENSG00000183010.17	PYCR1	3371.84	1.8584	0.118592	15.6706	2.40215e-55	1.62875e-53
ENSG00000125319.15	HROB	248.821	1.4341	0.0915179	15.6702	2.41916e-55	1.63778e-53
ENSG00000104356.11	POP1	534.175	1.42413	0.0908978	15.6673	2.52973e-55	1.71002e-53
ENSG00000070729.14	CNGB1	5.23536	-3.63394	0.231976	-15.6651	2.6185e-55	1.76733e-53
ENSG00000177192.14	PUS1	1623.86	1.57381	0.100475	15.6637	2.67649e-55	1.80372e-53
ENSG00000198682.13	PAPSS2	3376.78	-2.02714	0.129558	-15.6465	3.50823e-55	2.36064e-53
ENSG00000083093.10	PALB2	584.339	0.902739	0.0577042	15.6443	3.63627e-55	2.44309e-53
ENSG00000049449.10	RCN1	2185.78	1.41724	0.0905998	15.6428	3.7197e-55	2.49536e-53
ENSG00000198723.11	TEX45	106.232	2.49899	0.159806	15.6376	4.03521e-55	2.70292e-53
ENSG00000142102.16	PGGHG	2753.5	3.13566	0.200585	15.6326	4.36652e-55	2.92042e-53
ENSG00000134297.6	PLEKHA8P1	99.2717	1.59915	0.102303	15.6314	4.44574e-55	2.96892e-53
ENSG00000145244.12	CORIN	85.3681	3.39901	0.21746	15.6305	4.51335e-55	3.00954e-53
ENSG00000109084.14	TMEM97	2468.69	1.53135	0.0979842	15.6286	4.6523e-55	3.09752e-53
ENSG00000183476.12	SH2D7	27.9064	-3.68158	0.235598	-15.6266	4.8003e-55	3.19126e-53
ENSG00000257906.3	LINC02156	14.8911	3.38201	0.216477	15.623	5.07779e-55	3.37068e-53
ENSG00000182324.7	KCNJ14	66.2312	2.01941	0.129279	15.6206	5.27429e-55	3.49588e-53
ENSG00000169679.15	BUB1	1344.57	1.33608	0.0855551	15.6165	5.6165e-55	3.71713e-53
ENSG00000169860.7	P2RY1	344.592	-2.56777	0.164485	-15.611	6.12976e-55	4.05076e-53
ENSG00000233017.3	AL121832.1	41.6598	4.07552	0.261083	15.6101	6.21571e-55	4.10144e-53
ENSG00000189091.13	SF3B3	7884.28	0.896866	0.0574804	15.603	6.94787e-55	4.57774e-53
ENSG00000242515.5	UGT1A10	212.003	-3.62386	0.232317	-15.5988	7.41988e-55	4.88147e-53
ENSG00000127951.8	FGL2	912.831	-2.7496	0.176299	-15.5962	7.72141e-55	5.0723e-53
ENSG00000166816.15	LDHD	541.263	-2.95036	0.189251	-15.5897	8.55291e-55	5.6102e-53
ENSG00000163597.15	SNHG16	869.307	1.32352	0.0850292	15.5655	1.24829e-54	8.17595e-53
ENSG00000253549.6	CA3-AS1	30.3137	-3.0354	0.195015	-15.5649	1.26e-54	8.24042e-53
ENSG00000228109.1	MELTF-AS1	58.2562	2.20624	0.141752	15.564	1.27763e-54	8.34339e-53
ENSG00000175785.13	PRIMA1	85.5662	-4.78195	0.307357	-15.5583	1.39796e-54	9.11574e-53
ENSG00000138074.15	SLC5A6	4059.23	1.85697	0.119375	15.5557	1.45597e-54	9.48011e-53
ENSG00000068489.13	PRR11	1084.51	1.39679	0.0898141	15.552	1.54232e-54	1.00276e-52
ENSG00000137094.15	DNAJB5	228.923	-2.55561	0.164412	-15.5439	1.74943e-54	1.13575e-52
ENSG00000266402.3	SNHG25	224.756	5.49288	0.35344	15.5412	1.82498e-54	1.18306e-52
ENSG00000105717.14	PBX4	126.752	2.00087	0.128878	15.5253	2.33954e-54	1.51441e-52
ENSG00000262497.1	FAM187B2P	1.90861	-1.93672	0.124768	-15.5226	2.44041e-54	1.5774e-52
ENSG00000144218.19	AFF3	68.7352	-3.11584	0.200768	-15.5196	2.55677e-54	1.6502e-52
ENSG00000145040.4	UCN2	17.9026	4.67397	0.301284	15.5135	2.81107e-54	1.81169e-52
ENSG00000158246.8	TENT5B	75.9988	-3.08342	0.198774	-15.5122	2.87055e-54	1.84733e-52
ENSG00000198961.10	PJA2	2545.86	-1.43981	0.0928397	-15.5086	3.03462e-54	1.95009e-52
ENSG00000116455.14	WDR77	1526.74	1.50415	0.0969912	15.5081	3.05796e-54	1.96223e-52
ENSG00000221955.11	SLC12A8	783.27	1.12625	0.0726401	15.5045	3.23434e-54	2.07241e-52
ENSG00000136875.13	PRPF4	1735.06	0.824484	0.0531828	15.5028	3.32001e-54	2.12423e-52
ENSG00000141527.18	CARD14	144.806	2.39623	0.154595	15.5001	3.46314e-54	2.21261e-52
ENSG00000163017.14	ACTG2	9561.18	-4.17426	0.269377	-15.496	3.69392e-54	2.35666e-52
ENSG00000263400.8	TMEM220-AS1	16.453	-2.41487	0.155845	-15.4953	3.732e-54	2.37753e-52
ENSG00000044012.4	GUCA2B	344.754	-6.0484	0.390389	-15.4933	3.85297e-54	2.45106e-52
ENSG00000179846.10	NKPD1	34.5577	3.24325	0.209345	15.4924	3.90665e-54	2.48165e-52
ENSG00000162852.14	CNST	866.931	-0.998961	0.0644862	-15.4911	3.98557e-54	2.52815e-52
ENSG00000281100.1	AC105749.1	16.7015	-2.47751	0.160138	-15.4711	5.43391e-54	3.44194e-52
ENSG00000129667.13	RHBDF2	1665.75	1.51356	0.097845	15.469	5.61747e-54	3.55313e-52
ENSG00000169432.18	SCN9A	88.0631	-3.47085	0.224507	-15.4599	6.4699e-54	4.08646e-52
ENSG00000120162.10	MOB3B	1121.36	-1.53455	0.0992739	-15.4577	6.69499e-54	4.22261e-52
ENSG00000154330.13	PGM5	751.213	-3.648	0.236061	-15.4537	7.12829e-54	4.48951e-52
ENSG00000231185.7	SPRY4-AS1	14.0738	3.12901	0.202535	15.4492	7.63385e-54	4.80109e-52
ENSG00000262097.2	LINC02185	7.41327	-2.87338	0.186058	-15.4435	8.34913e-54	5.24349e-52
ENSG00000144712.12	CAND2	48.5823	-2.31085	0.149661	-15.4405	8.74144e-54	5.4821e-52
ENSG00000172965.17	MIR4435-2HG	372.113	2.11342	0.136994	15.4271	1.07606e-53	6.73885e-52
ENSG00000186469.8	GNG2	317.277	-2.05959	0.133533	-15.4238	1.13208e-53	7.07963e-52
ENSG00000125144.14	MT1G	1883.22	-3.47094	0.225111	-15.4188	1.22329e-53	7.63926e-52
ENSG00000274736.5	CCL23	15.556	-3.30257	0.214195	-15.4185	1.2287e-53	7.66225e-52
ENSG00000139629.16	GALNT6	2729.05	1.85973	0.120626	15.4173	1.25213e-53	7.79737e-52
ENSG00000065911.13	MTHFD2	2452.93	1.40212	0.0910081	15.4066	1.47894e-53	9.19684e-52
ENSG00000187741.15	FANCA	834.031	1.3999	0.0908934	15.4016	1.59673e-53	9.91541e-52
ENSG00000167747.15	C19orf48	4014.99	1.89911	0.123312	15.4008	1.61555e-53	1.00182e-51
ENSG00000140832.10	MARVELD3	1147.17	-1.22644	0.0796419	-15.3994	1.65101e-53	1.02238e-51
ENSG00000135632.12	SMYD5	1423.12	1.05901	0.0687962	15.3934	1.81195e-53	1.12047e-51
ENSG00000112276.14	BVES	97.4051	-2.89763	0.188264	-15.3913	1.87222e-53	1.15613e-51
ENSG00000249115.9	HAUS5	738.197	1.17182	0.0761384	15.3906	1.89177e-53	1.16657e-51
ENSG00000135437.10	RDH5	50.9579	-2.00784	0.130498	-15.386	2.03205e-53	1.25134e-51
ENSG00000011198.10	ABHD5	737.326	-1.18451	0.0769956	-15.3842	2.08994e-53	1.2852e-51
ENSG00000026508.20	CD44	10921.8	1.3071	0.0849658	15.3839	2.09959e-53	1.28934e-51
ENSG00000150764.14	DIXDC1	546.247	-1.78903	0.116296	-15.3834	2.11539e-53	1.29725e-51
ENSG00000137936.18	BCAR3	674.567	-1.45603	0.0946665	-15.3807	2.20711e-53	1.35162e-51
ENSG00000146909.8	NOM1	1084.59	0.880455	0.0572596	15.3765	2.35187e-53	1.43828e-51
ENSG00000197961.12	ZNF121	1449.71	1.6418	0.106821	15.3697	2.6156e-53	1.59736e-51
ENSG00000198467.16	TPM2	6389.79	-2.74358	0.178606	-15.3611	2.98552e-53	1.82076e-51
ENSG00000134757.5	DSG3	456.019	5.313	0.345887	15.3605	3.01314e-53	1.83507e-51
ENSG00000112715.25	VEGFA	5636.17	1.52423	0.0992519	15.3572	3.16914e-53	1.92743e-51
ENSG00000154175.18	ABI3BP	352.638	-3.18361	0.207371	-15.3522	3.42172e-53	2.07819e-51
ENSG00000141101.13	NOB1	2172.16	1.28457	0.0836829	15.3505	3.5166e-53	2.13289e-51
ENSG00000129991.13	TNNI3	30.3505	5.26795	0.3432	15.3495	3.56918e-53	2.16182e-51
ENSG00000101057.16	MYBL2	4090.12	2.10927	0.13742	15.3491	3.59324e-53	2.17342e-51
ENSG00000196155.13	PLEKHG4	1429.31	2.07671	0.135368	15.3413	4.05209e-53	2.44762e-51
ENSG00000170419.11	VSTM2A	22.0961	-5.19256	0.339069	-15.3142	6.15058e-53	3.70672e-51
ENSG00000229155.1	LINC02038	44.2224	-1.92922	0.125977	-15.3141	6.15331e-53	3.70672e-51
ENSG00000250073.3	AP000866.2	33.298	-2.14227	0.139935	-15.3091	6.65227e-53	4.00185e-51
ENSG00000171241.9	SHCBP1	505.031	1.33014	0.086891	15.3082	6.74331e-53	4.05111e-51
ENSG00000196711.9	ALKAL1	62.5012	3.5873	0.234413	15.3034	7.26171e-53	4.35664e-51
ENSG00000111665.12	CDCA3	850.071	1.51804	0.0992197	15.2998	7.67138e-53	4.59619e-51
ENSG00000066629.18	EML1	357.303	-2.39756	0.156807	-15.2899	8.93242e-53	5.34448e-51
ENSG00000114200.10	BCHE	72.7398	-4.46476	0.292025	-15.289	9.05353e-53	5.40964e-51
ENSG00000146039.11	SLC17A4	273.014	-3.35197	0.219268	-15.2871	9.31536e-53	5.55858e-51
ENSG00000135709.12	KIAA0513	599.078	-1.97376	0.129123	-15.2859	9.48898e-53	5.65456e-51
ENSG00000073711.11	PPP2R3A	296.407	-2.03807	0.13335	-15.2835	9.84339e-53	5.85788e-51
ENSG00000205358.4	MT1H	229.893	-3.97449	0.260067	-15.2825	9.99578e-53	5.94058e-51
ENSG00000080608.10	PUM3	1659.29	1.10326	0.0722145	15.2775	1.07953e-52	6.40713e-51
ENSG00000157184.7	CPT2	658.224	-1.20185	0.0786704	-15.277	1.08817e-52	6.44975e-51
ENSG00000162849.16	KIF26B	490.337	3.13167	0.205142	15.2658	1.29181e-52	7.64656e-51
ENSG00000160193.12	WDR4	814.012	1.53337	0.10046	15.2634	1.34021e-52	7.92242e-51
ENSG00000154721.15	JAM2	204.697	-2.51388	0.164723	-15.2612	1.38623e-52	8.18358e-51
ENSG00000029559.7	IBSP	32.9731	5.85666	0.384026	15.2507	1.62843e-52	9.60061e-51
ENSG00000101441.4	CST4	16.7273	6.4249	0.421421	15.2458	1.75561e-52	1.03366e-50
ENSG00000158006.14	PAFAH2	1070.12	-1.21979	0.080022	-15.2432	1.82624e-52	1.07382e-50
ENSG00000161091.13	MFSD12	2038.67	1.66604	0.109328	15.2389	1.95158e-52	1.146e-50
ENSG00000140263.15	SORD	1610.14	1.39451	0.0915222	15.2368	2.01394e-52	1.18105e-50
ENSG00000148335.15	NTMT1	794.695	1.29992	0.0853194	15.2359	2.04273e-52	1.19635e-50
ENSG00000165495.16	PKNOX2	24.5493	-2.77054	0.181937	-15.228	2.30369e-52	1.3474e-50
ENSG00000214049.8	UCA1	617.99	4.46729	0.293531	15.2191	2.63959e-52	1.54183e-50
ENSG00000164342.13	TLR3	384.013	-2.08527	0.137045	-15.216	2.77141e-52	1.61669e-50
ENSG00000158445.10	KCNB1	33.0887	-3.42493	0.225164	-15.2108	2.99734e-52	1.74619e-50
ENSG00000103494.15	RPGRIP1L	328.956	1.24224	0.0816777	15.2091	3.07803e-52	1.79084e-50
ENSG00000128050.9	PAICS	6982.92	1.20906	0.0795008	15.2081	3.12411e-52	1.81526e-50
ENSG00000159708.18	LRRC36	123.982	3.18068	0.209168	15.2064	3.20917e-52	1.86224e-50
ENSG00000158865.12	SLC5A11	15.9907	-3.54565	0.233271	-15.1997	3.55184e-52	2.05839e-50
ENSG00000137747.16	TMPRSS13	380.154	3.35684	0.220952	15.1926	3.95945e-52	2.29161e-50
ENSG00000138442.10	WDR12	1615.53	0.986103	0.0649211	15.1893	4.16619e-52	2.40812e-50
ENSG00000142235.12	LMTK3	259.728	2.20756	0.145365	15.1863	4.35519e-52	2.51409e-50
ENSG00000189007.16	ADAT2	560.309	1.49989	0.0987784	15.1844	4.48392e-52	2.58503e-50
ENSG00000250722.6	SELENOP	2036.09	-3.00519	0.197965	-15.1804	4.76821e-52	2.74535e-50
ENSG00000136546.16	SCN7A	128.567	-5.14163	0.33888	-15.1724	5.38455e-52	3.09619e-50
ENSG00000227619.3	AL391056.1	106.897	3.20066	0.211134	15.1594	6.5703e-52	3.77311e-50
ENSG00000204876.4	AC021218.1	713.555	2.51572	0.165968	15.1579	6.72142e-52	3.85489e-50
ENSG00000156697.13	UTP14A	1430.52	1.35052	0.089132	15.1519	7.36148e-52	4.21652e-50
ENSG00000136108.15	CKAP2	1902.08	1.48338	0.0979166	15.1494	7.64105e-52	4.37099e-50
ENSG00000183798.5	EMILIN3	13.1841	-2.63058	0.173646	-15.1491	7.67806e-52	4.3865e-50
ENSG00000280109.3	PLAC4	105.625	4.74003	0.313068	15.1406	8.74473e-52	4.98946e-50
ENSG00000257588.1	AC025154.2	17.0741	6.11592	0.404195	15.1311	1.01005e-51	5.75562e-50
ENSG00000164398.15	ACSL6	536.479	4.34052	0.286909	15.1286	1.04949e-51	5.97267e-50
ENSG00000046653.15	GPM6B	161.622	-2.71085	0.179264	-15.122	1.15887e-51	6.58666e-50
ENSG00000053328.8	METTL24	17.1287	-3.49053	0.230904	-15.1168	1.25441e-51	7.12052e-50
ENSG00000162374.18	ELAVL4	19.0712	-3.34382	0.22123	-15.1147	1.29636e-51	7.34925e-50
ENSG00000262585.1	LINC01979	36.3564	3.00926	0.199178	15.1084	1.42557e-51	8.07145e-50
ENSG00000179314.14	WSCD1	300.328	-3.0352	0.200896	-15.1083	1.42761e-51	8.07263e-50
ENSG00000138180.16	CEP55	1325	1.51762	0.100487	15.1026	1.55619e-51	8.78852e-50
ENSG00000243678.12	NME2	244.349	3.75587	0.248693	15.1024	1.56083e-51	8.80347e-50
ENSG00000128591.16	FLNC	2692.65	-3.39697	0.22495	-15.101	1.59568e-51	8.98858e-50
ENSG00000230234.1	AL162582.1	30.6397	6.45558	0.427621	15.0965	1.70729e-51	9.60507e-50
ENSG00000102384.13	CENPI	290.53	1.549	0.102642	15.0914	1.84569e-51	1.03705e-49
ENSG00000166821.9	PEX11A	466.987	-1.28707	0.0852955	-15.0896	1.89726e-51	1.06468e-49
ENSG00000137807.16	KIF23	913.03	1.30628	0.0865727	15.0888	1.91951e-51	1.0758e-49
ENSG00000174371.17	EXO1	479.017	1.49733	0.0992387	15.0882	1.93686e-51	1.08415e-49
ENSG00000144354.14	CDCA7	5084.61	1.63594	0.108486	15.0798	2.19897e-51	1.22931e-49
ENSG00000114455.13	HHLA2	1552.31	-2.8054	0.186038	-15.0797	2.20273e-51	1.22961e-49
ENSG00000101158.15	NELFCD	5140.06	1.4272	0.0946441	15.0796	2.20505e-51	1.22961e-49
ENSG00000060566.14	CREB3L3	117.718	-4.26026	0.282564	-15.0771	2.28948e-51	1.27508e-49
ENSG00000115163.15	CENPA	394.078	1.3963	0.0926146	15.0764	2.31449e-51	1.28739e-49
ENSG00000117650.13	NEK2	913.055	1.36881	0.0907949	15.0759	2.33362e-51	1.2964e-49
ENSG00000172403.11	SYNPO2	2986.66	-3.87069	0.25677	-15.0745	2.38186e-51	1.32154e-49
ENSG00000172167.8	MTBP	262.898	1.68808	0.112026	15.0687	2.60138e-51	1.44153e-49
ENSG00000246334.2	PRR7-AS1	30.1514	2.52828	0.167794	15.0678	2.63748e-51	1.45971e-49
ENSG00000135916.16	ITM2C	21335.9	-2.25693	0.149792	-15.0671	2.66501e-51	1.47311e-49
ENSG00000204614.9	TRIM40	98.8689	-3.10126	0.20585	-15.0657	2.72344e-51	1.50353e-49
ENSG00000132330.18	SCLY	117.766	1.87957	0.124815	15.0588	3.02177e-51	1.66615e-49
ENSG00000184937.16	WT1	73.4586	4.91104	0.326357	15.0481	3.55521e-51	1.95784e-49
ENSG00000110090.13	CPT1A	5209.28	-1.24492	0.0827421	-15.0458	3.67801e-51	2.02076e-49
ENSG00000075218.19	GTSE1	706.832	1.30518	0.086747	15.0458	3.67858e-51	2.02076e-49
ENSG00000281398.4	SNHG4	568.635	1.95301	0.129863	15.0391	4.07194e-51	2.23407e-49
ENSG00000101361.17	NOP56	5085.19	1.35745	0.0902628	15.0389	4.08204e-51	2.23684e-49
ENSG00000151012.13	SLC7A11	806.789	2.54854	0.169541	15.032	4.53199e-51	2.48033e-49
ENSG00000223749.11	MIR503HG	58.1414	3.319	0.220912	15.0241	5.10457e-51	2.79024e-49
ENSG00000104237.11	RP1	29.4853	5.10554	0.33983	15.0238	5.12886e-51	2.80007e-49
ENSG00000243064.8	ABCC13	48.6952	-3.35835	0.223581	-15.0207	5.37122e-51	2.92877e-49
ENSG00000006555.11	TTC22	1218.09	-1.60191	0.106669	-15.0176	5.6306e-51	3.06643e-49
ENSG00000176273.15	SLC35G1	385.214	-1.41689	0.0943545	-15.0167	5.71166e-51	3.10675e-49
ENSG00000104415.14	CCN4	418.53	2.63551	0.175517	15.0157	5.79207e-51	3.14662e-49
ENSG00000197763.19	TXNRD3	287.241	1.14932	0.0765611	15.0118	6.14236e-51	3.33283e-49
ENSG00000280040.1	AC095031.1	8.12065	-2.15713	0.143737	-15.0075	6.55961e-51	3.55488e-49
ENSG00000187980.7	PLA2G2C	21.093	-3.16178	0.210724	-15.0044	6.8695e-51	3.71827e-49
ENSG00000116171.19	SCP2	4419.48	-1.17552	0.0783494	-15.0035	6.96449e-51	3.76508e-49
ENSG00000110013.13	SIAE	3093.94	-1.60993	0.107339	-14.9986	7.49928e-51	4.04924e-49
ENSG00000168065.16	SLC22A11	99.818	4.64252	0.30955	14.9977	7.60538e-51	4.10153e-49
ENSG00000156050.10	FAM161B	104.799	-1.37433	0.0916405	-14.997	7.68355e-51	4.13865e-49
ENSG00000131096.10	PYY	310.704	-5.66962	0.37806	-14.9966	7.72371e-51	4.15523e-49
ENSG00000186417.14	GLDN	95.7216	-2.86445	0.19123	-14.979	1.00672e-50	5.40943e-49
ENSG00000116922.14	C1orf109	637.394	0.898485	0.0600031	14.974	1.08622e-50	5.82953e-49
ENSG00000198121.13	LPAR1	363.261	-2.22396	0.148523	-14.9738	1.08876e-50	5.83608e-49
ENSG00000168646.13	AXIN2	4932.06	2.49105	0.166388	14.9713	1.13032e-50	6.0515e-49
ENSG00000143882.12	ATP6V1C2	219.959	2.69198	0.179819	14.9704	1.14561e-50	6.12595e-49
ENSG00000139618.16	BRCA2	591.491	2.02133	0.135028	14.9697	1.15821e-50	6.18586e-49
ENSG00000163739.5	CXCL1	2772.65	2.8701	0.191855	14.9598	1.34453e-50	7.17235e-49
ENSG00000138944.8	SHISAL1	126.744	-3.23157	0.216046	-14.9578	1.38505e-50	7.37961e-49
ENSG00000287338.1	AL929091.1	47.8346	5.46411	0.365382	14.9545	1.45592e-50	7.74787e-49
ENSG00000172348.15	RCAN2	312.486	-1.96559	0.131446	-14.9536	1.47591e-50	7.84484e-49
ENSG00000101407.13	TTI1	1547.94	1.19405	0.0798618	14.9515	1.52362e-50	8.08868e-49
ENSG00000108106.14	UBE2S	1369.12	1.84267	0.123246	14.9511	1.53118e-50	8.11909e-49
ENSG00000118804.8	STBD1	86.774	-1.51381	0.101255	-14.9505	1.54679e-50	8.19207e-49
ENSG00000181634.8	TNFSF15	573.851	1.76294	0.11795	14.9465	1.64057e-50	8.67836e-49
ENSG00000170153.11	RNF150	176.158	-3.39028	0.226852	-14.9449	1.68178e-50	8.88573e-49
ENSG00000141574.8	SECTM1	1233.02	-2.9259	0.195783	-14.9446	1.68797e-50	8.90781e-49
ENSG00000156218.13	ADAMTSL3	128.438	-3.35493	0.224629	-14.9355	1.93755e-50	1.02127e-48
ENSG00000180875.5	GREM2	252.784	-3.80653	0.254871	-14.9351	1.94804e-50	1.02558e-48
ENSG00000169607.13	CKAP2L	482.577	1.46201	0.0978967	14.9342	1.97445e-50	1.03825e-48
ENSG00000102359.8	SRPX2	1323.58	2.9345	0.196524	14.9321	2.03897e-50	1.0709e-48
ENSG00000163735.7	CXCL5	783.642	5.16501	0.345966	14.9293	2.12632e-50	1.11546e-48
ENSG00000225194.3	LINC00092	9.31752	-2.46032	0.164828	-14.9266	2.21427e-50	1.16023e-48
ENSG00000106348.18	IMPDH1	3386.27	1.61074	0.107972	14.9181	2.51265e-50	1.31501e-48
ENSG00000159259.8	CHAF1B	536.782	1.30866	0.0877293	14.917	2.55533e-50	1.33577e-48
ENSG00000103021.9	CCDC113	356.551	1.77513	0.119032	14.9131	2.71072e-50	1.41533e-48
ENSG00000001460.18	STPG1	349.145	-1.13459	0.0761059	-14.9081	2.92043e-50	1.52303e-48
ENSG00000170293.9	CMTM8	535.913	1.29706	0.087013	14.9065	2.9903e-50	1.55763e-48
ENSG00000152763.17	DNAI4	119.094	-2.23897	0.150337	-14.893	3.66223e-50	1.90539e-48
ENSG00000158828.8	PINK1	555.145	-1.42864	0.0959494	-14.8895	3.85548e-50	2.00358e-48
ENSG00000137877.10	SPTBN5	246.681	3.07083	0.206257	14.8884	3.91951e-50	2.03447e-48
ENSG00000225680.1	AL163953.1	24.1539	3.44996	0.231767	14.8855	4.09655e-50	2.12387e-48
ENSG00000083782.8	EPYC	46.0075	6.8825	0.462406	14.8841	4.18026e-50	2.16474e-48
ENSG00000140450.9	ARRDC4	1090.01	-1.72199	0.115814	-14.8686	5.26795e-50	2.72481e-48
ENSG00000197696.10	NMB	243.218	1.88219	0.126617	14.8652	5.54419e-50	2.86435e-48
ENSG00000145936.9	KCNMB1	331.477	-3.34116	0.224817	-14.8617	5.84389e-50	3.01566e-48
ENSG00000125895.5	TMEM74B	84.2324	3.30573	0.222504	14.857	6.26903e-50	3.23128e-48
ENSG00000145220.14	LYAR	1032.89	1.31492	0.0885212	14.8543	6.52046e-50	3.35698e-48
ENSG00000261616.1	AC036108.3	21.9615	-3.33	0.2242	-14.8528	6.67169e-50	3.43084e-48
ENSG00000119147.10	ECRG4	28.4787	-4.28684	0.288655	-14.851	6.84892e-50	3.5179e-48
ENSG00000140525.19	FANCI	1507.24	1.29019	0.0868879	14.8489	7.077e-50	3.63084e-48
ENSG00000156802.13	ATAD2	1779.93	1.54916	0.104401	14.8386	8.24758e-50	4.2265e-48
ENSG00000064666.15	CNN2	6031.81	1.13834	0.0767483	14.8322	9.07676e-50	4.64604e-48
ENSG00000088899.15	LZTS3	1393.49	2.21682	0.149496	14.8287	9.56252e-50	4.88903e-48
ENSG00000274979.1	AC020656.2	90.9805	4.01108	0.270524	14.8271	9.79205e-50	5.00061e-48
ENSG00000243832.1	LINC02000	2.43421	-3.74019	0.252275	-14.8258	9.97361e-50	5.08746e-48
ENSG00000286403.1	AC010378.1	106.231	5.02443	0.338922	14.8247	1.01385e-49	5.16563e-48
ENSG00000093009.11	CDC45	744.908	1.64494	0.111014	14.8174	1.13146e-49	5.75821e-48
ENSG00000007306.15	CEACAM7	12694.1	-4.17399	0.281784	-14.8128	1.21148e-49	6.15838e-48
ENSG00000231881.2	AL109615.2	40.1652	3.51117	0.237058	14.8114	1.2363e-49	6.27736e-48
ENSG00000049759.19	NEDD4L	2284.42	-1.2955	0.0874757	-14.8098	1.26573e-49	6.41941e-48
ENSG00000157111.13	TMEM171	649.363	-2.32626	0.15718	-14.8	1.46589e-49	7.42606e-48
ENSG00000184434.8	LRRC19	1025.33	-2.83948	0.191902	-14.7965	1.54268e-49	7.80613e-48
ENSG00000165304.8	MELK	1059.01	1.3965	0.0943809	14.7964	1.54553e-49	7.81164e-48
ENSG00000116337.19	AMPD2	1686.05	1.1426	0.0772273	14.7953	1.5711e-49	7.93181e-48
ENSG00000258227.7	CLEC5A	94.807	3.61476	0.2444	14.7903	1.69112e-49	8.528e-48
ENSG00000181804.15	SLC9A9	117.757	-2.2075	0.149326	-14.7831	1.88392e-49	9.48948e-48
ENSG00000164107.9	HAND2	105.297	-4.04977	0.273985	-14.781	1.94174e-49	9.76962e-48
ENSG00000176387.7	HSD11B2	5343.43	-2.28299	0.154472	-14.7794	1.99022e-49	1.00021e-47
ENSG00000130055.14	GDPD2	133.966	-3.2019	0.216746	-14.7726	2.19951e-49	1.10414e-47
ENSG00000055044.11	NOP58	2192.97	1.09302	0.0740054	14.7694	2.30688e-49	1.15673e-47
ENSG00000186594.14	MIR22HG	399.362	-1.75264	0.118669	-14.7691	2.31949e-49	1.16174e-47
ENSG00000148180.21	GSN	13108.6	-1.91986	0.130052	-14.7623	2.56488e-49	1.28319e-47
ENSG00000181541.6	MAB21L2	181.046	-3.37712	0.228843	-14.7574	2.75834e-49	1.37842e-47
ENSG00000151229.13	SLC2A13	516.219	-1.72049	0.11679	-14.7315	4.04734e-49	2.02029e-47
ENSG00000149658.18	YTHDF1	3288.88	1.00811	0.0684378	14.7304	4.11472e-49	2.05161e-47
ENSG00000164120.14	HPGD	1511.36	-2.89924	0.196841	-14.7288	4.20843e-49	2.09598e-47
ENSG00000155438.12	NIFK	1186.81	0.980368	0.0665824	14.7241	4.51217e-49	2.24473e-47
ENSG00000140534.14	TICRR	449.16	1.57114	0.106738	14.7196	4.82504e-49	2.39768e-47
ENSG00000138363.15	ATIC	4808.85	1.01217	0.0687681	14.7186	4.89958e-49	2.43199e-47
ENSG00000175906.5	ARL4D	109.28	-2.38329	0.161983	-14.7132	5.30465e-49	2.63011e-47
ENSG00000164251.5	F2RL1	3374.89	-1.33692	0.0908926	-14.7088	5.65907e-49	2.80269e-47
ENSG00000101003.10	GINS1	1104.32	1.633	0.111039	14.7065	5.85378e-49	2.89589e-47
ENSG00000135119.15	RNFT2	148.02	1.94309	0.132155	14.7031	6.15569e-49	3.04185e-47
ENSG00000170248.15	PDCD6IP	6373.54	-0.860031	0.0584987	-14.7017	6.28401e-49	3.10179e-47
ENSG00000146151.14	HMGCLL1	5.80238	-2.9617	0.201538	-14.6955	6.8893e-49	3.39678e-47
ENSG00000162398.11	LEXM	8.37701	-2.54781	0.173393	-14.6939	7.05835e-49	3.47625e-47
ENSG00000160307.10	S100B	116.803	-2.54811	0.173503	-14.6862	7.8996e-49	3.88625e-47
ENSG00000116209.12	TMEM59	10131.9	-1.12291	0.0764713	-14.6841	8.14935e-49	4.00467e-47
ENSG00000164690.8	SHH	933.5	2.15307	0.146637	14.683	8.2824e-49	4.06554e-47
ENSG00000164778.4	EN2	63.4793	6.22219	0.42384	14.6805	8.59647e-49	4.21503e-47
ENSG00000233542.2	AL391845.2	11.2962	5.0531	0.344213	14.6801	8.64073e-49	4.23205e-47
ENSG00000162373.13	BEND5	24.1642	-2.59905	0.177054	-14.6795	8.72942e-49	4.27076e-47
ENSG00000000460.17	C1orf112	338.247	1.21744	0.0829783	14.6718	9.77061e-49	4.77487e-47
ENSG00000182271.13	TMIGD1	386.531	-6.17143	0.420664	-14.6707	9.93231e-49	4.84854e-47
ENSG00000156804.7	FBXO32	1688.71	-2.22928	0.151971	-14.6692	1.01588e-48	4.95364e-47
ENSG00000121858.11	TNFSF10	2495.29	-1.54336	0.105222	-14.6677	1.03755e-48	5.05375e-47
ENSG00000168356.13	SCN11A	13.6616	-3.22857	0.220116	-14.6676	1.03964e-48	5.05838e-47
ENSG00000112782.19	CLIC5	2161.21	-2.10583	0.143633	-14.6612	1.14316e-48	5.55593e-47
ENSG00000104369.5	JPH1	992.137	1.58223	0.10801	14.649	1.36774e-48	6.64012e-47
ENSG00000260173.1	AC020779.2	3.02601	-2.94059	0.200818	-14.6431	1.49145e-48	7.23279e-47
ENSG00000165966.16	PDZRN4	71.9133	-4.32049	0.295132	-14.6392	1.57944e-48	7.65111e-47
ENSG00000072864.16	NDE1	1115.49	0.919052	0.0627892	14.6371	1.62857e-48	7.88049e-47
ENSG00000116574.6	RHOU	1212.89	-1.52542	0.104279	-14.6283	1.85361e-48	8.95967e-47
ENSG00000106263.18	EIF3B	11325.9	1.1436	0.0781835	14.6272	1.88439e-48	9.09849e-47
ENSG00000162062.15	TEDC2	306.635	1.72334	0.11782	14.6269	1.89218e-48	9.12614e-47
ENSG00000253102.1	AC004707.1	3.94511	-2.64623	0.180928	-14.6259	1.92048e-48	9.25256e-47
ENSG00000267073.1	AC005256.1	11.9546	6.26939	0.428729	14.6232	1.99762e-48	9.61374e-47
ENSG00000204936.10	CD177	1801.67	-5.16142	0.352987	-14.6221	2.0298e-48	9.75804e-47
ENSG00000144381.18	HSPD1	22377.8	1.24403	0.0851029	14.6179	2.15942e-48	1.03699e-46
ENSG00000196502.12	SULT1A1	631.725	-2.27107	0.155425	-14.612	2.35586e-48	1.1301e-46
ENSG00000166123.14	GPT2	2719.92	1.64177	0.112362	14.6115	2.37306e-48	1.13712e-46
ENSG00000213923.13	CSNK1E	2287.2	1.04338	0.0714178	14.6095	2.44266e-48	1.1692e-46
ENSG00000214888.3	AL772337.1	4.8574	-5.43195	0.371843	-14.6082	2.49094e-48	1.19103e-46
ENSG00000122034.17	GTF3A	6531.43	1.80781	0.123767	14.6066	2.55098e-48	1.21841e-46
ENSG00000106299.8	WASL	3074.59	-1.09529	0.0749869	-14.6064	2.55649e-48	1.21973e-46
ENSG00000055211.14	GINM1	916.314	-1.04411	0.0715377	-14.5952	3.0112e-48	1.43513e-46
ENSG00000116704.8	SLC35D1	2283.42	-1.33975	0.0918099	-14.5926	3.12988e-48	1.49009e-46
ENSG00000273045.7	C2orf15	148.003	1.2516	0.0858221	14.5836	3.57028e-48	1.69793e-46
ENSG00000087269.16	NOP14	1577.69	0.943404	0.0646909	14.5833	3.58895e-48	1.70498e-46
ENSG00000163516.14	ANKZF1	1479.67	0.978274	0.0671086	14.5775	3.90679e-48	1.85399e-46
ENSG00000284948.1	AC107959.4	10.9438	3.8986	0.267467	14.576	3.99235e-48	1.89256e-46
ENSG00000230061.2	TRPM2-AS	148.262	3.36541	0.230976	14.5704	4.33274e-48	2.05173e-46
ENSG00000256843.1	AC023157.1	2.08924	-4.23306	0.290547	-14.5693	4.40501e-48	2.08372e-46
ENSG00000114554.11	PLXNA1	2937.06	1.33556	0.0916706	14.5691	4.41494e-48	2.08619e-46
ENSG00000117528.14	ABCD3	2438.39	-1.11355	0.0764478	-14.5661	4.61459e-48	2.1782e-46
ENSG00000214353.8	VAC14-AS1	25.5662	3.24822	0.223037	14.5636	4.78593e-48	2.25668e-46
ENSG00000254973.2	AC105219.3	21.2897	2.62171	0.18019	14.5497	5.86439e-48	2.76225e-46
ENSG00000117758.14	STX12	1582.65	-1.07626	0.0739789	-14.5482	5.99612e-48	2.8213e-46
ENSG00000091138.13	SLC26A3	15030.3	-4.57606	0.314581	-14.5465	6.14652e-48	2.889e-46
ENSG00000115657.14	ABCB6	45.1821	2.91099	0.20025	14.5367	7.08939e-48	3.32863e-46
ENSG00000179520.11	SLC17A8	7.71868	-5.39947	0.371451	-14.5362	7.1499e-48	3.35349e-46
ENSG00000253250.3	C8orf88	14.0534	-3.14389	0.216312	-14.534	7.37639e-48	3.45605e-46
ENSG00000126602.11	TRAP1	3553.51	1.40244	0.0965203	14.53	7.81961e-48	3.65984e-46
ENSG00000122861.16	PLAU	1903.24	2.16454	0.149053	14.522	8.79411e-48	4.1116e-46
ENSG00000163918.11	RFC4	805.861	1.14097	0.0785921	14.5176	9.37207e-48	4.37719e-46
ENSG00000090889.12	KIF4A	1169.47	1.28466	0.0885045	14.5151	9.71493e-48	4.53248e-46
ENSG00000182747.5	SLC35D3	243.57	4.34602	0.299414	14.5151	9.72503e-48	4.53248e-46
ENSG00000171793.16	CTPS1	1569.15	1.10619	0.0762122	14.5146	9.78888e-48	4.55744e-46
ENSG00000182489.9	XKRX	234.931	2.50949	0.172943	14.5105	1.04e-47	4.83689e-46
ENSG00000172927.8	MYEOV	1067.43	3.04147	0.209737	14.5014	1.18783e-47	5.51863e-46
ENSG00000168005.9	SPINDOC	845.521	1.40439	0.0968465	14.5012	1.19025e-47	5.52408e-46
ENSG00000167550.11	RHEBL1	69.9634	1.66407	0.114771	14.4991	1.22837e-47	5.69498e-46
ENSG00000144619.15	CNTN4	90.7549	-2.44949	0.168945	-14.4988	1.23294e-47	5.71021e-46
ENSG00000103037.12	SETD6	540.018	1.02267	0.070566	14.4923	1.35437e-47	6.26603e-46
ENSG00000179284.5	DAND5	7.56129	-3.15638	0.217845	-14.4891	1.41953e-47	6.56065e-46
ENSG00000180616.9	SSTR2	45.2517	-2.42125	0.167175	-14.4833	1.54537e-47	7.13479e-46
ENSG00000173391.9	OLR1	196.55	3.72227	0.257066	14.4798	1.62567e-47	7.49774e-46
ENSG00000136295.15	TTYH3	6701.67	1.58088	0.109187	14.4787	1.6527e-47	7.61444e-46
ENSG00000213713.3	PIGCP1	42.4635	-1.39064	0.0960585	-14.477	1.69343e-47	7.79402e-46
ENSG00000287401.1	AC034139.1	9.83796	-2.12714	0.146952	-14.475	1.74213e-47	8.00981e-46
ENSG00000059728.11	MXD1	2484.1	-1.79143	0.123767	-14.4742	1.76301e-47	8.09741e-46
ENSG00000178776.5	C5orf46	19.1112	6.2212	0.429899	14.4713	1.8396e-47	8.44043e-46
ENSG00000102221.14	JADE3	789.45	1.333	0.0921348	14.468	1.93099e-47	8.85055e-46
ENSG00000117122.14	MFAP2	475.048	2.48645	0.171868	14.4672	1.95196e-47	8.93745e-46
ENSG00000154822.18	PLCL2	270.868	-2.4261	0.167703	-14.4666	1.96893e-47	9.00584e-46
ENSG00000110944.9	IL23A	100.027	2.74907	0.19006	14.4642	2.03903e-47	9.31682e-46
ENSG00000162065.14	TBC1D24	530.197	0.983276	0.0679841	14.4633	2.0659e-47	9.42988e-46
ENSG00000144395.18	CCDC150	95.3179	2.01044	0.139006	14.4629	2.07772e-47	9.47407e-46
ENSG00000048162.21	NOP16	979.191	1.26563	0.0875098	14.4627	2.08547e-47	9.49962e-46
ENSG00000143333.7	RGS16	650.58	2.05188	0.141931	14.4568	2.27077e-47	1.03331e-45
ENSG00000163938.17	GNL3	3791.34	1.0543	0.072931	14.4561	2.29321e-47	1.04245e-45
ENSG00000174171.6	AC020659.1	62.8253	4.24795	0.293853	14.456	2.29682e-47	1.04301e-45
ENSG00000197191.6	CYSRT1	47.3445	2.63825	0.182563	14.4512	2.4644e-47	1.11797e-45
ENSG00000186871.7	ERCC6L	309.009	1.67391	0.11584	14.4502	2.50023e-47	1.13306e-45
ENSG00000170448.12	NFXL1	461.237	1.00888	0.0698328	14.4471	2.6132e-47	1.18305e-45
ENSG00000171747.9	LGALS4	46463.9	-1.90245	0.13173	-14.442	2.81489e-47	1.27306e-45
ENSG00000261236.8	BOP1	4595.86	1.96592	0.136134	14.4411	2.85345e-47	1.28918e-45
ENSG00000079308.19	TNS1	4321.51	-2.85922	0.198045	-14.4372	3.0167e-47	1.36154e-45
ENSG00000163412.13	EIF4E3	721.99	-1.87851	0.130125	-14.4361	3.06522e-47	1.38203e-45
ENSG00000135374.11	ELF5	110.341	7.31297	0.506961	14.4251	3.59695e-47	1.62013e-45
ENSG00000163681.16	SLMAP	2373.31	-1.30785	0.0906661	-14.4249	3.6086e-47	1.62372e-45
ENSG00000197992.7	CLEC9A	8.35196	-2.86725	0.198776	-14.4245	3.62689e-47	1.63029e-45
ENSG00000108231.14	LGI1	9.06245	-4.96121	0.344025	-14.421	3.81496e-47	1.71309e-45
ENSG00000253616.5	AC107959.3	17.6275	3.15804	0.219041	14.4176	4.0094e-47	1.79858e-45
ENSG00000183963.19	SMTN	4324.1	-1.72962	0.119968	-14.4173	4.02777e-47	1.805e-45
ENSG00000103064.15	SLC7A6	561.348	1.27143	0.0882089	14.4139	4.23192e-47	1.89456e-45
ENSG00000074416.14	MGLL	6129.29	-1.45218	0.100774	-14.4103	4.46073e-47	1.99498e-45
ENSG00000153446.16	C16orf89	51.1888	-3.61434	0.250825	-14.4098	4.48975e-47	2.00594e-45
ENSG00000144063.4	MALL	469.852	-2.33267	0.161896	-14.4084	4.5799e-47	2.04415e-45
ENSG00000197989.14	SNHG12	450.409	1.49259	0.103602	14.407	4.67283e-47	2.08353e-45
ENSG00000187556.7	NANOS3	68.4298	3.86127	0.268169	14.3986	5.27659e-47	2.35036e-45
ENSG00000149591.17	TAGLN	8608.56	-2.96506	0.205937	-14.3979	5.33594e-47	2.37441e-45
ENSG00000173011.12	TADA2B	1030.75	-0.744653	0.0517236	-14.3968	5.42167e-47	2.41014e-45
ENSG00000171174.15	RBKS	154.396	-1.28716	0.0894171	-14.3951	5.55828e-47	2.46839e-45
ENSG00000165959.12	CLMN	1883.27	-1.3499	0.0937863	-14.3934	5.69551e-47	2.5268e-45
ENSG00000130711.5	PRDM12	10.8522	2.74939	0.191092	14.3878	6.17099e-47	2.735e-45
ENSG00000267530.3	LINC01836	33.7959	2.70834	0.188248	14.3871	6.23564e-47	2.76089e-45
ENSG00000105609.17	LILRB5	135.046	-2.66928	0.185622	-14.3802	6.88902e-47	3.04714e-45
ENSG00000083635.8	NUFIP1	489.842	1.34248	0.0933755	14.3772	7.19076e-47	3.17743e-45
ENSG00000174640.15	SLCO2A1	996.436	-2.12819	0.148028	-14.377	7.22014e-47	3.18723e-45
ENSG00000182481.10	KPNA2	4523.51	1.16079	0.0807414	14.3767	7.25083e-47	3.19759e-45
ENSG00000143228.13	NUF2	549.859	1.59789	0.111172	14.3731	7.63214e-47	3.3624e-45
ENSG00000213588.6	ZBTB9	498.861	0.836883	0.0582267	14.3728	7.66176e-47	3.37209e-45
ENSG00000156642.17	NPTN	3553.66	-0.90479	0.0629588	-14.3711	7.85324e-47	3.45293e-45
ENSG00000145687.16	SSBP2	225.453	-2.08747	0.145345	-14.3622	8.93298e-47	3.92378e-45
ENSG00000107738.20	VSIR	1471.28	-1.62911	0.113451	-14.3596	9.27812e-47	4.07134e-45
ENSG00000166869.3	CHP2	1528.51	-3.89913	0.27157	-14.3578	9.52461e-47	4.17536e-45
ENSG00000147140.17	NONO	14812.8	0.868837	0.0605186	14.3565	9.69626e-47	4.2464e-45
ENSG00000204136.11	GGTA1	86.6608	-2.43455	0.169591	-14.3554	9.8544e-47	4.3114e-45
ENSG00000164176.13	EDIL3	922.678	-2.13867	0.14899	-14.3545	9.98822e-47	4.36563e-45
ENSG00000086696.11	HSD17B2	684.809	-3.29841	0.229852	-14.3501	1.06323e-46	4.64255e-45
ENSG00000137441.8	FGFBP2	9.05726	-3.16374	0.220544	-14.3452	1.14158e-46	4.97976e-45
ENSG00000015592.16	STMN4	5.62102	-4.44383	0.309855	-14.3417	1.2013e-46	5.23512e-45
ENSG00000182199.11	SHMT2	5858.75	1.48205	0.103357	14.3392	1.24553e-46	5.42253e-45
ENSG00000120253.14	NUP43	1501.29	0.858984	0.0599055	14.339	1.24875e-46	5.4312e-45
ENSG00000141052.18	MYOCD	223.505	-3.09934	0.216161	-14.3381	1.26441e-46	5.4939e-45
ENSG00000160746.13	ANO10	1569.57	-1.10062	0.0767644	-14.3376	1.27297e-46	5.52568e-45
ENSG00000106034.18	CPED1	379.37	-2.4973	0.174187	-14.3369	1.28716e-46	5.5818e-45
ENSG00000241186.10	TDGF1	791.459	3.00553	0.209656	14.3355	1.31272e-46	5.6871e-45
ENSG00000166197.17	NOLC1	5674.33	1.01107	0.0705346	14.3344	1.33468e-46	5.77657e-45
ENSG00000164934.14	DCAF13	2321.58	1.26245	0.0880999	14.3298	1.42532e-46	6.16286e-45
ENSG00000260877.2	AP005233.2	29.4701	3.8498	0.268717	14.3266	1.49237e-46	6.44645e-45
ENSG00000133328.4	PLAAT2	68.7508	-3.23225	0.225633	-14.3253	1.52178e-46	6.56709e-45
ENSG00000197380.11	DACT3	189.416	-2.61547	0.182642	-14.3202	1.63725e-46	7.05849e-45
ENSG00000166451.13	CENPN	390.928	1.22489	0.0855637	14.3156	1.74886e-46	7.53233e-45
ENSG00000006740.17	ARHGAP44	622.316	-2.18355	0.152534	-14.3151	1.76019e-46	7.5738e-45
ENSG00000121152.10	NCAPH	934.387	1.16092	0.0811271	14.3099	1.89811e-46	8.1593e-45
ENSG00000120756.13	PLS1	6245.45	-1.46151	0.102149	-14.3076	1.96302e-46	8.43012e-45
ENSG00000157005.4	SST	69.5618	-5.39792	0.377281	-14.3074	1.96687e-46	8.43848e-45
ENSG00000221829.10	FANCG	55.2751	2.37908	0.166337	14.3027	2.1039e-46	9.01766e-45
ENSG00000075142.14	SRI	5415.23	-1.48041	0.103514	-14.3015	2.14137e-46	9.16935e-45
ENSG00000147576.17	ADHFE1	8.04496	-2.44924	0.171265	-14.3009	2.15987e-46	9.23965e-45
ENSG00000176148.16	TCP11L1	252.606	-1.16249	0.0812906	-14.3004	2.17457e-46	9.29357e-45
ENSG00000103353.16	UBFD1	2273.9	0.736819	0.0515293	14.299	2.21898e-46	9.4742e-45
ENSG00000254827.6	SLC22A18AS	212.326	-2.0504	0.143421	-14.2964	2.30522e-46	9.83295e-45
ENSG00000078596.11	ITM2A	286.743	-2.3564	0.164848	-14.2944	2.37144e-46	1.01057e-44
ENSG00000104907.12	TRMT1	1724.2	1.40276	0.0981477	14.2924	2.44147e-46	1.03941e-44
ENSG00000231252.3	AC099792.1	31.8465	3.9728	0.278018	14.2897	2.5365e-46	1.07883e-44
ENSG00000179981.11	TSHZ1	973.016	-1.31127	0.091787	-14.286	2.67638e-46	1.13723e-44
ENSG00000215417.13	MIR17HG	139.008	2.89164	0.202435	14.2843	2.74121e-46	1.16366e-44
ENSG00000134815.19	DHX34	1347.2	1.36567	0.0956084	14.284	2.75455e-46	1.1682e-44
ENSG00000141668.10	CBLN2	16.5811	-3.00238	0.210296	-14.277	3.04577e-46	1.29048e-44
ENSG00000273132.1	AL355312.3	17.7009	5.0931	0.356884	14.271	3.31611e-46	1.40367e-44
ENSG00000123989.14	CHPF	5812.64	1.73724	0.121762	14.2675	3.49046e-46	1.47606e-44
ENSG00000089723.10	OTUB2	242.413	1.92516	0.13497	14.2637	3.68579e-46	1.55718e-44
ENSG00000181026.15	AEN	1595.71	1.29396	0.0907272	14.2621	3.77172e-46	1.59196e-44
ENSG00000104899.8	AMH	113.668	4.21003	0.295197	14.2618	3.78627e-46	1.59658e-44
ENSG00000181544.15	FANCB	92.1822	1.96557	0.137828	14.261	3.82998e-46	1.61347e-44
ENSG00000188483.8	IER5L	417.643	2.14149	0.150175	14.26	3.88592e-46	1.63548e-44
ENSG00000114767.7	RRP9	1657.49	1.42896	0.100219	14.2584	3.97328e-46	1.67067e-44
ENSG00000257913.2	DDN-AS1	18.4743	2.73655	0.191968	14.2553	4.1578e-46	1.74659e-44
ENSG00000131781.13	FMO5	701.696	-2.07778	0.145805	-14.2504	4.45538e-46	1.86983e-44
ENSG00000185238.13	PRMT3	891.456	1.19752	0.0840428	14.2489	4.55598e-46	1.91023e-44
ENSG00000178233.18	TMEM151B	6.41764	-3.82103	0.268183	-14.2478	4.6248e-46	1.93725e-44
ENSG00000179241.13	LDLRAD3	524.251	1.88012	0.131962	14.2475	4.64918e-46	1.94562e-44
ENSG00000243479.3	MNX1-AS1	142.896	1.91664	0.134547	14.2451	4.8078e-46	2.01011e-44
ENSG00000205420.11	KRT6A	147.087	5.74201	0.403133	14.2435	4.92308e-46	2.05636e-44
ENSG00000152413.15	HOMER1	307.401	1.90201	0.133539	14.2431	4.94722e-46	2.0645e-44
ENSG00000272945.1	AL356299.2	14.1803	2.88502	0.202561	14.2427	4.97731e-46	2.0751e-44
ENSG00000059588.10	TARBP1	1795.98	1.26378	0.0888033	14.2312	5.86821e-46	2.44422e-44
ENSG00000082397.17	EPB41L3	717.617	-2.71603	0.190977	-14.2218	6.71261e-46	2.79331e-44
ENSG00000129473.11	BCL2L2	1301.37	-0.980919	0.0689747	-14.2214	6.74611e-46	2.80461e-44
ENSG00000198523.6	PLN	482.386	-3.65542	0.25717	-14.214	7.49933e-46	3.11482e-44
ENSG00000225328.2	LINC01594	22.3543	4.36682	0.307293	14.2106	7.87509e-46	3.26783e-44
ENSG00000240771.8	ARHGEF25	62.3534	-2.4086	0.169501	-14.2099	7.94909e-46	3.29545e-44
ENSG00000133316.15	WDR74	1018.78	1.26413	0.0889681	14.2088	8.07701e-46	3.34535e-44
ENSG00000179041.4	RRS1	1299.4	1.40709	0.0990847	14.2009	9.04105e-46	3.74035e-44
ENSG00000196793.14	ZNF239	236.848	1.72118	0.121202	14.2009	9.0476e-46	3.74035e-44
ENSG00000268621.6	IGFL2-AS1	40.9773	6.07841	0.428102	14.1985	9.35694e-46	3.86463e-44
ENSG00000183914.14	DNAH2	176.56	2.8084	0.197829	14.1961	9.68991e-46	3.99842e-44
ENSG00000127564.17	PKMYT1	1101.87	1.97437	0.139087	14.1953	9.80266e-46	4.0393e-44
ENSG00000254510.2	AP001107.5	11.3775	-3.14704	0.221697	-14.1952	9.80723e-46	4.0393e-44
ENSG00000243944.5	AC117386.2	11.5242	6.06622	0.427368	14.1944	9.92391e-46	4.08356e-44
ENSG00000145088.9	EAF2	98.7268	-1.31848	0.0928956	-14.1931	1.01019e-45	4.15293e-44
ENSG00000248144.6	ADH1C	1652.32	-4.02097	0.283309	-14.1929	1.014e-45	4.16474e-44
ENSG00000183111.12	ARHGEF37	460.03	-1.63041	0.114894	-14.1905	1.04839e-45	4.30198e-44
ENSG00000101955.15	SRPX	245.446	-2.69894	0.190213	-14.1891	1.07052e-45	4.38874e-44
ENSG00000145681.11	HAPLN1	109.098	-2.51585	0.177317	-14.1884	1.08082e-45	4.42686e-44
ENSG00000114166.8	KAT2B	437.778	-1.7813	0.12556	-14.1869	1.10475e-45	4.52071e-44
ENSG00000173175.15	ADCY5	229.58	-2.92159	0.205979	-14.1839	1.15217e-45	4.7104e-44
ENSG00000169174.11	PCSK9	2405.41	2.69346	0.189912	14.1827	1.17269e-45	4.78987e-44
ENSG00000157538.14	VPS26C	1796.72	-0.769181	0.0542486	-14.1788	1.23916e-45	5.05669e-44
ENSG00000163468.15	CCT3	12624.4	0.934334	0.0659024	14.1776	1.26161e-45	5.14354e-44
ENSG00000159216.19	RUNX1	2604.27	1.39782	0.0986213	14.1736	1.33413e-45	5.4342e-44
ENSG00000280798.1	LINC00294	258.481	-1.08661	0.076677	-14.1712	1.38086e-45	5.61939e-44
ENSG00000117597.18	UTP25	1181.99	0.869565	0.0614079	14.1605	1.60885e-45	6.54116e-44
ENSG00000129244.9	ATP1B2	35.4061	-2.45757	0.173613	-14.1554	1.72878e-45	7.02232e-44
ENSG00000028528.15	SNX1	2722.14	-0.677414	0.0478562	-14.1552	1.73458e-45	7.03945e-44
ENSG00000153790.12	C7orf31	188.648	-1.71749	0.121354	-14.1527	1.79787e-45	7.28959e-44
ENSG00000163655.16	GMPS	2701.16	0.827653	0.0584807	14.1526	1.79995e-45	7.29136e-44
ENSG00000180155.20	LYNX1	99.8015	-2.65477	0.187622	-14.1495	1.88036e-45	7.61012e-44
ENSG00000171848.16	RRM2	3962.61	1.35157	0.095529	14.1483	1.91343e-45	7.73689e-44
ENSG00000153066.13	TXNDC11	1859.48	-0.800641	0.056601	-14.1453	1.99528e-45	8.06049e-44
ENSG00000162437.14	RAVER2	1523.57	-1.15484	0.0816439	-14.1448	2.01021e-45	8.11341e-44
ENSG00000120029.13	ARMH3	1097.75	-0.619307	0.043807	-14.1372	2.24134e-45	9.03804e-44
ENSG00000118298.12	CA14	25.1555	-2.20405	0.155927	-14.1351	2.30811e-45	9.29882e-44
ENSG00000135828.11	RNASEL	458.75	-1.30962	0.0926596	-14.1337	2.35521e-45	9.47992e-44
ENSG00000117472.10	TSPAN1	13998	-2.32414	0.164453	-14.1326	2.39245e-45	9.6211e-44
ENSG00000185332.8	TMEM105	67.9449	2.3659	0.167431	14.1305	2.46234e-45	9.89316e-44
ENSG00000114698.15	PLSCR4	575.538	-1.66698	0.11798	-14.1294	2.50433e-45	1.00527e-43
ENSG00000170091.11	NSG2	26.6867	-4.11745	0.29144	-14.128	2.55434e-45	1.02442e-43
ENSG00000112936.19	C7	619.379	-3.92515	0.277937	-14.1225	2.76176e-45	1.10661e-43
ENSG00000275897.1	AC021491.4	7.10101	-2.39934	0.169911	-14.1212	2.81305e-45	1.12614e-43
ENSG00000167723.15	TRPV3	66.0059	-2.95503	0.209305	-14.1183	2.92921e-45	1.17158e-43
ENSG00000233670.7	PIRT	22.5081	-4.20187	0.297622	-14.1182	2.93496e-45	1.17282e-43
ENSG00000144648.16	ACKR2	37.0442	-2.34929	0.166442	-14.1148	3.08058e-45	1.2299e-43
ENSG00000163736.4	PPBP	236.433	5.71575	0.405003	14.1128	3.16541e-45	1.26263e-43
ENSG00000145293.16	ENOPH1	1904.44	0.918508	0.0650989	14.1094	3.3229e-45	1.32426e-43
ENSG00000158296.14	SLC13A3	311.218	4.20129	0.297906	14.1027	3.65295e-45	1.45448e-43
ENSG00000158042.9	MRPL17	2120.12	1.15534	0.0819288	14.1018	3.7012e-45	1.47236e-43
ENSG00000170632.14	ARMC10	1572.5	0.973035	0.0690041	14.1011	3.73868e-45	1.48594e-43
ENSG00000166510.14	CCDC68	488.208	-2.19625	0.155931	-14.0847	4.71413e-45	1.87195e-43
ENSG00000149596.7	JPH2	343.71	-3.21166	0.228123	-14.0786	5.13824e-45	2.03854e-43
ENSG00000249167.2	SEMA6A-AS2	5.90549	-2.56914	0.182491	-14.0782	5.17386e-45	2.05083e-43
ENSG00000156030.13	MIDEAS	1410.52	-1.1153	0.0792501	-14.0732	5.55006e-45	2.19798e-43
ENSG00000143375.15	CGN	4400.72	-1.40379	0.099774	-14.0697	5.83389e-45	2.30832e-43
ENSG00000103355.13	PRSS33	276.056	4.66571	0.331717	14.0654	6.2015e-45	2.45159e-43
ENSG00000285897.1	AC004687.2	26.2157	2.78285	0.197989	14.0555	7.12342e-45	2.81353e-43
ENSG00000071203.9	MS4A12	1402.53	-5.39045	0.383555	-14.0539	7.28961e-45	2.8766e-43
ENSG00000048540.15	LMO3	176.064	-3.77902	0.268944	-14.0513	7.56224e-45	2.98153e-43
ENSG00000224728.1	IMPDH1P8	13.7749	2.96146	0.210852	14.0452	8.24363e-45	3.24729e-43
ENSG00000120526.12	NUDCD1	1195.85	1.34923	0.0960662	14.0448	8.29586e-45	3.26496e-43
ENSG00000147655.12	RSPO2	49.7481	-4.17951	0.297592	-14.0444	8.33579e-45	3.27776e-43
ENSG00000144559.10	TAMM41	427.955	0.961927	0.0684933	14.0441	8.37036e-45	3.28843e-43
ENSG00000107371.14	EXOSC3	621.525	1.02223	0.0727907	14.0434	8.45436e-45	3.31849e-43
ENSG00000172661.19	WASHC2C	857.628	-1.10628	0.0787841	-14.0419	8.63273e-45	3.3855e-43
ENSG00000118193.12	KIF14	397.533	1.75329	0.124914	14.036	9.3916e-45	3.67984e-43
ENSG00000105784.15	RUNDC3B	71.9314	-2.497	0.177902	-14.0358	9.40778e-45	3.68292e-43
ENSG00000077152.11	UBE2T	899.926	1.4137	0.100739	14.0332	9.76133e-45	3.81795e-43
ENSG00000134755.17	DSC2	4010.63	-1.61664	0.115208	-14.0324	9.8725e-45	3.85803e-43
ENSG00000147724.12	FAM135B	12.206	-4.24055	0.302223	-14.0312	1.00441e-44	3.92163e-43
ENSG00000101391.21	CDK5RAP1	1322.8	1.05521	0.075205	14.0311	1.00538e-44	3.92195e-43
ENSG00000167523.14	SPATA33	391.62	1.26116	0.0899377	14.0226	1.13334e-44	4.41723e-43
ENSG00000078549.15	ADCYAP1R1	23.6273	-4.35355	0.31048	-14.022	1.14343e-44	4.45264e-43
ENSG00000287115.1	AC009951.6	2.51004	-2.55671	0.182476	-14.0112	1.33088e-44	5.17805e-43
ENSG00000196236.13	XPNPEP3	753.376	1.11905	0.0798787	14.0094	1.36548e-44	5.30799e-43
ENSG00000166012.17	TAF1D	2072.52	1.28756	0.0919244	14.0067	1.41815e-44	5.5079e-43
ENSG00000136842.14	TMOD1	72.0544	-2.97313	0.212323	-14.0029	1.49731e-44	5.81026e-43
ENSG00000167315.18	ACAA2	3710.49	-1.58429	0.113144	-14.0025	1.5056e-44	5.83728e-43
ENSG00000151503.13	NCAPD3	1631.21	1.01383	0.0724056	14.0022	1.5119e-44	5.8566e-43
ENSG00000088340.17	FER1L4	680.294	3.02277	0.215885	14.0017	1.52103e-44	5.88681e-43
ENSG00000115762.16	PLEKHB2	5672.05	-0.769109	0.0549361	-14.0001	1.55749e-44	6.02266e-43
ENSG00000158352.16	SHROOM4	906.976	1.98576	0.141845	13.9996	1.5684e-44	6.05954e-43
ENSG00000149575.9	SCN2B	20.5405	-3.8246	0.27321	-13.9987	1.58674e-44	6.12506e-43
ENSG00000241343.10	RPL36A	122.503	1.82545	0.130442	13.9944	1.68672e-44	6.50531e-43
ENSG00000186862.20	PDZD7	58.8671	2.14433	0.153234	13.9939	1.69954e-44	6.54908e-43
ENSG00000124205.18	EDN3	391.805	-3.23915	0.231491	-13.9925	1.73164e-44	6.66696e-43
ENSG00000094804.12	CDC6	1356.13	1.62572	0.116199	13.9908	1.77423e-44	6.825e-43
ENSG00000237412.7	PRSS56	58.2356	8.52204	0.609145	13.9902	1.79005e-44	6.87988e-43
ENSG00000127418.15	FGFRL1	3290.73	2.44588	0.174888	13.9855	1.91248e-44	7.34407e-43
ENSG00000196616.14	ADH1B	558.346	-4.61132	0.329728	-13.9852	1.91848e-44	7.36071e-43
ENSG00000183579.16	ZNRF3	1712.91	1.56354	0.11181	13.9838	1.95667e-44	7.50073e-43
ENSG00000125977.7	EIF2S2	5017.52	1.08597	0.0776613	13.9834	1.96953e-44	7.54349e-43
ENSG00000124787.14	RPP40	259.421	1.32566	0.0948483	13.9766	2.16443e-44	8.28281e-43
ENSG00000167641.11	PPP1R14A	279.497	-2.55651	0.182934	-13.9751	2.21274e-44	8.4604e-43
ENSG00000255026.1	AC136475.3	196.688	3.69503	0.264444	13.9728	2.28424e-44	8.72624e-43
ENSG00000079462.8	PAFAH1B3	1385.07	1.82187	0.130508	13.9598	2.74116e-44	1.04627e-42
ENSG00000175348.11	TMEM9B	2154.44	-0.908674	0.0651003	-13.9581	2.80971e-44	1.07151e-42
ENSG00000073536.18	NLE1	1209.53	1.28439	0.0920349	13.9555	2.91362e-44	1.11019e-42
ENSG00000006625.18	GGCT	1239.53	1.2347	0.0884846	13.9538	2.98182e-44	1.13519e-42
ENSG00000080815.19	PSEN1	3394.54	-0.801694	0.0574574	-13.9528	3.0232e-44	1.14996e-42
ENSG00000162129.14	CLPB	927.192	1.04272	0.0747598	13.9476	3.25282e-44	1.23624e-42
ENSG00000152284.5	TCF7L1	214.468	-1.58963	0.113989	-13.9455	3.34982e-44	1.27201e-42
ENSG00000127586.17	CHTF18	1125.98	1.82232	0.130681	13.9448	3.38205e-44	1.28315e-42
ENSG00000206069.6	TMEM211	140.167	3.90181	0.279831	13.9435	3.44799e-44	1.30705e-42
ENSG00000258404.1	LINC02320	17.5296	2.9385	0.21082	13.9384	3.69926e-44	1.4011e-42
ENSG00000171408.14	PDE7B	49.9174	-2.21432	0.158955	-13.9305	4.13304e-44	1.56405e-42
ENSG00000138050.15	THUMPD2	378.272	0.945123	0.0678499	13.9296	4.18685e-44	1.58306e-42
ENSG00000140497.16	SCAMP2	5603.69	-1.03668	0.0744394	-13.9264	4.37712e-44	1.65359e-42
ENSG00000183960.9	KCNH8	169.867	2.55957	0.18387	13.9205	4.75484e-44	1.79476e-42
ENSG00000115946.8	PNO1	1003.64	1.0269	0.0737805	13.9183	4.90449e-44	1.84967e-42
ENSG00000152455.16	SUV39H2	440.275	1.11867	0.0803765	13.9179	4.9308e-44	1.85801e-42
ENSG00000267123.7	SCAT1	24.552	3.16523	0.227446	13.9164	5.03911e-44	1.89721e-42
ENSG00000154274.15	C4orf19	734.384	-1.52541	0.109638	-13.9132	5.26776e-44	1.98161e-42
ENSG00000205038.12	PKHD1L1	36.6083	-3.1856	0.228984	-13.9119	5.36509e-44	2.01651e-42
ENSG00000133740.11	E2F5	489.703	1.42768	0.102657	13.9073	5.72085e-44	2.1484e-42
ENSG00000279806.1	AC018629.1	222.61	3.1634	0.227531	13.9031	6.06171e-44	2.27448e-42
ENSG00000204410.16	MSH5	106.035	2.13245	0.1534	13.9012	6.22559e-44	2.33399e-42
ENSG00000118785.14	SPP1	5001.68	3.94216	0.283749	13.8932	6.96992e-44	2.61083e-42
ENSG00000096088.16	PGC	55.7263	4.37869	0.315295	13.8876	7.5332e-44	2.81944e-42
ENSG00000174939.11	ASPHD1	307.631	2.40191	0.173144	13.8723	9.31758e-44	3.48433e-42
ENSG00000182107.7	TMEM30B	2231.97	-1.16204	0.0837875	-13.8689	9.78137e-44	3.65468e-42
ENSG00000180817.12	PPA1	11178.5	1.13008	0.0814949	13.8669	1.00591e-43	3.7553e-42
ENSG00000107864.15	CPEB3	185.352	-1.37628	0.0992499	-13.8668	1.00712e-43	3.75662e-42
ENSG00000011201.12	ANOS1	306.033	2.85191	0.205692	13.8649	1.03302e-43	3.85001e-42
ENSG00000104833.12	TUBB4A	15.5848	-3.26012	0.235141	-13.8645	1.03959e-43	3.87124e-42
ENSG00000105173.14	CCNE1	460.815	1.60641	0.115886	13.862	1.0761e-43	4.00383e-42
ENSG00000185252.19	ZNF74	646.531	1.21766	0.0878515	13.8604	1.10091e-43	4.09269e-42
ENSG00000144580.14	CNOT9	2294.93	0.643596	0.0464469	13.8566	1.16024e-43	4.30964e-42
ENSG00000171992.13	SYNPO	2511.63	-1.63434	0.117976	-13.8532	1.21663e-43	4.5153e-42
ENSG00000159200.18	RCAN1	1360.73	-1.30658	0.0943386	-13.8499	1.27377e-43	4.72341e-42
ENSG00000175662.18	TOM1L2	1717.11	-1.21226	0.0875365	-13.8486	1.29669e-43	4.80438e-42
ENSG00000104722.14	NEFM	8.73808	-3.67295	0.265238	-13.8478	1.31177e-43	4.8562e-42
ENSG00000131471.7	AOC3	1090.62	-2.78752	0.201305	-13.8473	1.32106e-43	4.88649e-42
ENSG00000223812.8	AC073365.1	30.2508	7.56596	0.546413	13.8466	1.33371e-43	4.92915e-42
ENSG00000265489.1	AC005358.1	3.94381	-3.88355	0.280539	-13.8432	1.39911e-43	5.16655e-42
ENSG00000198189.11	HSD17B11	3163.32	-1.30372	0.0941841	-13.8423	1.41604e-43	5.22471e-42
ENSG00000169372.13	CRADD	281.749	-0.992998	0.0717518	-13.8394	1.47521e-43	5.43851e-42
ENSG00000128342.5	LIF	1164.79	1.83336	0.132504	13.8362	1.5414e-43	5.6778e-42
ENSG00000234985.2	AC074085.2	79.7177	5.27534	0.381276	13.836	1.54512e-43	5.68677e-42
ENSG00000077943.8	ITGA8	174.344	-1.89695	0.137111	-13.8351	1.56451e-43	5.75333e-42
ENSG00000183145.9	RIPPLY3	46.3004	3.72251	0.269142	13.831	1.65657e-43	6.08684e-42
ENSG00000133424.22	LARGE1	874.087	-1.27655	0.0922999	-13.8305	1.669e-43	6.12742e-42
ENSG00000172901.20	LVRN	10.1782	-3.24176	0.234425	-13.8286	1.71386e-43	6.28691e-42
ENSG00000148840.11	PPRC1	2213.31	1.01159	0.0731548	13.8281	1.72598e-43	6.3261e-42
ENSG00000146122.17	DAAM2	273.569	-1.88658	0.136545	-13.8165	2.02649e-43	7.4214e-42
ENSG00000161800.13	RACGAP1	2228.77	1.03362	0.0748242	13.814	2.09868e-43	7.67943e-42
ENSG00000141682.12	PMAIP1	468.466	1.91808	0.138915	13.8076	2.29307e-43	8.38382e-42
ENSG00000116017.11	ARID3A	1687.52	2.21946	0.160788	13.8036	2.42301e-43	8.8516e-42
ENSG00000173320.12	STOX2	38.6865	-2.49076	0.180448	-13.8032	2.43691e-43	8.89504e-42
ENSG00000118420.17	UBE3D	216.471	1.24469	0.0901857	13.8014	2.49811e-43	9.11088e-42
ENSG00000262979.1	AC124319.1	31.9959	3.68826	0.267273	13.7996	2.56267e-43	9.33865e-42
ENSG00000095637.22	SORBS1	2273.73	-2.32511	0.168493	-13.7994	2.57014e-43	9.3582e-42
ENSG00000184162.15	NR2C2AP	725.459	1.17423	0.0851285	13.7936	2.78589e-43	1.01354e-41
ENSG00000125845.7	BMP2	686.613	-1.95752	0.141981	-13.7872	3.04539e-43	1.10704e-41
ENSG00000165138.18	ANKS6	1530.66	1.03566	0.0751321	13.7846	3.15596e-43	1.1463e-41
ENSG00000132514.14	CLEC10A	129.655	-2.83473	0.20565	-13.7842	3.17297e-43	1.15153e-41
ENSG00000168505.7	GBX2	11.0365	5.82438	0.422554	13.7838	3.19214e-43	1.15754e-41
ENSG00000165271.17	NOL6	2639.08	1.07084	0.0776921	13.7831	3.22047e-43	1.16685e-41
ENSG00000109917.11	ZPR1	1912.26	0.79291	0.057541	13.7799	3.36659e-43	1.21831e-41
ENSG00000198208.12	RPS6KL1	363.393	1.44338	0.104745	13.7799	3.36799e-43	1.21831e-41
ENSG00000112118.20	MCM3	5627.06	1.02236	0.0742009	13.7782	3.44563e-43	1.24538e-41
ENSG00000221944.9	TIGD1	190.841	1.45272	0.105456	13.7755	3.5775e-43	1.29199e-41
ENSG00000146410.12	MTFR2	285.386	1.34772	0.0978946	13.767	4.02547e-43	1.45258e-41
ENSG00000189221.10	MAOA	4844.1	-2.02728	0.147271	-13.7657	4.10139e-43	1.47877e-41
ENSG00000142408.6	CACNG8	35.0382	3.51637	0.255628	13.7558	4.70074e-43	1.69349e-41
ENSG00000140323.6	DISP2	187.794	-2.2745	0.165356	-13.7551	4.74393e-43	1.70766e-41
ENSG00000166501.14	PRKCB	255.275	-2.48967	0.18104	-13.7521	4.94937e-43	1.77875e-41
ENSG00000159592.11	GPBP1L1	4450.42	-0.725234	0.0527364	-13.7521	4.94945e-43	1.77875e-41
ENSG00000260604.2	AL590004.3	26.0086	4.14126	0.30124	13.7474	5.28183e-43	1.89666e-41
ENSG00000065882.16	TBC1D1	1953.42	-1.15286	0.0838649	-13.7466	5.33645e-43	1.91472e-41
ENSG00000118432.12	CNR1	43.5755	-3.90216	0.283874	-13.7461	5.37539e-43	1.92713e-41
ENSG00000183287.14	CCBE1	72.8283	-3.84577	0.279874	-13.7411	5.75912e-43	2.06303e-41
ENSG00000177098.9	SCN4B	81.1759	-2.20159	0.160225	-13.7406	5.79782e-43	2.07522e-41
ENSG00000284753.2	EEF1AKMT4	323.115	1.79602	0.130734	13.738	6.01001e-43	2.14943e-41
ENSG00000145287.11	PLAC8	2191.38	-3.01896	0.219753	-13.7379	6.01551e-43	2.14966e-41
ENSG00000118407.15	FILIP1	57.7089	-2.6672	0.19417	-13.7364	6.14255e-43	2.19329e-41
ENSG00000134222.16	PSRC1	467.684	1.30332	0.0949047	13.733	6.44288e-43	2.29867e-41
ENSG00000149554.13	CHEK1	955.519	1.20373	0.0876853	13.7278	6.9164e-43	2.46563e-41
ENSG00000280409.1	LINC01101	7.64558	5.45798	0.397636	13.7261	7.08725e-43	2.5245e-41
ENSG00000155265.11	GOLGA7B	311.659	2.50743	0.182693	13.7249	7.20576e-43	2.56465e-41
ENSG00000109265.14	CRACD	471.629	-2.11847	0.154375	-13.7229	7.40023e-43	2.63175e-41
ENSG00000256694.1	AC026369.2	10.0475	2.94213	0.214507	13.7158	8.17086e-43	2.90347e-41
ENSG00000125775.15	SDCBP2	1858.47	-2.27531	0.165957	-13.7102	8.81663e-43	3.13043e-41
ENSG00000100228.12	RAB36	388.253	1.79063	0.130634	13.7073	9.18226e-43	3.25764e-41
ENSG00000137273.6	FOXF2	232.74	-2.1827	0.159248	-13.7063	9.30837e-43	3.29974e-41
ENSG00000185561.10	TLCD2	659.16	-1.50362	0.109757	-13.6996	1.02152e-42	3.61832e-41
ENSG00000074410.14	CA12	4953.48	-2.32374	0.169643	-13.6978	1.04634e-42	3.70324e-41
ENSG00000170779.11	CDCA4	837.037	1.43692	0.104926	13.6946	1.09338e-42	3.86666e-41
ENSG00000105737.9	GRIK5	52.8487	-2.95721	0.215998	-13.6909	1.15108e-42	4.06746e-41
ENSG00000153044.10	CENPH	524.138	1.28247	0.0936828	13.6895	1.17287e-42	4.14116e-41
ENSG00000104332.12	SFRP1	248.55	-4.16626	0.304452	-13.6845	1.257e-42	4.43465e-41
ENSG00000159131.17	GART	3465.75	0.904116	0.066069	13.6844	1.25811e-42	4.43504e-41
ENSG00000149636.16	DSN1	1105	1.1877	0.0868047	13.6825	1.29239e-42	4.55224e-41
ENSG00000204424.10	LY6G6F	7.93669	5.58252	0.408034	13.6815	1.30949e-42	4.60881e-41
ENSG00000137266.15	SLC22A23	1227.07	-1.46112	0.106797	-13.6813	1.31281e-42	4.61682e-41
ENSG00000280693.2	SH3PXD2A-AS1	156.671	2.81893	0.206051	13.6808	1.32277e-42	4.64818e-41
ENSG00000099834.19	CDHR5	5539.83	-2.3599	0.172501	-13.6805	1.32755e-42	4.66127e-41
ENSG00000267532.5	MIR497HG	3.48693	-2.59817	0.189979	-13.6761	1.41084e-42	4.94979e-41
ENSG00000030304.14	MUSK	20.9711	-3.83037	0.280127	-13.6737	1.45747e-42	5.10932e-41
ENSG00000225616.2	AL138785.1	111.371	4.84983	0.354697	13.6732	1.46843e-42	5.1437e-41
ENSG00000152779.14	SLC16A12	4.79518	-2.82399	0.206543	-13.6726	1.47971e-42	5.17912e-41
ENSG00000263745.7	AP005230.1	12.4724	4.38315	0.320592	13.672	1.49136e-42	5.21574e-41
ENSG00000102287.19	GABRE	1216.15	2.40098	0.175647	13.6694	1.54741e-42	5.40752e-41
ENSG00000203896.10	LIME1	82.1116	2.27112	0.166191	13.6657	1.62662e-42	5.67984e-41
ENSG00000221867.9	MAGEA3	155.976	11.408	0.835024	13.6619	1.71482e-42	5.98309e-41
ENSG00000064102.15	INTS13	1124.5	1.12049	0.0820257	13.6603	1.75296e-42	6.11133e-41
ENSG00000119541.10	VPS4B	2081.23	-1.10346	0.0807896	-13.6584	1.79795e-42	6.26325e-41
ENSG00000133422.14	MORC2	1596.45	0.792176	0.0580005	13.6581	1.80621e-42	6.28707e-41
ENSG00000114790.13	ARHGEF26	206.399	-1.95226	0.142941	-13.6578	1.81318e-42	6.30639e-41
ENSG00000111581.10	NUP107	1588.67	0.912467	0.0668156	13.6565	1.84621e-42	6.41624e-41
ENSG00000175356.14	SCUBE2	168.677	-2.49402	0.182634	-13.6558	1.86313e-42	6.46995e-41
ENSG00000078098.14	FAP	397.447	3.05905	0.224015	13.6556	1.86987e-42	6.48828e-41
ENSG00000140451.13	PIF1	266.546	1.61214	0.118105	13.6501	2.01639e-42	6.9912e-41
ENSG00000113303.12	BTNL8	538.334	-3.23824	0.23724	-13.6496	2.0296e-42	7.03149e-41
ENSG00000223705.9	NSUN5P1	540.851	1.80305	0.132129	13.6462	2.12781e-42	7.36597e-41
ENSG00000168447.11	SCNN1B	610.306	-3.96564	0.290643	-13.6444	2.18122e-42	7.54499e-41
ENSG00000165795.23	NDRG2	2608.93	-1.43936	0.105505	-13.6426	2.23457e-42	7.72349e-41
ENSG00000204839.9	MROH6	1158.42	2.30605	0.169083	13.6386	2.3619e-42	8.15723e-41
ENSG00000134057.15	CCNB1	2969.65	1.42199	0.104296	13.6341	2.51127e-42	8.66631e-41
ENSG00000146477.6	SLC22A3	763.534	1.92518	0.141205	13.6339	2.51649e-42	8.67757e-41
ENSG00000177692.12	DNAJC28	23.1302	-1.57059	0.115199	-13.6337	2.52326e-42	8.69414e-41
ENSG00000234175.1	AL355355.2	5.30724	-1.80732	0.132598	-13.6301	2.65289e-42	9.13368e-41
ENSG00000133048.13	CHI3L1	1078.22	2.90242	0.212969	13.6283	2.71736e-42	9.3484e-41
ENSG00000109065.12	NAT9	1237.26	1.13035	0.0829521	13.6265	2.78711e-42	9.58089e-41
ENSG00000186832.9	KRT16	67.8849	4.92934	0.361823	13.6236	2.89775e-42	9.95351e-41
ENSG00000167419.11	LPO	23.2321	5.42546	0.398333	13.6204	3.0278e-42	1.03921e-40
ENSG00000132746.15	ALDH3B2	86.6155	3.74119	0.274718	13.6183	3.11765e-42	1.06922e-40
ENSG00000124772.12	CPNE5	234.708	-1.98751	0.145947	-13.6181	3.12798e-42	1.07194e-40
ENSG00000185339.9	TCN2	844.908	-1.76677	0.129795	-13.612	3.39796e-42	1.16356e-40
ENSG00000050405.13	LIMA1	5798.63	-1.47539	0.108415	-13.6087	3.55545e-42	1.21655e-40
ENSG00000080819.9	CPOX	881.339	0.861778	0.0633314	13.6074	3.6173e-42	1.23675e-40
ENSG00000177238.14	TRIM72	155.678	5.39971	0.396871	13.6057	3.70359e-42	1.26528e-40
ENSG00000206195.11	DUXAP8	61.3953	3.93562	0.289451	13.5968	4.18092e-42	1.42725e-40
ENSG00000162460.7	TMEM82	106.61	-3.17697	0.233732	-13.5924	4.44567e-42	1.51558e-40
ENSG00000139292.13	LGR5	2386.17	2.87787	0.211728	13.5923	4.44906e-42	1.51558e-40
ENSG00000235863.4	B3GALT4	403.91	-1.50518	0.110738	-13.5923	4.44993e-42	1.51558e-40
ENSG00000054277.14	OPN3	94.7012	-1.59735	0.117521	-13.5921	4.46353e-42	1.51904e-40
ENSG00000179051.14	RCC2	5677.56	0.833139	0.0612998	13.5912	4.51516e-42	1.53543e-40
ENSG00000184916.9	JAG2	1554.99	2.03122	0.149474	13.5891	4.64987e-42	1.58003e-40
ENSG00000132915.11	PDE6A	62.0348	-3.42439	0.252071	-13.585	4.91449e-42	1.66867e-40
ENSG00000213186.8	TRIM59	349.545	1.28588	0.0946775	13.5816	5.14581e-42	1.74587e-40
ENSG00000146733.14	PSPH	887.9	1.37566	0.101292	13.5811	5.18389e-42	1.75744e-40
ENSG00000205702.11	CYP2D7	76.9009	2.53365	0.186622	13.5764	5.5309e-42	1.87365e-40
ENSG00000101444.13	AHCY	15320.2	1.70893	0.12593	13.5705	5.99278e-42	2.02856e-40
ENSG00000166670.10	MMP10	140.379	3.40955	0.251307	13.5673	6.26035e-42	2.11752e-40
ENSG00000075914.13	EXOSC7	1121.25	1.11109	0.0819293	13.5616	6.76222e-42	2.28553e-40
ENSG00000125363.14	AMELX	12.9379	5.52683	0.407579	13.5601	6.89956e-42	2.33017e-40
ENSG00000136811.16	ODF2	1501.63	0.824306	0.060803	13.557	7.20293e-42	2.43077e-40
ENSG00000119138.4	KLF9	923.612	-1.93123	0.142479	-13.5545	7.44701e-42	2.51122e-40
ENSG00000170498.9	KISS1	31.0949	3.40698	0.251424	13.5507	7.8432e-42	2.64281e-40
ENSG00000246228.6	CASC8	82.4892	3.23846	0.239016	13.5491	8.02113e-42	2.70071e-40
ENSG00000155846.17	PPARGC1B	677.784	-1.36015	0.10041	-13.546	8.36311e-42	2.81372e-40
ENSG00000124216.4	SNAI1	225.156	1.71909	0.126919	13.5448	8.50451e-42	2.85912e-40
ENSG00000160183.17	TMPRSS3	494.174	2.87518	0.212329	13.5411	8.93866e-42	3.00279e-40
ENSG00000126778.12	SIX1	30.4263	3.64378	0.269107	13.5403	9.04313e-42	3.03558e-40
ENSG00000016602.9	CLCA4	3505.46	-5.36584	0.396345	-13.5383	9.28933e-42	3.11587e-40
ENSG00000286966.1	AL137800.1	38.0524	6.21017	0.458734	13.5376	9.37877e-42	3.14349e-40
ENSG00000170482.17	SLC23A1	115.242	-2.81448	0.207903	-13.5374	9.4022e-42	3.14896e-40
ENSG00000180999.11	C1orf105	13.4118	4.24143	0.313436	13.532	1.01211e-41	3.38716e-40
ENSG00000183475.13	ASB7	578.199	-0.816933	0.0603882	-13.528	1.06845e-41	3.573e-40
ENSG00000232442.1	MHENCR	221.691	1.87762	0.138811	13.5265	1.09071e-41	3.6447e-40
ENSG00000108813.11	DLX4	27.9901	2.42775	0.179492	13.5257	1.10328e-41	3.68391e-40
ENSG00000162909.18	CAPN2	8416.49	-1.20046	0.0887789	-13.5219	1.16125e-41	3.87458e-40
ENSG00000125657.5	TNFSF9	317.748	3.24609	0.240121	13.5186	1.21495e-41	4.0507e-40
ENSG00000225398.3	PGM5P4	2.43988	-4.04743	0.299405	-13.5183	1.2202e-41	4.06514e-40
ENSG00000164651.17	SP8	31.436	5.78087	0.427771	13.5139	1.29392e-41	4.30747e-40
ENSG00000152056.17	AP1S3	398.8	1.58169	0.117065	13.5112	1.3433e-41	4.46853e-40
ENSG00000101294.18	HM13	8793.38	1.25617	0.0930033	13.5068	1.42621e-41	4.74077e-40
ENSG00000272686.1	WASL-DT	193.954	-1.29748	0.0960745	-13.5049	1.46253e-41	4.85784e-40
ENSG00000236120.7	AC110995.1	10.1197	-2.6992	0.19989	-13.5034	1.49315e-41	4.95581e-40
ENSG00000120063.10	GNA13	2677.37	-1.07931	0.079936	-13.5022	1.51856e-41	5.03637e-40
ENSG00000144554.12	FANCD2	771.591	1.13254	0.0839039	13.498	1.60575e-41	5.32156e-40
ENSG00000148702.15	HABP2	57.1433	6.47345	0.479666	13.4957	1.65704e-41	5.48744e-40
ENSG00000107719.9	PALD1	1593.88	1.90716	0.141322	13.4951	1.67055e-41	5.52805e-40
ENSG00000105974.13	CAV1	1784.07	-2.15183	0.159467	-13.4939	1.69871e-41	5.61704e-40
ENSG00000108018.15	SORCS1	40.3488	-3.84553	0.285078	-13.4894	1.80589e-41	5.96697e-40
ENSG00000179915.24	NRXN1	40.9966	-4.75702	0.352709	-13.4871	1.86259e-41	6.14974e-40
ENSG00000156113.24	KCNMA1	693.724	-3.07194	0.22783	-13.4835	1.95615e-41	6.45384e-40
ENSG00000278909.1	AC007608.4	23.2187	5.9983	0.444884	13.4828	1.97389e-41	6.50751e-40
ENSG00000171431.4	KRT20	13462.5	-2.76053	0.204802	-13.4791	2.07736e-41	6.84355e-40
ENSG00000143493.13	INTS7	1134.49	0.812118	0.0602646	13.4759	2.16888e-41	7.13972e-40
ENSG00000178105.11	DDX10	1191.34	0.99018	0.0734908	13.4735	2.23918e-41	7.36566e-40
ENSG00000207296.1	RNU6-140P	2.47268	-3.18126	0.23613	-13.4725	2.27059e-41	7.46343e-40
ENSG00000095203.14	EPB41L4B	3705.15	-1.35221	0.10039	-13.4696	2.36199e-41	7.75813e-40
ENSG00000279756.1	AC012317.2	31.7119	-3.69591	0.27447	-13.4656	2.49141e-41	8.17714e-40
ENSG00000151892.15	GFRA1	164.077	-3.09578	0.229975	-13.4614	2.63846e-41	8.65338e-40
ENSG00000173597.9	SULT1B1	2578.77	-2.71599	0.2018	-13.4588	2.73397e-41	8.95996e-40
ENSG00000101680.15	LAMA1	159.354	-2.64589	0.196595	-13.4586	2.74213e-41	8.98007e-40
ENSG00000196411.10	EPHB4	5290.61	1.19504	0.0887982	13.4579	2.7671e-41	9.05513e-40
ENSG00000153786.13	ZDHHC7	2419.42	-0.701666	0.0521495	-13.4549	2.88218e-41	9.42479e-40
ENSG00000167393.18	PPP2R3B	596.343	1.6396	0.1219	13.4503	3.06424e-41	1.00127e-39
ENSG00000088305.18	DNMT3B	223.174	1.67347	0.124495	13.4421	3.42426e-41	1.11808e-39
ENSG00000126947.13	ARMCX1	155.338	-2.01761	0.150136	-13.4386	3.5921e-41	1.17203e-39
ENSG00000139117.14	CPNE8	234.72	-2.12925	0.158554	-13.4291	4.08225e-41	1.33097e-39
ENSG00000178752.16	ERFE	82.8201	3.13526	0.233476	13.4286	4.11211e-41	1.33972e-39
ENSG00000092421.17	SEMA6A	971.699	-2.36925	0.176453	-13.4271	4.19647e-41	1.3662e-39
ENSG00000183763.9	TRAIP	340.553	1.22209	0.0910542	13.4216	4.51966e-41	1.47033e-39
ENSG00000281852.1	LINC00891	1.63822	-3.26502	0.24329	-13.4203	4.5983e-41	1.49482e-39
ENSG00000197472.15	ZNF695	37.6636	2.31403	0.172476	13.4165	4.8405e-41	1.5724e-39
ENSG00000182492.16	BGN	8794.02	2.51705	0.187611	13.4163	4.85345e-41	1.57545e-39
ENSG00000161692.18	DBF4B	358.329	1.15588	0.0861616	13.4152	4.92478e-41	1.59743e-39
ENSG00000140750.17	ARHGAP17	2155.15	-0.754571	0.0562641	-13.4112	5.19611e-41	1.68421e-39
ENSG00000116016.14	EPAS1	5067.4	-1.23489	0.0920802	-13.411	5.2132e-41	1.68851e-39
ENSG00000196497.17	IPO4	26.1736	3.12742	0.233227	13.4094	5.32998e-41	1.72507e-39
ENSG00000224269.1	AP000697.1	3.87901	4.82994	0.360392	13.4019	5.89281e-41	1.90584e-39
ENSG00000214078.13	CPNE1	7287.98	1.87711	0.140078	13.4004	6.01265e-41	1.94318e-39
ENSG00000146859.6	TMEM140	451.483	-1.16382	0.0868691	-13.3974	6.26432e-41	2.02304e-39
ENSG00000151320.11	AKAP6	122.187	-2.26496	0.169071	-13.3965	6.33633e-41	2.04481e-39
ENSG00000255874.2	PRECSIT	136.226	2.02469	0.15116	13.3944	6.52008e-41	2.10257e-39
ENSG00000086991.13	NOX4	88.8455	2.90104	0.216622	13.3922	6.71897e-41	2.16513e-39
ENSG00000135446.17	CDK4	3045.31	1.29873	0.0969921	13.3901	6.91055e-41	2.22525e-39
ENSG00000132341.12	RAN	13035.2	0.978138	0.0730597	13.3882	7.08707e-41	2.28043e-39
ENSG00000006747.15	SCIN	683.047	-2.62806	0.196305	-13.3877	7.13838e-41	2.29527e-39
ENSG00000228307.2	OR2S1P	12.7583	-2.36349	0.176597	-13.3835	7.5486e-41	2.42541e-39
ENSG00000166946.14	CCNDBP1	1314.72	-0.944033	0.0705485	-13.3813	7.77476e-41	2.49627e-39
ENSG00000114023.15	FAM162A	2474.21	-1.15464	0.0863124	-13.3775	8.18985e-41	2.62764e-39
ENSG00000230124.8	ACBD6	1274.98	0.90871	0.0679346	13.3762	8.32498e-41	2.66906e-39
ENSG00000118308.15	IRAG2	120.31	-2.47064	0.184717	-13.3753	8.43311e-41	2.70177e-39
ENSG00000164406.8	LEAP2	41.1306	-1.69627	0.12687	-13.3701	9.04245e-41	2.89489e-39
ENSG00000106089.12	STX1A	363.134	1.99556	0.149266	13.3691	9.15852e-41	2.92993e-39
ENSG00000118526.7	TCF21	103.254	-2.09796	0.156954	-13.3667	9.45929e-41	3.02397e-39
ENSG00000214357.9	NEURL1B	1877.01	-1.43714	0.107517	-13.3667	9.47045e-41	3.02535e-39
ENSG00000182774.13	RPS17	228.413	1.54797	0.115816	13.3658	9.58622e-41	3.06013e-39
ENSG00000060762.19	MPC1	1254.75	-1.27209	0.0951865	-13.3641	9.79592e-41	3.12482e-39
ENSG00000140104.14	CLBA1	364.099	1.2193	0.0912589	13.3609	1.0236e-40	3.26284e-39
ENSG00000099901.17	RANBP1	3386.33	1.04252	0.0780476	13.3575	1.07078e-40	3.41078e-39
ENSG00000174099.12	MSRB3	836.086	-2.55746	0.191471	-13.3569	1.08018e-40	3.43824e-39
ENSG00000137727.12	ARHGAP20	41.1615	-2.59674	0.194432	-13.3555	1.10014e-40	3.49928e-39
ENSG00000123091.5	RNF11	1818.96	-1.02789	0.0769976	-13.3496	1.19034e-40	3.78347e-39
ENSG00000164530.15	PI16	105.694	-4.36836	0.327251	-13.3487	1.20602e-40	3.83054e-39
ENSG00000238042.5	LINC02257	8.19405	5.5084	0.412664	13.3484	1.21045e-40	3.84186e-39
ENSG00000101442.10	ACTR5	595.921	1.05151	0.078802	13.3438	1.28796e-40	4.08495e-39
ENSG00000240505.9	TNFRSF13B	22.5946	-3.34134	0.250423	-13.3428	1.30484e-40	4.13424e-39
ENSG00000164976.9	MYORG	2948.38	-1.27058	0.0952262	-13.3428	1.30537e-40	4.13424e-39
ENSG00000119686.10	FLVCR2	199.145	-1.83466	0.137521	-13.341	1.33715e-40	4.23186e-39
ENSG00000188312.14	CENPP	145.215	1.05234	0.0789047	13.3369	1.41287e-40	4.46831e-39
ENSG00000236305.1	SLC12A9-AS1	36.4519	2.16883	0.162628	13.3361	1.42687e-40	4.50936e-39
ENSG00000108465.15	CDK5RAP3	295.052	2.06622	0.154954	13.3344	1.45953e-40	4.60928e-39
ENSG00000189046.11	ALKBH2	553.605	1.18243	0.0886967	13.3312	1.52435e-40	4.81056e-39
ENSG00000075239.14	ACAT1	1543.46	-1.24351	0.0932864	-13.33	1.54897e-40	4.88476e-39
ENSG00000230356.1	NCAPD2P1	16.1848	4.95746	0.372145	13.3213	1.74042e-40	5.4846e-39
ENSG00000205683.11	DPF3	69.3716	-2.35773	0.177044	-13.3172	1.83835e-40	5.7891e-39
ENSG00000138795.10	LEF1	475.054	2.06712	0.155248	13.315	1.89431e-40	5.96109e-39
ENSG00000272328.1	AC007128.2	4.80208	4.67771	0.351406	13.3114	1.98724e-40	6.24908e-39
ENSG00000285294.1	LINC00842	2.59906	-3.70838	0.278624	-13.3096	2.03512e-40	6.39511e-39
ENSG00000171060.11	C8orf74	8.40094	5.93511	0.445945	13.3091	2.05029e-40	6.43666e-39
ENSG00000177788.6	AL162595.1	479.38	1.36355	0.102453	13.309	2.05125e-40	6.43666e-39
ENSG00000087263.17	OGFOD1	1147.76	0.621377	0.0466915	13.3081	2.07576e-40	6.50896e-39
ENSG00000101194.18	SLC17A9	1897.55	2.35873	0.177249	13.3074	2.09681e-40	6.57031e-39
ENSG00000135253.15	KCP	169.673	1.97946	0.14875	13.3073	2.0999e-40	6.57475e-39
ENSG00000260328.1	AC104024.2	9.70005	4.27873	0.321534	13.3072	2.1012e-40	6.57475e-39
ENSG00000120875.9	DUSP4	1596.97	3.1519	0.236888	13.3055	2.15126e-40	6.72663e-39
ENSG00000225731.1	PDE9A-AS1	7.60073	-3.60037	0.270596	-13.3053	2.15523e-40	6.7343e-39
ENSG00000135298.14	ADGRB3	14.7357	-3.67657	0.276404	-13.3014	2.27042e-40	7.08921e-39
ENSG00000173930.9	SLCO4C1	28.1735	-3.56035	0.267733	-13.2981	2.3739e-40	7.40513e-39
ENSG00000255552.7	LY6G6E	7.18717	5.31188	0.399447	13.2981	2.37494e-40	7.40513e-39
ENSG00000108405.4	P2RX1	85.0204	-2.21447	0.166553	-13.2959	2.44562e-40	7.62013e-39
ENSG00000143217.9	NECTIN4	667.783	1.96725	0.148003	13.292	2.57723e-40	8.02457e-39
ENSG00000143061.18	IGSF3	973	-1.25627	0.0945189	-13.2912	2.60243e-40	8.09733e-39
ENSG00000198771.11	RCSD1	367.934	-1.75142	0.131788	-13.2897	2.65492e-40	8.25487e-39
ENSG00000205213.14	LGR4	2590.63	-1.3028	0.0980817	-13.2828	2.91325e-40	9.05172e-39
ENSG00000230838.1	LINC01614	18.4129	5.21066	0.392297	13.2824	2.92804e-40	9.09129e-39
ENSG00000121621.7	KIF18A	329.627	1.31786	0.0992218	13.2819	2.94762e-40	9.14568e-39
ENSG00000163817.16	SLC6A20	976.932	3.25539	0.24514	13.2797	3.03657e-40	9.41506e-39
ENSG00000280186.1	AL359258.3	4.41834	-1.86058	0.140138	-13.2768	3.1571e-40	9.78194e-39
ENSG00000166226.13	CCT2	7695.24	0.949655	0.0715284	13.2766	3.16379e-40	9.79579e-39
ENSG00000130829.18	DUSP9	29.0823	4.42372	0.333209	13.2761	3.18521e-40	9.85523e-39
ENSG00000260025.1	CRIM1-DT	20.2953	-1.3906	0.104754	-13.275	3.23423e-40	9.99993e-39
ENSG00000286223.1	AC064836.3	33.2622	2.07513	0.156319	13.2749	3.23703e-40	1.00016e-38
ENSG00000245870.4	LINC00682	2.65506	-4.76203	0.358736	-13.2745	3.2549e-40	1.00498e-38
ENSG00000188706.13	ZDHHC9	5087.53	1.18823	0.089513	13.2744	3.25717e-40	1.00498e-38
ENSG00000060140.9	STYK1	384.942	-1.76378	0.132876	-13.2739	3.28187e-40	1.0119e-38
ENSG00000123243.15	ITIH5	796.29	-2.11811	0.159577	-13.2733	3.30593e-40	1.0186e-38
ENSG00000135124.15	P2RX4	1496.33	-1.30767	0.0985374	-13.2708	3.4212e-40	1.05339e-38
ENSG00000185885.16	IFITM1	7083.73	2.14695	0.161798	13.2694	3.48466e-40	1.07218e-38
ENSG00000164117.14	FBXO8	567.438	-0.837818	0.0631502	-13.2671	3.59396e-40	1.10504e-38
ENSG00000285756.2	BX890604.1	330.669	1.50249	0.113256	13.2664	3.62815e-40	1.11478e-38
ENSG00000152583.12	SPARCL1	3039.85	-2.37266	0.178914	-13.2615	3.87267e-40	1.18909e-38
ENSG00000147889.18	CDKN2A	268.565	3.10627	0.234258	13.26	3.94677e-40	1.211e-38
ENSG00000137275.15	RIPK1	1477.91	-0.707905	0.0533907	-13.2589	4.00497e-40	1.228e-38
ENSG00000090020.11	SLC9A1	2517.57	-1.42134	0.107239	-13.2539	4.28549e-40	1.31311e-38
ENSG00000124602.10	UNC5CL	532.611	2.11882	0.15989	13.2518	4.40551e-40	1.34895e-38
ENSG00000125207.7	PIWIL1	242.693	4.47189	0.337458	13.2517	4.41259e-40	1.35018e-38
ENSG00000238279.1	BX470102.1	78.3232	2.36459	0.178459	13.2501	4.50869e-40	1.37864e-38
ENSG00000168314.17	MOBP	4.28478	-2.85077	0.215156	-13.2497	4.52719e-40	1.38334e-38
ENSG00000115593.15	SMYD1	33.9561	-4.77995	0.360853	-13.2462	4.74387e-40	1.44855e-38
ENSG00000175600.16	SUGCT	107.153	-2.03925	0.153975	-13.244	4.88574e-40	1.49084e-38
ENSG00000125450.11	NUP85	1694.91	0.807307	0.0609644	13.2423	5.00131e-40	1.52506e-38
ENSG00000268388.6	FENDRR	468.17	-2.07927	0.157031	-13.2411	5.08143e-40	1.54842e-38
ENSG00000127995.17	CASD1	731.752	-1.37322	0.103712	-13.2406	5.11114e-40	1.5564e-38
ENSG00000183134.5	PTGDR2	72.3765	-2.46477	0.186154	-13.2405	5.12067e-40	1.55823e-38
ENSG00000270460.1	AC106900.1	16.5248	2.43882	0.184199	13.2402	5.14373e-40	1.56417e-38
ENSG00000226629.1	LINC00974	5.76247	-4.72303	0.356751	-13.239	5.22369e-40	1.5874e-38
ENSG00000070950.10	RAD18	860.925	0.973752	0.0735953	13.2312	5.79817e-40	1.76077e-38
ENSG00000166272.18	WBP1L	1788.5	-0.787572	0.0595456	-13.2264	6.18027e-40	1.87552e-38
ENSG00000272150.5	NBPF25P	30.4708	-1.21192	0.0916708	-13.2203	6.69912e-40	2.03158e-38
ENSG00000257727.6	CNPY2	177.127	1.78095	0.134731	13.2186	6.85592e-40	2.07771e-38
ENSG00000101138.12	CSTF1	1623.64	0.864025	0.0653672	13.218	6.90538e-40	2.09126e-38
ENSG00000108821.14	COL1A1	85304	2.65327	0.200779	13.2149	7.19849e-40	2.17854e-38
ENSG00000272455.1	MRPL20-DT	85.4961	1.30115	0.0984799	13.2124	7.4425e-40	2.25085e-38
ENSG00000066230.12	SLC9A3	1147.7	-3.35533	0.253959	-13.2121	7.47284e-40	2.25848e-38
ENSG00000109846.9	CRYAB	480.244	-2.47746	0.187528	-13.2112	7.56537e-40	2.28489e-38
ENSG00000092931.11	MFSD11	640.951	-0.813467	0.0615763	-13.2107	7.61017e-40	2.29685e-38
ENSG00000118705.17	RPN2	17699.4	0.987966	0.0747907	13.2098	7.70785e-40	2.32475e-38
ENSG00000132465.12	JCHAIN	17390.6	-3.80753	0.28825	-13.2091	7.77057e-40	2.34207e-38
ENSG00000163467.12	TSACC	19.2299	1.93873	0.146802	13.2064	8.05581e-40	2.42639e-38
ENSG00000188938.17	FAM120AOS	1891.79	-0.730865	0.055347	-13.2051	8.1942e-40	2.46639e-38
ENSG00000112761.21	CCN6	87.9521	5.62756	0.426167	13.2051	8.20122e-40	2.46683e-38
ENSG00000166866.13	MYO1A	2817.49	-1.96188	0.148622	-13.2004	8.72219e-40	2.62175e-38
ENSG00000130449.6	ZSWIM6	642.376	-1.07733	0.0816614	-13.1927	9.66749e-40	2.90392e-38
ENSG00000100146.18	SOX10	41.9335	-3.88523	0.294571	-13.1894	1.00942e-39	3.03005e-38
ENSG00000185774.16	KCNIP4	11.1177	-3.20096	0.242697	-13.1891	1.01377e-39	3.04105e-38
ENSG00000171522.6	PTGER4	938.852	-1.60325	0.121573	-13.1875	1.03496e-39	3.10249e-38
ENSG00000159147.18	DONSON	429.606	0.979956	0.0743105	13.1873	1.03814e-39	3.10992e-38
ENSG00000082512.15	TRAF5	1932.65	1.47044	0.111519	13.1856	1.06267e-39	3.18127e-38
ENSG00000092051.17	JPH4	15.1031	-2.61416	0.198269	-13.1849	1.07221e-39	3.20763e-38
ENSG00000142875.19	PRKACB	1924.43	-2.04226	0.154912	-13.1833	1.09439e-39	3.27178e-38
ENSG00000137135.18	ARHGEF39	482.884	1.27861	0.0970228	13.1785	1.167e-39	3.48652e-38
ENSG00000106484.16	MEST	2155.09	1.10046	0.0835134	13.1771	1.18906e-39	3.55003e-38
ENSG00000085465.13	OVGP1	204.217	1.60801	0.122033	13.1768	1.19345e-39	3.56072e-38
ENSG00000197157.11	SND1	12200.7	0.95906	0.0727865	13.1764	1.2006e-39	3.57965e-38
ENSG00000010539.12	ZNF200	416.73	0.822986	0.0624599	13.1762	1.20246e-39	3.58278e-38
ENSG00000166825.15	ANPEP	7796.97	-3.86017	0.293077	-13.1712	1.28587e-39	3.82872e-38
ENSG00000163794.6	UCN	28.1287	2.35025	0.178466	13.1692	1.32059e-39	3.92945e-38
ENSG00000072163.20	LIMS2	908.468	-2.44133	0.185389	-13.1687	1.32922e-39	3.95249e-38
ENSG00000170312.16	CDK1	2103.16	1.42354	0.108105	13.1682	1.33817e-39	3.97644e-38
ENSG00000213996.13	TM6SF2	27.4183	-2.84904	0.216405	-13.1653	1.38944e-39	4.126e-38
ENSG00000228437.5	LINC02474	30.6353	7.64015	0.580498	13.1614	1.46401e-39	4.34452e-38
ENSG00000222375.1	RN7SKP127	3.99383	-4.71926	0.358635	-13.1589	1.51184e-39	4.48347e-38
ENSG00000120899.18	PTK2B	1936.68	-1.29732	0.0985949	-13.1581	1.5292e-39	4.53192e-38
ENSG00000116194.13	ANGPTL1	132.051	-4.06563	0.309097	-13.1533	1.62997e-39	4.82732e-38
ENSG00000187736.13	NHEJ1	281.776	-1.14174	0.0868165	-13.1512	1.67587e-39	4.95996e-38
ENSG00000166508.18	MCM7	8650.38	1.26076	0.0958982	13.1468	1.77469e-39	5.24892e-38
ENSG00000223485.4	LINC01615	12.8824	3.42592	0.260711	13.1407	1.92431e-39	5.68763e-38
ENSG00000135406.14	PRPH	24.482	-3.43089	0.261119	-13.1392	1.96292e-39	5.79788e-38
ENSG00000143476.18	DTL	798.967	1.24217	0.0945415	13.1389	1.97108e-39	5.81809e-38
ENSG00000117054.14	ACADM	1387.9	-1.36517	0.103922	-13.1365	2.03458e-39	6.00154e-38
ENSG00000198160.15	MIER1	1566.5	-1.3032	0.0992106	-13.1357	2.05648e-39	6.06211e-38
ENSG00000271447.6	MMP28	439.108	-2.72725	0.207722	-13.1293	2.23638e-39	6.58801e-38
ENSG00000065183.16	WDR3	1618.56	0.913011	0.0695548	13.1265	2.32153e-39	6.83081e-38
ENSG00000138735.16	PDE5A	806.753	-1.98167	0.150967	-13.1265	2.32188e-39	6.83081e-38
ENSG00000145708.11	CRHBP	6.17357	-2.65104	0.202038	-13.1215	2.47936e-39	7.28924e-38
ENSG00000106628.11	POLD2	5423.78	1.28197	0.0977047	13.1209	2.50114e-39	7.34839e-38
ENSG00000136457.10	CHAD	35.7354	-2.62085	0.199788	-13.1181	2.59187e-39	7.60993e-38
ENSG00000249162.1	ADAM20P3	6.7715	5.57284	0.424916	13.1152	2.6956e-39	7.90924e-38
ENSG00000227243.3	SLAMF6P1	9.47624	-3.26568	0.249042	-13.113	2.77533e-39	8.13777e-38
ENSG00000164109.14	MAD2L1	1684.35	1.36758	0.104296	13.1125	2.79261e-39	8.18302e-38
ENSG00000184347.15	SLIT3	529.608	-2.52219	0.192419	-13.1078	2.9724e-39	8.7041e-38
ENSG00000167434.10	CA4	1656.22	-4.76705	0.363751	-13.1052	3.07287e-39	8.99235e-38
ENSG00000023839.12	ABCC2	252.148	3.42874	0.261653	13.1041	3.11795e-39	9.11826e-38
ENSG00000119203.14	CPSF3	1804.92	0.759912	0.0579963	13.1028	3.17527e-39	9.27976e-38
ENSG00000119285.11	HEATR1	1657.25	1.06491	0.0812755	13.1024	3.18905e-39	9.31389e-38
ENSG00000180011.7	ZADH2	1372.06	-0.91885	0.0701293	-13.1022	3.19749e-39	9.33238e-38
ENSG00000204933.3	CD177P1	18.8918	-5.96561	0.455348	-13.1012	3.24027e-39	9.45101e-38
ENSG00000112232.10	KHDRBS2	3.00245	-4.2967	0.328	-13.0997	3.30527e-39	9.63423e-38
ENSG00000145861.9	C1QTNF2	47.0908	-1.73188	0.132217	-13.0987	3.34858e-39	9.75407e-38
ENSG00000119514.7	GALNT12	1349.47	-1.42826	0.10905	-13.0973	3.41297e-39	9.93508e-38
ENSG00000112242.15	E2F3	980.606	0.898315	0.0686152	13.0921	3.65467e-39	1.06317e-37
ENSG00000182841.12	RRP7BP	205.615	1.27837	0.097672	13.0884	3.83366e-39	1.11451e-37
ENSG00000259120.3	SMIM6	114.605	-1.82528	0.139479	-13.0863	3.94112e-39	1.14499e-37
ENSG00000138101.19	DTNB	342.163	1.37927	0.105403	13.0857	3.97357e-39	1.15367e-37
ENSG00000120068.7	HOXB8	1257.94	2.84918	0.217751	13.0846	4.03501e-39	1.17074e-37
ENSG00000150471.16	ADGRL3	85.8513	-2.48418	0.189862	-13.0841	4.05837e-39	1.17674e-37
ENSG00000175065.12	DSG4	38.4776	2.1839	0.167022	13.0755	4.54403e-39	1.3167e-37
ENSG00000165732.13	DDX21	5896.43	1.1006	0.0841755	13.0751	4.57202e-39	1.32394e-37
ENSG00000161996.19	WDR90	1689.74	1.66457	0.127311	13.0749	4.582e-39	1.32596e-37
ENSG00000144161.13	ZC3H8	496.936	1.0535	0.0805858	13.0731	4.69414e-39	1.35753e-37
ENSG00000170191.5	NANP	427.542	1.22716	0.0939269	13.0651	5.2139e-39	1.50686e-37
ENSG00000100485.12	SOS2	1236.03	-1.0867	0.0831865	-13.0634	5.32762e-39	1.53872e-37
ENSG00000137819.14	PAQR5	596.128	-1.82482	0.139699	-13.0625	5.39073e-39	1.55593e-37
ENSG00000126226.22	PCID2	1957.29	1.05508	0.080808	13.0567	5.82245e-39	1.67945e-37
ENSG00000214575.9	CPEB1	13.289	-3.0691	0.235079	-13.0556	5.90077e-39	1.70093e-37
ENSG00000155918.8	RAET1L	47.518	3.23106	0.247574	13.0509	6.28098e-39	1.80935e-37
ENSG00000260273.1	AL359711.2	11.531	-1.63853	0.125588	-13.0469	6.61778e-39	1.90513e-37
ENSG00000102878.17	HSF4	350.948	2.03346	0.155866	13.0462	6.6797e-39	1.92171e-37
ENSG00000170515.14	PA2G4	4795.38	0.938548	0.0719486	13.0447	6.81266e-39	1.95869e-37
ENSG00000279193.1	AC026336.4	9.82806	5.77912	0.443042	13.0442	6.85867e-39	1.97063e-37
ENSG00000270933.1	AC010719.1	77.583	2.27317	0.174292	13.0423	7.02883e-39	2.01821e-37
ENSG00000136274.9	NACAD	58.5688	-2.1471	0.164704	-13.0361	7.62641e-39	2.18838e-37
ENSG00000154645.14	CHODL	23.6073	-3.13989	0.241006	-13.0283	8.45002e-39	2.42314e-37
ENSG00000100614.18	PPM1A	2089.96	-0.955597	0.0733743	-13.0236	8.98399e-39	2.5746e-37
ENSG00000113946.4	CLDN16	32.4587	2.87592	0.220847	13.0222	9.14557e-39	2.61921e-37
ENSG00000079739.17	PGM1	2385.33	-1.40779	0.108125	-13.02	9.41895e-39	2.69576e-37
ENSG00000142207.7	URB1	1697.91	1.01213	0.0777877	13.0115	1.05311e-38	3.01212e-37
ENSG00000231246.2	LINC02884	34.155	-2.56756	0.197407	-13.0064	1.12508e-38	3.2159e-37
ENSG00000205336.14	ADGRG1	8657.73	1.34521	0.103432	13.0057	1.13608e-38	3.24524e-37
ENSG00000198838.14	RYR3	57.4687	-2.08076	0.159993	-13.0054	1.14037e-38	3.25537e-37
ENSG00000164620.9	RELL2	104.607	2.15163	0.165452	13.0046	1.15178e-38	3.28584e-37
ENSG00000240654.6	C1QTNF9	4.11616	-2.65333	0.204083	-13.0012	1.20399e-38	3.43258e-37
ENSG00000160214.13	RRP1	1596.32	1.17069	0.0900498	13.0004	1.21644e-38	3.46584e-37
ENSG00000197702.14	PARVA	3422.94	-0.912681	0.0702227	-12.997	1.27317e-38	3.62514e-37
ENSG00000154889.17	MPPE1	364.65	-1.0348	0.079624	-12.9961	1.28764e-38	3.66399e-37
ENSG00000172935.9	MRGPRF	300.686	-2.52506	0.194299	-12.9958	1.29281e-38	3.67632e-37
ENSG00000203859.10	HSD3B2	66.8501	-5.78468	0.445133	-12.9954	1.29942e-38	3.69276e-37
ENSG00000131747.15	TOP2A	5635.58	1.358	0.104539	12.9904	1.3861e-38	3.93656e-37
ENSG00000184012.13	TMPRSS2	7538.18	-1.42544	0.109755	-12.9874	1.44159e-38	4.09152e-37
ENSG00000109458.8	GAB1	919.21	-1.21452	0.0935319	-12.9851	1.48696e-38	4.21758e-37
ENSG00000110195.14	FOLR1	219.744	4.32188	0.332846	12.9846	1.49586e-38	4.24014e-37
ENSG00000249937.8	LINC02223	7.46393	5.4176	0.417324	12.9818	1.55259e-38	4.39811e-37
ENSG00000204710.2	SPDYC	24.7386	3.60841	0.277978	12.9809	1.5699e-38	4.44429e-37
ENSG00000205744.10	DENND1C	988.403	-1.10579	0.0851882	-12.9805	1.57827e-38	4.46516e-37
ENSG00000149260.18	CAPN5	5949.18	-1.41381	0.108936	-12.9784	1.62254e-38	4.58747e-37
ENSG00000143499.14	SMYD2	1450.72	0.814351	0.062747	12.9783	1.62407e-38	4.58886e-37
ENSG00000277443.3	MARCKS	6297.38	-1.20672	0.0929981	-12.9758	1.67881e-38	4.7405e-37
ENSG00000137486.17	ARRB1	1389.77	-1.13165	0.0872397	-12.9717	1.77103e-38	4.99771e-37
ENSG00000167968.13	DNASE1L2	38.8564	2.52475	0.194654	12.9704	1.80007e-38	5.0734e-37
ENSG00000064787.13	BCAS1	1804.59	-2.53141	0.195168	-12.9704	1.80014e-38	5.0734e-37
ENSG00000089685.15	BIRC5	2448.17	1.39509	0.10756	12.9703	1.8039e-38	5.08076e-37
ENSG00000070748.19	CHAT	7.48686	-4.68959	0.361793	-12.9621	2.00751e-38	5.65064e-37
ENSG00000283175.1	AC007920.2	6.41495	-3.02845	0.23369	-12.9593	2.08197e-38	5.85651e-37
ENSG00000132640.15	BTBD3	1342.05	-1.15135	0.0888594	-12.957	2.14378e-38	6.02653e-37
ENSG00000198049.7	AVPR1B	3.57616	-3.89672	0.300744	-12.9569	2.14682e-38	6.03126e-37
ENSG00000282608.2	ADORA3	45.434	-2.16518	0.167113	-12.9564	2.16179e-38	6.06947e-37
ENSG00000226479.4	TMEM185B	1913.48	0.751837	0.0580532	12.9508	2.32417e-38	6.52122e-37
ENSG00000101558.14	VAPA	3790.14	-0.974474	0.0752703	-12.9463	2.46443e-38	6.91039e-37
ENSG00000198298.13	ZNF485	146.643	1.11384	0.0860512	12.9439	2.5422e-38	7.12396e-37
ENSG00000125864.14	BFSP1	103.926	1.79332	0.138579	12.9408	2.64977e-38	7.42071e-37
ENSG00000213981.8	AC007277.1	25.6342	5.38927	0.416523	12.9387	2.72161e-38	7.61706e-37
ENSG00000228526.7	MIR34AHG	185.957	2.04263	0.157873	12.9385	2.73049e-38	7.6371e-37
ENSG00000135749.19	PCNX2	517.971	1.32504	0.102445	12.9342	2.88797e-38	8.07246e-37
ENSG00000123570.4	RAB9B	43.3543	-2.34692	0.181456	-12.9338	2.90081e-38	8.10324e-37
ENSG00000242498.8	ARPIN	1384.71	-0.975598	0.0754352	-12.9329	2.93404e-38	8.19089e-37
ENSG00000272106.1	AL691432.2	116.706	-1.14593	0.0886239	-12.9303	3.03739e-38	8.47406e-37
ENSG00000187151.7	ANGPTL5	2.20698	-3.5574	0.275261	-12.9237	3.30686e-38	9.22007e-37
ENSG00000184489.12	PTP4A3	2307.37	2.31101	0.178839	12.9223	3.36877e-38	9.38675e-37
ENSG00000255112.3	CHMP1B	1766.8	-0.964891	0.0746697	-12.9221	3.377e-38	9.40377e-37
ENSG00000283051.1	LINC01668	2.17074	-3.23839	0.250659	-12.9195	3.49404e-38	9.72357e-37
ENSG00000140807.7	NKD1	3927.73	3.12649	0.242012	12.9188	3.52737e-38	9.81017e-37
ENSG00000111897.7	SERINC1	4415.4	-0.98428	0.0762115	-12.9151	3.69898e-38	1.0281e-36
ENSG00000248485.2	PCP4L1	26.8083	-3.86947	0.299611	-12.915	3.70609e-38	1.02943e-36
ENSG00000154734.16	ADAMTS1	909.177	-2.04775	0.158557	-12.9148	3.71177e-38	1.03036e-36
ENSG00000143498.18	TAF1A	198.588	1.23829	0.0958929	12.9133	3.78671e-38	1.0505e-36
ENSG00000213293.4	AC012618.1	72.0163	4.52375	0.350533	12.9053	4.20013e-38	1.16447e-36
ENSG00000176244.7	ACBD7	125.064	1.99072	0.154279	12.9033	4.30978e-38	1.19412e-36
ENSG00000183508.5	TENT5C	1012.38	-2.02457	0.156955	-12.8991	4.55329e-38	1.2608e-36
ENSG00000134762.17	DSC3	492.354	4.26386	0.330575	12.8983	4.59947e-38	1.27279e-36
ENSG00000005469.12	CROT	494.828	-1.28753	0.0998652	-12.8927	4.94696e-38	1.36809e-36
ENSG00000267432.6	DNAH17-AS1	12.3163	4.38477	0.340103	12.8925	4.96325e-38	1.37174e-36
ENSG00000051108.15	HERPUD1	3770.16	-0.894933	0.0694186	-12.8918	5.0041e-38	1.38217e-36
ENSG00000165821.12	SALL2	72.6033	-2.28257	0.177062	-12.8914	5.03532e-38	1.38992e-36
ENSG00000177426.22	TGIF1	3082.93	1.00114	0.0776777	12.8884	5.23278e-38	1.44353e-36
ENSG00000166851.15	PLK1	2094.84	1.51194	0.117323	12.8869	5.33286e-38	1.47022e-36
ENSG00000129810.15	SGO1	204.77	1.31706	0.102209	12.886	5.39771e-38	1.48718e-36
ENSG00000215012.9	RTL10	1058.26	1.08607	0.0842988	12.8836	5.5673e-38	1.53295e-36
ENSG00000168003.17	SLC3A2	6583.42	1.1087	0.0860696	12.8814	5.72815e-38	1.57626e-36
ENSG00000286449.1	AC016590.4	5.83978	-3.81088	0.295863	-12.8806	5.79116e-38	1.59261e-36
ENSG00000238062.6	SPATA3-AS1	28.7294	2.23616	0.173633	12.8787	5.93379e-38	1.63082e-36
ENSG00000087116.16	ADAMTS2	1610.91	2.36182	0.183414	12.877	6.06416e-38	1.66561e-36
ENSG00000144191.12	CNGA3	20.1496	-3.78328	0.29398	-12.8692	6.71345e-38	1.84281e-36
ENSG00000163131.11	CTSS	8611.12	-1.21333	0.0942835	-12.869	6.72708e-38	1.8454e-36
ENSG00000151364.17	KCTD14	227.475	1.64869	0.128135	12.8668	6.92092e-38	1.8974e-36
ENSG00000048462.11	TNFRSF17	77.5027	-3.32579	0.258514	-12.865	7.08104e-38	1.9401e-36
ENSG00000179144.5	GIMAP7	184.221	-1.8226	0.141683	-12.8639	7.18423e-38	1.96715e-36
ENSG00000170703.15	TTLL6	88.3915	-2.29646	0.178544	-12.8621	7.35342e-38	2.01224e-36
ENSG00000099940.12	SNAP29	992.493	-0.619299	0.0481516	-12.8614	7.41945e-38	2.02905e-36
ENSG00000204314.12	PRRT1	40.2775	-1.69009	0.131408	-12.8614	7.42487e-38	2.02928e-36
ENSG00000245614.4	DDX11-AS1	29.2586	1.5513	0.120636	12.8593	7.62326e-38	2.08222e-36
ENSG00000175215.11	CTDSP2	7845.71	-0.790189	0.0614538	-12.8583	7.7304e-38	2.11018e-36
ENSG00000200087.1	SNORA73B	136.072	4.35202	0.338467	12.858	7.75221e-38	2.11374e-36
ENSG00000255986.6	MT1JP	1.27233	-3.83011	0.297877	-12.858	7.75299e-38	2.11374e-36
ENSG00000152217.20	SETBP1	214.1	-2.18543	0.169974	-12.8574	7.81352e-38	2.12893e-36
ENSG00000211445.12	GPX3	1313.77	-2.34944	0.182788	-12.8534	8.23621e-38	2.24272e-36
ENSG00000166278.15	C2	1091.77	1.90744	0.148423	12.8514	8.45171e-38	2.29999e-36
ENSG00000204421.3	LY6G6C	49.5027	3.28059	0.255292	12.8503	8.56295e-38	2.32883e-36
ENSG00000181773.7	GPR3	54.5978	2.14887	0.167249	12.8484	8.78609e-38	2.38805e-36
ENSG00000114021.12	NIT2	1728.63	0.910034	0.0708304	12.8481	8.81876e-38	2.39546e-36
ENSG00000196924.19	FLNA	31210.3	-2.23463	0.173934	-12.8475	8.87933e-38	2.41043e-36
ENSG00000132313.15	MRPL35	1763.07	-0.814557	0.0634157	-12.8447	9.20805e-38	2.49814e-36
ENSG00000234912.12	SNHG20	196.823	1.20713	0.0939804	12.8445	9.24008e-38	2.50529e-36
ENSG00000171649.12	ZIK1	31.8026	-1.79852	0.140104	-12.837	1.01722e-37	2.75632e-36
ENSG00000086717.18	PPEF1	14.8337	2.75713	0.214864	12.8319	1.0861e-37	2.94117e-36
ENSG00000140835.10	CHST4	115.355	5.12422	0.399587	12.8238	1.20663e-37	3.26557e-36
ENSG00000053254.16	FOXN3	1440.42	-1.28693	0.100394	-12.8188	1.2864e-37	3.47934e-36
ENSG00000225506.2	CYP4A22-AS1	9.19168	2.29245	0.178856	12.8173	1.31207e-37	3.54659e-36
ENSG00000162723.10	SLAMF9	17.6925	3.67253	0.286617	12.8134	1.38002e-37	3.728e-36
ENSG00000174358.16	SLC6A19	294.736	-5.22404	0.407736	-12.8123	1.39914e-37	3.77735e-36
ENSG00000107338.10	SHB	784.91	1.22789	0.0958416	12.8117	1.40998e-37	3.80428e-36
ENSG00000196187.12	TMEM63A	6799.48	1.28276	0.100152	12.8082	1.47595e-37	3.97985e-36
ENSG00000172216.6	CEBPB	2185.91	1.53445	0.119803	12.8081	1.478e-37	3.98296e-36
ENSG00000074696.13	HACD3	4509.06	0.94468	0.0737673	12.8062	1.51316e-37	4.07522e-36
ENSG00000180660.8	MAB21L1	6.47395	-3.47453	0.27138	-12.8032	1.57401e-37	4.23652e-36
ENSG00000100647.8	SUSD6	2395.2	-1.04972	0.0819971	-12.8019	1.60053e-37	4.30528e-36
ENSG00000224903.2	RNF32-AS1	25.6375	2.1046	0.164447	12.798	1.68205e-37	4.52183e-36
ENSG00000171004.18	HS6ST2	531.7	3.35621	0.262258	12.7973	1.69658e-37	4.55812e-36
ENSG00000121671.12	CRY2	922.637	-0.881386	0.0688766	-12.7966	1.71299e-37	4.59943e-36
ENSG00000158473.8	CD1D	99.715	-1.72902	0.135123	-12.796	1.72725e-37	4.6349e-36
ENSG00000164576.12	SAP30L	1281.69	-0.729885	0.0570747	-12.7882	1.90755e-37	5.11561e-36
ENSG00000158402.20	CDC25C	333.328	1.17409	0.0918497	12.7827	2.04908e-37	5.49184e-36
ENSG00000203867.8	RBM20	23.3046	-2.8296	0.221373	-12.782	2.06578e-37	5.53325e-36
ENSG00000137309.20	HMGA1	17392.3	1.42086	0.111176	12.7803	2.11369e-37	5.65815e-36
ENSG00000148730.7	EIF4EBP2	6698.27	-0.816109	0.0638646	-12.7787	2.15514e-37	5.76561e-36
ENSG00000187848.15	P2RX2	4.38456	-3.89899	0.305124	-12.7784	2.16556e-37	5.78999e-36
ENSG00000076641.4	PAG1	1106.86	-1.72997	0.135427	-12.7741	2.28656e-37	6.10982e-36
ENSG00000139910.20	NOVA1	42.134	-3.11965	0.244236	-12.7731	2.31707e-37	6.18761e-36
ENSG00000272620.2	AFAP1-AS1	300.633	5.18685	0.406158	12.7705	2.39477e-37	6.39125e-36
ENSG00000102683.8	SGCG	4.80624	-4.10568	0.321594	-12.7666	2.51808e-37	6.71629e-36
ENSG00000120699.13	EXOSC8	1165.76	1.09103	0.0854906	12.762	2.67357e-37	7.12673e-36
ENSG00000138772.13	ANXA3	3395.87	1.56689	0.122796	12.7601	2.73756e-37	7.29292e-36
ENSG00000077348.9	EXOSC5	1377.4	1.42902	0.112017	12.7571	2.84554e-37	7.57601e-36
ENSG00000253746.1	AC091182.2	12.6378	3.12701	0.245235	12.7511	3.07526e-37	8.1827e-36
ENSG00000138035.15	PNPT1	1615.51	0.956865	0.0750577	12.7484	3.18252e-37	8.46303e-36
ENSG00000105821.15	DNAJC2	1224.56	1.11379	0.0873997	12.7437	3.3818e-37	8.98756e-36
ENSG00000171564.12	FGB	46.1372	5.67927	0.445674	12.7431	3.40602e-37	9.04648e-36
ENSG00000104738.18	MCM4	5061.85	1.16566	0.0914802	12.7422	3.44451e-37	9.14324e-36
ENSG00000138722.10	MMRN1	175.904	-3.26567	0.256306	-12.7413	3.48474e-37	9.24447e-36
ENSG00000185420.19	SMYD3	681.014	0.974648	0.0765066	12.7394	3.57143e-37	9.46877e-36
ENSG00000242125.3	SNHG3	1152.33	1.48323	0.116434	12.7388	3.59928e-37	9.53692e-36
ENSG00000158458.21	NRG2	9.4508	-2.89651	0.227424	-12.7362	3.72071e-37	9.85275e-36
ENSG00000102900.13	NUP93	2025.2	0.751394	0.0590206	12.731	3.97495e-37	1.05197e-35
ENSG00000129518.9	EAPP	1278.32	-0.962217	0.075584	-12.7304	4.00688e-37	1.05979e-35
ENSG00000130590.14	SAMD10	560.228	1.51841	0.119284	12.7293	4.06357e-37	1.07414e-35
ENSG00000092607.15	TBX15	31.9288	3.0933	0.243063	12.7263	4.22256e-37	1.1155e-35
ENSG00000171560.16	FGA	30.5603	4.71983	0.371111	12.7181	4.69147e-37	1.23864e-35
ENSG00000198088.10	NUP62CL	171.44	1.5076	0.118542	12.7178	4.70635e-37	1.24183e-35
ENSG00000172380.6	GNG12	4887.7	-1.14643	0.0901728	-12.7137	4.96204e-37	1.30851e-35
ENSG00000105270.15	CLIP3	383.707	-1.98099	0.155821	-12.7132	4.99196e-37	1.31562e-35
ENSG00000134962.7	KLB	30.7991	-2.18491	0.171864	-12.713	5.00701e-37	1.3188e-35
ENSG00000213144.2	AC084880.1	14.8277	-2.21448	0.174201	-12.7122	5.05856e-37	1.33159e-35
ENSG00000133083.15	DCLK1	89.4958	-2.84779	0.224037	-12.7112	5.12207e-37	1.3475e-35
ENSG00000112494.10	UNC93A	153.194	3.82884	0.301264	12.7093	5.25204e-37	1.38087e-35
ENSG00000154258.17	ABCA9	42.1875	-2.96637	0.233414	-12.7086	5.29535e-37	1.39143e-35
ENSG00000101144.13	BMP7	1462.11	3.14205	0.247258	12.7076	5.3681e-37	1.40972e-35
ENSG00000287281.1	AC012101.2	5.25197	-3.95072	0.310927	-12.7063	5.45774e-37	1.43241e-35
ENSG00000111684.11	LPCAT3	590.162	-1.13872	0.0896299	-12.7046	5.57253e-37	1.46167e-35
ENSG00000220205.9	VAMP2	1071.25	-1.27284	0.100199	-12.7031	5.685e-37	1.49028e-35
ENSG00000269516.6	CYP4F23P	16.7222	4.18364	0.329354	12.7026	5.72304e-37	1.49937e-35
ENSG00000288675.1	AP006621.6	14.8594	1.93219	0.152113	12.7023	5.74204e-37	1.50346e-35
ENSG00000012048.23	BRCA1	936.201	1.18935	0.0936475	12.7002	5.89448e-37	1.54246e-35
ENSG00000187942.12	LDLRAD2	16.4238	-1.95851	0.154215	-12.6998	5.92625e-37	1.54986e-35
ENSG00000164076.17	CAMKV	45.6347	4.3841	0.345238	12.6988	6.00704e-37	1.57006e-35
ENSG00000163931.16	TKT	15716.7	1.13551	0.089431	12.6971	6.14005e-37	1.60388e-35
ENSG00000286324.1	AL033381.3	5.47361	5.05423	0.398116	12.6954	6.27366e-37	1.63781e-35
ENSG00000071073.13	MGAT4A	2213.8	-1.28656	0.101363	-12.6925	6.50459e-37	1.6971e-35
ENSG00000130299.17	GTPBP3	795.023	1.04353	0.0822235	12.6913	6.60544e-37	1.72239e-35
ENSG00000129116.19	PALLD	4378.1	-1.67123	0.131702	-12.6895	6.76342e-37	1.76255e-35
ENSG00000244306.11	DUXAP10	34.1317	3.95213	0.311467	12.6887	6.82843e-37	1.77844e-35
ENSG00000113569.16	NUP155	1661.9	0.981603	0.0773857	12.6845	7.20274e-37	1.87483e-35
ENSG00000263934.5	SNORD3A	142.017	3.49864	0.275834	12.6839	7.26691e-37	1.89042e-35
ENSG00000263961.8	RHEX	12.9448	-2.85106	0.224847	-12.68	7.63501e-37	1.98501e-35
ENSG00000112655.16	PTK7	3387.91	2.06155	0.162587	12.6797	7.66496e-37	1.99163e-35
ENSG00000183230.17	CTNNA3	17.6013	-3.86701	0.304991	-12.6791	7.71946e-37	2.00461e-35
ENSG00000178462.12	TUBAL3	298.607	-2.56209	0.20218	-12.6723	8.41715e-37	2.18451e-35
ENSG00000256540.1	AC007406.3	10.8617	2.52989	0.199707	12.668	8.89058e-37	2.30603e-35
ENSG00000081026.19	MAGI3	889.844	-1.13844	0.0898805	-12.6661	9.11301e-37	2.36234e-35
ENSG00000265148.6	TSPOAP1-AS1	261.11	2.09054	0.165051	12.6661	9.11847e-37	2.36237e-35
ENSG00000250565.7	ATP6V1E2	156.649	1.1161	0.0881335	12.6637	9.39451e-37	2.43246e-35
ENSG00000124802.12	EEF1E1	233.591	1.18176	0.0933193	12.6636	9.40547e-37	2.43388e-35
ENSG00000137767.14	SQOR	2559.32	-1.39131	0.109867	-12.6635	9.41726e-37	2.4355e-35
ENSG00000163293.12	NIPAL1	965.515	-1.376	0.10866	-12.6633	9.43975e-37	2.4399e-35
ENSG00000143590.14	EFNA3	566.802	1.88707	0.149022	12.6631	9.47141e-37	2.44665e-35
ENSG00000174403.16	MIR1-1HG-AS1	16.4256	-3.55643	0.28086	-12.6627	9.52116e-37	2.45807e-35
ENSG00000047346.12	FAM214A	534.297	-1.27481	0.100681	-12.6618	9.62096e-37	2.48239e-35
ENSG00000167244.21	IGF2	1021.86	5.6273	0.444436	12.6617	9.64429e-37	2.48696e-35
ENSG00000119969.15	HELLS	893.651	1.50181	0.118677	12.6546	1.05482e-36	2.71847e-35
ENSG00000213412.3	HNRNPA1P33	1.48709	-2.69698	0.213199	-12.65	1.11826e-36	2.8803e-35
ENSG00000198597.9	ZNF536	19.646	-3.00733	0.237737	-12.6498	1.12147e-36	2.88687e-35
ENSG00000244300.3	GATA2-AS1	179.479	2.56132	0.20249	12.6491	1.13163e-36	2.91133e-35
ENSG00000120889.13	TNFRSF10B	2941.28	1.20702	0.0954516	12.6454	1.18691e-36	3.05179e-35
ENSG00000154556.18	SORBS2	964.508	-2.09171	0.165458	-12.642	1.23927e-36	3.18456e-35
ENSG00000237077.1	RPL38P2	17.4274	6.07071	0.480209	12.6418	1.24181e-36	3.18924e-35
ENSG00000196361.10	ELAVL3	3.7221	-3.49138	0.276241	-12.6389	1.28902e-36	3.30856e-35
ENSG00000136052.9	SLC41A2	703.358	-1.59241	0.126012	-12.637	1.32026e-36	3.38679e-35
ENSG00000172831.14	CES2	6928.79	-1.99174	0.15767	-12.6324	1.39959e-36	3.58821e-35
ENSG00000205361.8	MT1DP	6.41552	-2.48633	0.196834	-12.6316	1.41336e-36	3.62142e-35
ENSG00000224945.1	AL353150.1	32.1032	2.49197	0.197342	12.6277	1.48592e-36	3.80512e-35
ENSG00000135480.16	KRT7	237.127	3.23102	0.255879	12.6271	1.49605e-36	3.82886e-35
ENSG00000163687.14	DNASE1L3	171.664	-3.30283	0.261708	-12.6203	1.63255e-36	4.17578e-35
ENSG00000123975.5	CKS2	1974.44	1.40427	0.11128	12.6192	1.65389e-36	4.22793e-35
ENSG00000179528.16	LBX2	38.5701	1.75372	0.138999	12.6168	1.70693e-36	4.36099e-35
ENSG00000071967.12	CYBRD1	1736.44	-2.11204	0.167403	-12.6165	1.71231e-36	4.37222e-35
ENSG00000100604.13	CHGA	1146.48	-4.55715	0.361219	-12.616	1.7235e-36	4.39825e-35
ENSG00000165526.9	RPUSD4	1205.12	0.808039	0.064068	12.6122	1.80853e-36	4.61258e-35
ENSG00000261787.2	TCF24	8.50697	4.53066	0.359279	12.6104	1.85029e-36	4.71638e-35
ENSG00000224958.6	PGM5-AS1	11.9958	-5.07601	0.402554	-12.6095	1.87177e-36	4.76838e-35
ENSG00000166896.9	ATP23	284.957	-0.940808	0.0746151	-12.6088	1.88817e-36	4.80741e-35
ENSG00000204366.4	ZBTB12	291.156	1.54971	0.122925	12.607	1.93288e-36	4.9184e-35
ENSG00000123473.16	STIL	820.234	1.16398	0.0923292	12.6069	1.93473e-36	4.92027e-35
ENSG00000153094.24	BCL2L11	725.19	-1.00232	0.0795228	-12.6042	2.00108e-36	5.08611e-35
ENSG00000175161.14	CADM2	16.7559	-4.5825	0.363581	-12.6038	2.0125e-36	5.11219e-35
ENSG00000161714.12	PLCD3	3872.01	-1.60627	0.127466	-12.6015	2.07041e-36	5.25628e-35
ENSG00000169313.10	P2RY12	13.8695	-2.88893	0.229255	-12.6014	2.07487e-36	5.26459e-35
ENSG00000124942.14	AHNAK	18669.2	-1.74657	0.138616	-12.6	2.11169e-36	5.35495e-35
ENSG00000169291.10	SHE	112.955	-1.8216	0.144579	-12.5993	2.12926e-36	5.3964e-35
ENSG00000142330.20	CAPN10	833.814	0.955024	0.0758105	12.5975	2.17929e-36	5.52003e-35
ENSG00000264175.1	MIR3189	15.1278	3.08561	0.244996	12.5945	2.26268e-36	5.72798e-35
ENSG00000162009.8	SSTR5	60.9871	4.23553	0.336339	12.593	2.30621e-36	5.83485e-35
ENSG00000185838.14	GNB1L	348.889	1.60596	0.127558	12.5901	2.39375e-36	6.05286e-35
ENSG00000198483.13	ANKRD35	37.3391	-1.96015	0.155699	-12.5894	2.4157e-36	6.10487e-35
ENSG00000255478.1	AP000944.1	1.36301	-2.44211	0.194002	-12.5881	2.45566e-36	6.20233e-35
ENSG00000177181.15	RIMKLA	456.634	-1.5774	0.125335	-12.5855	2.53615e-36	6.40196e-35
ENSG00000104756.16	KCTD9	868.72	-1.39123	0.110555	-12.5841	2.58255e-36	6.51539e-35
ENSG00000130822.16	PNCK	101.535	-3.41987	0.271798	-12.5824	2.63942e-36	6.65507e-35
ENSG00000169429.11	CXCL8	3764.39	3.43362	0.272914	12.5813	2.6746e-36	6.73994e-35
ENSG00000249942.1	AC239584.1	9.69874	5.53066	0.439622	12.5805	2.70357e-36	6.80905e-35
ENSG00000090432.7	MUL1	1178.31	-0.786745	0.0625417	-12.5795	2.73661e-36	6.88836e-35
ENSG00000262172.1	AC116025.2	5.83877	4.15663	0.330493	12.5771	2.82341e-36	7.10281e-35
ENSG00000240950.1	AC021074.1	117.232	3.94863	0.314033	12.5739	2.93748e-36	7.38557e-35
ENSG00000261587.2	TMEM249	12.5475	4.24484	0.337696	12.57	3.08694e-36	7.75694e-35
ENSG00000171889.5	MIR31HG	18.9106	5.52445	0.439613	12.5666	3.22154e-36	8.09059e-35
ENSG00000105982.17	RNF32	89.322	1.3734	0.109303	12.5651	3.284e-36	8.24278e-35
ENSG00000168268.11	NT5DC2	2390.98	1.70121	0.135408	12.5636	3.34942e-36	8.4022e-35
ENSG00000147697.9	GSDMC	13.676	3.06345	0.243867	12.5619	3.41811e-36	8.56967e-35
ENSG00000206579.9	XKR4	15.5423	-4.10045	0.326449	-12.5608	3.46899e-36	8.69229e-35
ENSG00000101084.18	RAB5IF	656.062	3.73485	0.297354	12.5603	3.4909e-36	8.74225e-35
ENSG00000185437.13	SH3BGR	3.80009	-2.44142	0.194379	-12.5601	3.49709e-36	8.75281e-35
ENSG00000176399.4	DMRTA1	15.0018	-3.42682	0.272864	-12.5587	3.56184e-36	8.90982e-35
ENSG00000185046.18	ANKS1B	13.0752	-3.12546	0.248879	-12.5581	3.58694e-36	8.96754e-35
ENSG00000132436.11	FIGNL1	654.223	1.13061	0.0900399	12.5568	3.6474e-36	9.11356e-35
ENSG00000164818.16	DNAAF5	2381.02	0.993496	0.0791295	12.5553	3.7168e-36	9.28172e-35
ENSG00000166840.13	GLYATL1	78.6877	3.04023	0.24218	12.5536	3.79926e-36	9.48229e-35
ENSG00000135424.18	ITGA7	581.655	-1.95811	0.155993	-12.5525	3.84926e-36	9.60169e-35
ENSG00000142700.12	DMRTA2	57.854	5.14856	0.410252	12.5497	3.98845e-36	9.94327e-35
ENSG00000288534.1	AP001931.2	19.7638	2.42348	0.193135	12.5481	4.07105e-36	1.01435e-34
ENSG00000204954.10	C12orf73	277.922	0.986944	0.0786923	12.5418	4.40801e-36	1.09769e-34
ENSG00000006194.10	ZNF263	1219.08	0.6788	0.0541249	12.5414	4.43241e-36	1.10314e-34
ENSG00000184956.16	MUC6	222.108	5.20324	0.414904	12.5408	4.46232e-36	1.10996e-34
ENSG00000065150.21	IPO5	8606.1	0.983289	0.0784087	12.5406	4.47854e-36	1.11337e-34
ENSG00000197629.6	MPEG1	935.853	-2.08764	0.16648	-12.5398	4.51978e-36	1.123e-34
ENSG00000056972.20	TRAF3IP2	1329.56	-0.915597	0.0730253	-12.5381	4.61987e-36	1.14722e-34
ENSG00000100292.18	HMOX1	1082.23	-1.60979	0.128419	-12.5355	4.77371e-36	1.18476e-34
ENSG00000197943.10	PLCG2	397.435	-1.86373	0.148702	-12.5333	4.9061e-36	1.21693e-34
ENSG00000235669.1	CHN2-AS1	17.2408	4.35029	0.347203	12.5295	5.14615e-36	1.27576e-34
ENSG00000178031.17	ADAMTSL1	173.031	-2.14981	0.171622	-12.5264	5.35285e-36	1.32626e-34
ENSG00000229950.1	TFAP2A-AS1	19.4819	3.60953	0.288181	12.5252	5.43551e-36	1.34599e-34
ENSG00000256663.1	AC112777.1	36.0977	1.93584	0.154571	12.524	5.52088e-36	1.36636e-34
ENSG00000206075.14	SERPINB5	2282.49	3.06426	0.244697	12.5227	5.61159e-36	1.38804e-34
ENSG00000138346.15	DNA2	405.916	1.31933	0.105363	12.5217	5.67886e-36	1.40389e-34
ENSG00000184908.18	CLCNKB	5.81149	-3.23811	0.258608	-12.5213	5.71037e-36	1.41089e-34
ENSG00000174365.20	SNHG11	500.911	1.35148	0.107984	12.5156	6.13498e-36	1.51496e-34
ENSG00000180869.4	LINC01555	29.2043	3.01033	0.240568	12.5134	6.30399e-36	1.55583e-34
ENSG00000146085.8	MMUT	1424.55	-0.825908	0.0660214	-12.5097	6.60691e-36	1.62968e-34
ENSG00000182798.10	MAGEB17	51.9702	5.43113	0.434301	12.5054	6.97055e-36	1.71842e-34
ENSG00000139266.6	MARCHF9	790.782	0.988475	0.0790448	12.5052	6.98813e-36	1.72179e-34
ENSG00000123179.14	EBPL	1632.27	1.11141	0.0888789	12.5048	7.02891e-36	1.73088e-34
ENSG00000240652.1	AP001024.1	43.454	3.86887	0.309409	12.5041	7.09103e-36	1.7452e-34
ENSG00000163993.7	S100P	8436.1	2.26615	0.181235	12.5039	7.10362e-36	1.74733e-34
ENSG00000196550.10	FAM72A	43.792	1.59188	0.127332	12.5018	7.29487e-36	1.79338e-34
ENSG00000056277.16	ZNF280C	214.212	1.30633	0.104517	12.4987	7.59018e-36	1.86455e-34
ENSG00000102048.16	ASB9	299.783	2.09894	0.167933	12.4987	7.59279e-36	1.86455e-34
ENSG00000226380.9	AC016831.1	64.4085	2.88462	0.230872	12.4945	8.0038e-36	1.96439e-34
ENSG00000132563.16	REEP2	70.4175	-2.41679	0.19344	-12.4938	8.07234e-36	1.98011e-34
ENSG00000120694.20	HSPH1	7054.71	1.57615	0.126163	12.4929	8.16176e-36	2.00094e-34
ENSG00000248329.6	APELA	11.7879	2.94672	0.235902	12.4913	8.32905e-36	2.04082e-34
ENSG00000144868.14	TMEM108	21.1032	-1.93755	0.155119	-12.4907	8.39392e-36	2.05558e-34
ENSG00000213222.3	TOMM40P4	46.5829	1.72477	0.138088	12.4903	8.42902e-36	2.06304e-34
ENSG00000141447.18	OSBPL1A	685.863	-1.66717	0.133483	-12.4898	8.48542e-36	2.07569e-34
ENSG00000093167.18	LRRFIP2	1726.47	-0.83396	0.0667762	-12.4889	8.58449e-36	2.09877e-34
ENSG00000163216.7	SPRR2D	21.5678	6.67912	0.534811	12.4888	8.59893e-36	2.10114e-34
ENSG00000143772.9	ITPKB	947.217	-1.0721	0.0858471	-12.4885	8.62766e-36	2.107e-34
ENSG00000131482.10	G6PC	12.2829	-6.05143	0.484621	-12.4869	8.79677e-36	2.14711e-34
ENSG00000125531.7	FNDC11	43.2809	2.60007	0.208244	12.4857	8.93743e-36	2.18024e-34
ENSG00000115233.12	PSMD14	2941.66	0.819227	0.0656216	12.4841	9.11559e-36	2.22248e-34
ENSG00000267288.2	AC138150.2	17.5422	2.19356	0.17572	12.4833	9.20841e-36	2.24387e-34
ENSG00000237807.4	AC022034.1	80.7614	-2.44791	0.196117	-12.4819	9.37247e-36	2.28259e-34
ENSG00000127334.11	DYRK2	2396.32	-0.987841	0.0791473	-12.481	9.47328e-36	2.30588e-34
ENSG00000287750.1	AL353572.4	15.8483	-2.52883	0.202619	-12.4807	9.51469e-36	2.31468e-34
ENSG00000237649.8	KIFC1	1715.12	1.1844	0.0949023	12.4802	9.57557e-36	2.32821e-34
ENSG00000084676.15	NCOA1	1371.12	-0.942665	0.0755398	-12.4791	9.71307e-36	2.36035e-34
ENSG00000134668.12	SPOCD1	91.6566	2.25821	0.180996	12.4766	1.00186e-35	2.43327e-34
ENSG00000185105.5	MYADML2	72.0996	3.3243	0.266455	12.476	1.00911e-35	2.44953e-34
ENSG00000186912.6	P2RY4	6.10323	-3.45509	0.276948	-12.4756	1.01437e-35	2.46095e-34
ENSG00000111602.12	TIMELESS	1730.66	0.978673	0.0784658	12.4726	1.05312e-35	2.55355e-34
ENSG00000111206.13	FOXM1	1891.18	1.35927	0.108983	12.4724	1.05629e-35	2.55984e-34
ENSG00000133612.19	AGAP3	2950.23	1.08217	0.0867808	12.4701	1.0866e-35	2.63186e-34
ENSG00000115687.14	PASK	630.307	1.03441	0.0829575	12.4691	1.10024e-35	2.66343e-34
ENSG00000213246.7	SUPT4H1	10.9687	3.3043	0.265012	12.4685	1.10924e-35	2.68376e-34
ENSG00000224817.2	AC010789.1	26.1438	6.67809	0.535861	12.4623	1.19793e-35	2.89675e-34
ENSG00000139567.13	ACVRL1	2451.55	-1.57057	0.126029	-12.462	1.20316e-35	2.9078e-34
ENSG00000127129.10	EDN2	49.2978	-2.78579	0.223583	-12.4597	1.23761e-35	2.98944e-34
ENSG00000109906.14	ZBTB16	138.659	-3.40908	0.273625	-12.459	1.24954e-35	3.01661e-34
ENSG00000181035.14	SLC25A42	244.897	-1.16433	0.0934643	-12.4574	1.27394e-35	3.07384e-34
ENSG00000253844.1	AC064807.2	15.3476	3.87654	0.311267	12.4541	1.3286e-35	3.20399e-34
ENSG00000197892.13	KIF13B	2594.37	-1.31433	0.105551	-12.452	1.36342e-35	3.28617e-34
ENSG00000259087.5	AL121790.2	9.78746	-3.71957	0.298769	-12.4497	1.404e-35	3.38214e-34
ENSG00000174576.10	NPAS4	4.21399	-2.86419	0.23008	-12.4487	1.42186e-35	3.42329e-34
ENSG00000108852.15	MPP2	70.3667	-2.07259	0.166544	-12.4447	1.49372e-35	3.59434e-34
ENSG00000158125.10	XDH	1069.8	-2.38825	0.191919	-12.444	1.50701e-35	3.62436e-34
ENSG00000227467.3	LINC01537	4.16668	-2.55542	0.205389	-12.4419	1.54837e-35	3.72181e-34
ENSG00000214612.3	RPS19P1	63.1932	3.90274	0.313682	12.4417	1.55188e-35	3.72823e-34
ENSG00000266680.1	AL135905.1	38.959	-1.54916	0.124514	-12.4416	1.55315e-35	3.72925e-34
ENSG00000166689.16	PLEKHA7	1512.59	-0.961435	0.0772889	-12.4395	1.59491e-35	3.82743e-34
ENSG00000131650.14	KREMEN2	70.0115	2.48146	0.199517	12.4373	1.63963e-35	3.93054e-34
ENSG00000229960.1	AL590483.1	7.93252	3.38513	0.272176	12.4373	1.63965e-35	3.93054e-34
ENSG00000096070.19	BRPF3	2047.61	-0.919265	0.0739244	-12.4352	1.68307e-35	4.03245e-34
ENSG00000163686.15	ABHD6	553.921	-0.976514	0.0785665	-12.4291	1.81593e-35	4.34841e-34
ENSG00000104524.14	PYCR3	1187.63	1.70405	0.137128	12.4267	1.87097e-35	4.4778e-34
ENSG00000141505.12	ASGR1	163.32	2.60553	0.209689	12.4257	1.89621e-35	4.53574e-34
ENSG00000180176.15	TH	47.3322	3.36722	0.270993	12.4255	1.90067e-35	4.54395e-34
ENSG00000275896.6	PRSS2	537.019	5.40521	0.435012	12.4254	1.90206e-35	4.54483e-34
ENSG00000125851.10	PCSK2	24.5823	-4.92883	0.39682	-12.4208	2.01518e-35	4.81251e-34
ENSG00000076003.5	MCM6	2521.91	0.900934	0.0725379	12.4202	2.03102e-35	4.84773e-34
ENSG00000198300.14	PEG3	21.4307	-2.9239	0.235461	-12.4178	2.09326e-35	4.99125e-34
ENSG00000152253.9	SPC25	394.109	1.12567	0.0906501	12.4178	2.0934e-35	4.99125e-34
ENSG00000130766.5	SESN2	856.473	-1.15426	0.0929542	-12.4175	2.10032e-35	5.00506e-34
ENSG00000159261.12	CLDN14	48.3146	3.23687	0.260682	12.4169	2.11526e-35	5.03793e-34
ENSG00000260329.1	AC007541.1	10.4511	-1.67296	0.134747	-12.4156	2.15108e-35	5.11898e-34
ENSG00000167701.14	GPT	445.978	-2.75608	0.221986	-12.4156	2.1516e-35	5.11898e-34
ENSG00000227908.3	FLJ31104	6.17501	-1.64449	0.132474	-12.4137	2.20172e-35	5.23541e-34
ENSG00000163872.16	YEATS2	1395.94	0.781907	0.0629908	12.413	2.2208e-35	5.27794e-34
ENSG00000174611.12	KY	14.9181	-2.81772	0.227004	-12.4127	2.23116e-35	5.29972e-34
ENSG00000088356.6	PDRG1	1298.03	1.35631	0.109303	12.4087	2.34424e-35	5.56533e-34
ENSG00000149609.6	C20orf144	12.8367	2.20765	0.177914	12.4085	2.35037e-35	5.57691e-34
ENSG00000137203.15	TFAP2A	169.715	3.17576	0.256117	12.3997	2.62436e-35	6.22368e-34
ENSG00000124615.20	MOCS1	348.582	-1.65337	0.133367	-12.3972	2.7056e-35	6.4129e-34
ENSG00000186638.16	KIF24	297.335	1.05299	0.0849503	12.3954	2.76684e-35	6.55454e-34
ENSG00000100557.10	CCDC198	16.8904	6.38349	0.515041	12.3941	2.81132e-35	6.65636e-34
ENSG00000270372.1	AL162413.1	14.0326	6.68131	0.539129	12.3928	2.85923e-35	6.76618e-34
ENSG00000248174.6	LINC02268	3.23491	-4.23707	0.341947	-12.391	2.92328e-35	6.91405e-34
ENSG00000035403.18	VCL	6184.4	-1.14604	0.0925039	-12.3891	2.99216e-35	7.07319e-34
ENSG00000122133.17	PAEP	12.2513	5.07528	0.409683	12.3883	3.02335e-35	7.14311e-34
ENSG00000168903.9	BTNL3	607.089	-2.69185	0.217331	-12.3859	3.11538e-35	7.35662e-34
ENSG00000125148.7	MT2A	2640.5	-2.22397	0.179577	-12.3845	3.17148e-35	7.4851e-34
ENSG00000167880.8	EVPL	4221.04	1.72551	0.139396	12.3784	3.41946e-35	8.06232e-34
ENSG00000055208.19	TAB2	2478.09	-0.783442	0.0632909	-12.3784	3.4197e-35	8.06232e-34
ENSG00000134121.10	CHL1	134.452	-2.63185	0.212618	-12.3783	3.42563e-35	8.07202e-34
ENSG00000176343.5	RPL37AP8	35.9763	5.30674	0.428738	12.3776	3.45619e-35	8.1397e-34
ENSG00000164400.6	CSF2	25.4855	3.64807	0.294805	12.3745	3.59043e-35	8.45134e-34
ENSG00000111424.12	VDR	3612.91	-1.12875	0.0912187	-12.3741	3.6076e-35	8.48725e-34
ENSG00000188735.13	TMEM120B	460.821	0.91935	0.0743035	12.3729	3.66327e-35	8.61365e-34
ENSG00000160584.16	SIK3	1117.86	-0.750268	0.0606399	-12.3725	3.68122e-35	8.65126e-34
ENSG00000149577.16	SIDT2	1498.35	-1.01893	0.0823554	-12.3724	3.68825e-35	8.66319e-34
ENSG00000213203.3	GIMAP1	99.236	-1.65162	0.133503	-12.3714	3.7312e-35	8.75942e-34
ENSG00000237978.6	KCNMB2-AS1	30.7614	3.81104	0.308055	12.3713	3.7384e-35	8.77166e-34
ENSG00000224367.6	OACYLP	10.1921	2.76658	0.223657	12.3697	3.81086e-35	8.93695e-34
ENSG00000182636.8	NDN	356.385	-1.82255	0.147344	-12.3694	3.8276e-35	8.97145e-34
ENSG00000253177.2	AC104211.1	3.19449	-2.63009	0.212681	-12.3664	3.97331e-35	9.30806e-34
ENSG00000188293.6	IGFL1	13.737	6.64789	0.537639	12.365	4.0441e-35	9.46888e-34
ENSG00000150625.16	GPM6A	80.429	-4.56501	0.369232	-12.3636	4.11559e-35	9.63117e-34
ENSG00000251307.1	AC026704.1	11.2483	2.2857	0.184932	12.3597	4.32006e-35	1.01043e-33
ENSG00000261061.1	AC092718.4	172.274	1.2807	0.103624	12.3591	4.35012e-35	1.01693e-33
ENSG00000128510.12	CPA4	13.0789	3.80115	0.307596	12.3576	4.43031e-35	1.03513e-33
ENSG00000173145.11	NOC3L	736.762	1.06146	0.0859147	12.3548	4.5881e-35	1.07093e-33
ENSG00000134531.10	EMP1	4639.24	-1.82789	0.14795	-12.3548	4.5884e-35	1.07093e-33
ENSG00000123119.12	NECAB1	31.5344	-2.9351	0.237575	-12.3544	4.61109e-35	1.07566e-33
ENSG00000154165.5	GPR15	118.794	-3.58797	0.290427	-12.3541	4.62928e-35	1.07934e-33
ENSG00000130119.17	GNL3L	2061.4	1.02474	0.0829518	12.3535	4.6666e-35	1.08747e-33
ENSG00000156966.7	B3GNT7	2147.76	-3.18013	0.257429	-12.3534	4.66906e-35	1.08747e-33
ENSG00000205795.4	CYS1	94.4988	-2.23022	0.180564	-12.3514	4.78579e-35	1.11407e-33
ENSG00000188368.10	PRR19	42.7634	1.59766	0.1294	12.3467	5.0772e-35	1.18128e-33
ENSG00000280734.3	LINC01232	201.844	1.6455	0.133282	12.346	5.12095e-35	1.19084e-33
ENSG00000153551.14	CMTM7	716.067	1.41928	0.114976	12.3442	5.23549e-35	1.21683e-33
ENSG00000109132.7	PHOX2B	8.45291	-4.63278	0.375306	-12.344	5.24732e-35	1.21894e-33
ENSG00000164611.13	PTTG1	1432.83	1.28346	0.103984	12.3429	5.3196e-35	1.23508e-33
ENSG00000070214.16	SLC44A1	7160.16	-0.833157	0.0675114	-12.341	5.44912e-35	1.26449e-33
ENSG00000026036.22	RTEL1-TNFRSF6B	104.351	2.0795	0.168544	12.338	5.65223e-35	1.31094e-33
ENSG00000250568.1	AC098591.3	28.1112	4.20644	0.341043	12.334	5.93942e-35	1.37683e-33
ENSG00000287151.1	C2orf27A	99.099	1.91398	0.155183	12.3337	5.96209e-35	1.38136e-33
ENSG00000225187.1	AC073283.1	9.85031	3.43263	0.278348	12.3322	6.0778e-35	1.40743e-33
ENSG00000177363.5	LRRN4CL	99.3986	-1.9	0.154113	-12.3286	6.35427e-35	1.47068e-33
ENSG00000072195.15	SPEG	306.026	-3.02001	0.244979	-12.3276	6.43013e-35	1.48746e-33
ENSG00000174514.13	MFSD4A	480.753	-2.27505	0.184582	-12.3254	6.61024e-35	1.52833e-33
ENSG00000226532.1	AL022718.1	47.8261	5.41285	0.439319	12.321	6.98172e-35	1.61338e-33
ENSG00000072415.10	MPP5	1133.93	-0.964633	0.0783011	-12.3195	7.11045e-35	1.64226e-33
ENSG00000141639.12	MAPK4	27.2558	-3.84026	0.311819	-12.3157	7.45958e-35	1.722e-33
ENSG00000100814.18	CCNB1IP1	1824.37	1.08188	0.0878687	12.3125	7.76082e-35	1.79061e-33
ENSG00000205922.5	ONECUT3	90.094	6.43609	0.522742	12.3122	7.79014e-35	1.79644e-33
ENSG00000214100.8	PLAC9P1	0.730917	-3.29526	0.267692	-12.3099	8.01245e-35	1.84674e-33
ENSG00000135423.13	GLS2	12.6314	2.35991	0.191746	12.3074	8.26045e-35	1.90291e-33
ENSG00000113460.13	BRIX1	1241.37	1.17546	0.0955362	12.3039	8.63484e-35	1.98812e-33
ENSG00000215440.12	NPEPL1	347.179	1.67004	0.135739	12.3034	8.68623e-35	1.99892e-33
ENSG00000176402.6	GJC3	20.6677	2.70146	0.219595	12.302	8.83619e-35	2.03237e-33
ENSG00000258077.2	AC078923.1	5.77807	4.89488	0.397901	12.3017	8.86547e-35	2.03805e-33
ENSG00000213085.10	CFAP45	25.268	1.96748	0.159962	12.2997	9.0888e-35	2.0883e-33
ENSG00000178719.17	GRINA	8177.16	1.42391	0.115798	12.2965	9.46014e-35	2.1725e-33
ENSG00000105185.12	PDCD5	2373.51	1.01583	0.0826221	12.2949	9.64274e-35	2.21328e-33
ENSG00000227630.4	LINC01132	30.662	1.65001	0.134215	12.2938	9.78477e-35	2.24472e-33
ENSG00000023902.14	PLEKHO1	924.56	-1.64555	0.133913	-12.2882	1.04822e-34	2.40347e-33
ENSG00000265972.6	TXNIP	16277.8	-1.57958	0.12855	-12.2877	1.05516e-34	2.41812e-33
ENSG00000228168.1	HNRNPA1P21	27.1915	2.11406	0.172153	12.2801	1.15805e-34	2.65255e-33
ENSG00000112378.12	PERP	16174.7	1.21591	0.0990169	12.2798	1.16225e-34	2.6608e-33
ENSG00000090659.18	CD209	158.081	-2.25502	0.183643	-12.2794	1.16908e-34	2.67504e-33
ENSG00000182916.8	TCEAL7	58.2491	-2.23536	0.182062	-12.278	1.18841e-34	2.71788e-33
ENSG00000102984.15	ZNF821	58.1875	-0.908871	0.0740446	-12.2746	1.23931e-34	2.83281e-33
ENSG00000205869.2	KRTAP5-1	64.7881	2.17053	0.176916	12.2687	1.33351e-34	3.04656e-33
ENSG00000254256.1	RPSAP71	15.5693	6.60863	0.538863	12.264	1.41308e-34	3.22669e-33
ENSG00000187961.14	KLHL17	280.001	1.69729	0.138407	12.2631	1.42974e-34	3.26304e-33
ENSG00000115484.15	CCT4	5694.01	0.920511	0.075069	12.2622	1.44508e-34	3.29637e-33
ENSG00000135333.14	EPHA7	133.04	-3.57244	0.291346	-12.2619	1.4512e-34	3.30862e-33
ENSG00000189280.3	GJB5	143.086	4.28059	0.349191	12.2586	1.51081e-34	3.44275e-33
ENSG00000151090.20	THRB	323.8	-2.45228	0.200068	-12.2573	1.5358e-34	3.49788e-33
ENSG00000101945.17	SUV39H1	645.069	1.26505	0.103232	12.2545	1.58912e-34	3.61746e-33
ENSG00000198947.16	DMD	540.562	-2.30052	0.187736	-12.254	1.59887e-34	3.63781e-33
ENSG00000103710.11	RASL12	252.55	-1.7257	0.140836	-12.2532	1.61468e-34	3.67188e-33
ENSG00000188372.15	ZP3	436.365	1.8323	0.149573	12.2502	1.67587e-34	3.80908e-33
ENSG00000100344.11	PNPLA3	50.0382	3.6909	0.301306	12.2497	1.68682e-34	3.83199e-33
ENSG00000155561.15	NUP205	2764.72	0.796059	0.0649959	12.2478	1.72513e-34	3.91702e-33
ENSG00000111863.13	ADTRP	581.621	-3.07421	0.251013	-12.2472	1.73809e-34	3.94442e-33
ENSG00000018280.17	SLC11A1	329.094	2.41578	0.197287	12.245	1.78726e-34	4.05392e-33
ENSG00000261863.1	LINC01996	12.9395	4.66985	0.381452	12.2423	1.8466e-34	4.18639e-33
ENSG00000081041.9	CXCL2	895.517	2.32358	0.189832	12.2402	1.89517e-34	4.29431e-33
ENSG00000171055.15	FEZ2	1092.02	-0.93221	0.0761708	-12.2384	1.93774e-34	4.38852e-33
ENSG00000188993.3	LRRC66	270.624	-1.85986	0.151972	-12.2382	1.94374e-34	4.39985e-33
ENSG00000160949.17	TONSL	1330.33	1.39701	0.114155	12.2379	1.95035e-34	4.41255e-33
ENSG00000160345.13	C9orf116	71.7448	1.83	0.149546	12.237	1.97142e-34	4.45794e-33
ENSG00000156970.13	BUB1B	763.444	1.18348	0.09674	12.2337	2.05482e-34	4.64418e-33
ENSG00000222019.7	URAHP	14.7887	1.9914	0.162794	12.2326	2.08072e-34	4.70031e-33
ENSG00000215866.8	LINC01356	12.4802	2.41498	0.19748	12.229	2.17594e-34	4.91291e-33
ENSG00000197168.13	NEK5	113.189	2.15903	0.176561	12.2282	2.19707e-34	4.95804e-33
ENSG00000110881.12	ASIC1	614.826	1.68724	0.13798	12.2282	2.19817e-34	4.95804e-33
ENSG00000198074.10	AKR1B10	846.435	-3.13614	0.256518	-12.2258	2.26278e-34	5.10116e-33
ENSG00000248538.8	AC022784.1	26.3671	2.70563	0.221363	12.2226	2.35413e-34	5.30439e-33
ENSG00000163749.17	CCDC158	9.63727	-2.10926	0.172578	-12.222	2.37081e-34	5.33927e-33
ENSG00000166682.13	TMPRSS5	70.1581	3.29906	0.26996	12.2206	2.41441e-34	5.43468e-33
ENSG00000163820.15	FYCO1	1565.28	-1.07147	0.087725	-12.2139	2.6191e-34	5.89244e-33
ENSG00000245910.8	SNHG6	1705.72	1.28982	0.105603	12.2138	2.62352e-34	5.89939e-33
ENSG00000166391.15	MOGAT2	936.988	-2.82648	0.231438	-12.2127	2.6594e-34	5.97703e-33
ENSG00000235173.7	HGH1	1820.76	1.34659	0.110278	12.2109	2.71827e-34	6.10626e-33
ENSG00000113790.11	EHHADH	658.614	-1.1932	0.0977168	-12.2108	2.72188e-34	6.11125e-33
ENSG00000256940.2	PPP1R14B-AS1	17.8627	2.72701	0.223341	12.2101	2.74673e-34	6.16392e-33
ENSG00000234817.2	ECI2-DT	4.41113	-1.86546	0.152796	-12.2088	2.78831e-34	6.25407e-33
ENSG00000137726.17	FXYD6	192.179	-2.28686	0.187331	-12.2076	2.83056e-34	6.3456e-33
ENSG00000013573.17	DDX11	1099	1.2076	0.0989292	12.2068	2.86058e-34	6.40967e-33
ENSG00000103222.20	ABCC1	2944.74	1.00495	0.082334	12.2057	2.89786e-34	6.48992e-33
ENSG00000137054.16	POLR1E	923.546	0.824251	0.0675346	12.2049	2.92762e-34	6.55326e-33
ENSG00000117298.16	ECE1	5307.22	-1.10062	0.0901806	-12.2046	2.93601e-34	6.56871e-33
ENSG00000233760.2	AC004947.1	3.88163	-3.19535	0.26185	-12.203	2.99574e-34	6.69897e-33
ENSG00000111670.16	GNPTAB	2097.95	-0.936016	0.0767056	-12.2027	3.00649e-34	6.71959e-33
ENSG00000254548.1	AC105219.1	5.48912	4.5681	0.374425	12.2003	3.09714e-34	6.91872e-33
ENSG00000147955.17	SIGMAR1	5268.76	1.25126	0.102574	12.1987	3.15967e-34	7.05483e-33
ENSG00000259862.1	AC026336.2	4.11398	5.02586	0.412033	12.1977	3.19711e-34	7.13484e-33
ENSG00000135052.16	GOLM1	9909.83	-1.30073	0.106644	-12.197	3.22638e-34	7.19654e-33
ENSG00000174502.19	SLC26A9	35.0025	5.45939	0.447878	12.1895	3.53685e-34	7.88508e-33
ENSG00000073737.17	DHRS9	904.457	-3.35042	0.274899	-12.1878	3.60871e-34	8.04122e-33
ENSG00000173237.4	C11orf86	187.271	-3.73785	0.306728	-12.1862	3.68159e-34	8.1995e-33
ENSG00000164610.9	RP9	335.687	0.881931	0.0723716	12.1861	3.68428e-34	8.20138e-33
ENSG00000164284.15	GRPEL2	827.989	1.03333	0.0848081	12.1843	3.76787e-34	8.38322e-33
ENSG00000146223.16	RPL7L1	4209.17	0.715965	0.0587679	12.1829	3.83221e-34	8.5221e-33
ENSG00000270587.1	AC046185.2	12.0241	-1.28052	0.105118	-12.1817	3.89238e-34	8.65156e-33
ENSG00000260924.2	LINC01311	39.6219	1.73424	0.142418	12.1771	4.11786e-34	9.14813e-33
ENSG00000116688.18	MFN2	4038.45	-0.827836	0.0679934	-12.1753	4.21097e-34	9.35029e-33
ENSG00000100532.12	CGRRF1	262.688	-1.15758	0.0950854	-12.1741	4.2728e-34	9.48283e-33
ENSG00000156469.9	MTERF3	673.225	1.06523	0.0875096	12.1727	4.34545e-34	9.63925e-33
ENSG00000260942.1	CAPN10-DT	91.4847	1.29336	0.106255	12.1722	4.37219e-34	9.6937e-33
ENSG00000002726.21	AOC1	8998.71	-1.81696	0.149279	-12.1716	4.40244e-34	9.75587e-33
ENSG00000262768.2	AC100791.2	7.29351	4.34949	0.357435	12.1686	4.56863e-34	1.01191e-32
[truncated: 55,702 more rows]

## Sheet: Sig. DEGs
	symbol	baseMean	log2FoldChange	lfcSE	stat	pvalue	padj
ENSG00000062038.14	CDH3	3104.34	5.74631	0.132151	43.4828	0	0
ENSG00000167767.14	KRT80	1373.88	6.63399	0.162148	40.9133	0	0
ENSG00000175832.13	ETV4	3705.37	5.26197	0.132855	39.6067	0	0
ENSG00000164379.7	FOXQ1	2358.36	6.39041	0.179887	35.5246	2.04876e-276	2.26777e-272
ENSG00000164283.13	ESM1	241.408	5.52387	0.161337	34.238	6.58403e-257	5.83029e-253
ENSG00000159263.16	SIM2	361.852	7.83784	0.229286	34.1837	4.22658e-256	3.11893e-252
ENSG00000163347.6	CLDN1	3259.05	4.78104	0.146169	32.7091	1.16086e-234	7.34259e-231
ENSG00000103888.17	CEMIP	4612.47	5.17748	0.161326	32.0933	5.46138e-226	3.0226e-222
ENSG00000129474.16	AJUBA	809.257	2.94525	0.094811	31.0644	7.28828e-212	3.58551e-208
ENSG00000105464.3	GRIN2D	1341.44	4.98967	0.161644	30.8684	3.17725e-209	1.40676e-205
ENSG00000105989.10	WNT2	317.628	5.44786	0.177608	30.6736	1.28262e-206	5.16267e-203
ENSG00000120254.16	MTHFD1L	1685.65	2.32351	0.078161	29.7273	3.41195e-194	1.2589e-190
ENSG00000050344.9	NFE2L3	2808.96	2.70448	0.0947827	28.5335	4.50532e-179	1.53444e-175
ENSG00000178773.15	CPNE7	1093.52	5.77675	0.208136	27.7546	1.53206e-169	4.52224e-166
ENSG00000101255.11	TRIB3	2844.42	3.81041	0.14208	26.8187	1.95527e-158	5.09245e-155
ENSG00000181577.16	C6orf223	1310.57	4.54936	0.169947	26.7693	7.35697e-158	1.80965e-154
ENSG00000214039.9	LINC02418	691.157	8.18623	0.307844	26.5921	8.37195e-156	1.85338e-152
ENSG00000170373.8	CST1	963.343	8.31284	0.313138	26.5469	2.7887e-155	5.87964e-152
ENSG00000172031.7	EPHX4	255.179	4.38874	0.1655	26.518	6.0139e-155	1.21033e-151
ENSG00000101187.16	SLCO4A1	2301.62	3.55241	0.136251	26.0725	7.47967e-150	1.43987e-146
ENSG00000281406.2	BLACAT1	303.715	5.03219	0.193523	26.0031	4.56701e-149	8.08836e-146
ENSG00000123500.10	COL10A1	885.635	7.8343	0.302308	25.915	4.51276e-148	7.68487e-145
ENSG00000101115.13	SALL4	210.105	5.02973	0.19469	25.8345	3.63007e-147	5.74018e-144
ENSG00000173898.14	SPTBN2	1572.49	3.08639	0.119845	25.7533	2.9615e-146	4.5215e-143
ENSG00000139515.6	PDX1	626.635	4.67735	0.182928	25.5693	3.34858e-144	4.78264e-141
ENSG00000137673.9	MMP7	2250.49	7.02244	0.277229	25.3308	1.46279e-141	1.96262e-138
ENSG00000122641.11	INHBA	1391.63	5.22025	0.206807	25.2421	1.38196e-140	1.79963e-137
ENSG00000060718.22	COL11A1	1384.21	6.30504	0.25063	25.1568	1.19133e-139	1.50707e-136
ENSG00000167755.15	KLK6	565.394	9.72862	0.387216	25.1245	2.68396e-139	3.30098e-136
ENSG00000254166.3	CASC19	1156.47	4.47143	0.180532	24.7681	1.97704e-135	2.36582e-132
ENSG00000165905.18	LARGE2	1454.11	4.47044	0.1813	24.6577	3.03968e-134	3.54171e-131
ENSG00000265688.2	MAFG-DT	198.436	3.01835	0.12266	24.6074	1.05152e-133	1.19377e-130
ENSG00000108244.17	KRT23	1843.83	7.40418	0.301794	24.5339	6.42491e-133	7.11173e-130
ENSG00000115507.10	OTX1	98.0433	5.63267	0.23076	24.4092	1.36511e-131	1.47419e-128
ENSG00000157193.18	LRP8	658.051	2.90033	0.119213	24.3289	9.69045e-131	1.02156e-127
ENSG00000203499.12	IQANK1	1220.79	2.84557	0.117833	24.1491	7.63174e-129	7.67962e-126
ENSG00000071539.14	TRIP13	928.548	2.18656	0.0907773	24.0871	3.41451e-128	3.35958e-125
ENSG00000112559.15	MDFI	502.657	3.60409	0.150343	23.9724	5.39917e-127	5.08625e-124
ENSG00000185269.12	NOTUM	2758.97	8.80466	0.367454	23.9613	7.0492e-127	6.5023e-124
ENSG00000171617.14	ENC1	5622.99	1.99122	0.0831474	23.948	9.68545e-127	8.75169e-124
ENSG00000245694.10	CRNDE	247.603	4.68742	0.19607	23.9069	2.5966e-126	2.29934e-123
ENSG00000165816.13	VWA2	1685.71	3.97742	0.166489	23.89	3.89399e-126	3.3806e-123
ENSG00000181418.8	DDN	98.4615	4.54841	0.19062	23.8611	7.75937e-126	6.60681e-123
ENSG00000236081.1	ELFN1-AS1	298.564	4.87385	0.205161	23.7562	9.47532e-125	7.91565e-122
ENSG00000006704.11	GTF2IRD1	2506.63	2.17842	0.0928813	23.4538	1.20967e-121	9.5642e-119
ENSG00000138028.16	CGREF1	855.674	3.50194	0.151135	23.171	8.93516e-119	6.82092e-116
ENSG00000173894.11	CBX2	543.035	3.6168	0.156429	23.1211	2.84146e-118	2.09681e-115
ENSG00000187583.11	PLEKHN1	148.162	3.44651	0.149239	23.0939	5.32832e-118	3.86749e-115
ENSG00000174951.11	FUT1	307.352	2.8424	0.123312	23.0504	1.45835e-117	1.04145e-114
ENSG00000122778.10	KIAA1549	902.567	2.27476	0.0990933	22.9557	1.29099e-116	9.07298e-114
ENSG00000273604.2	EPOP	525.758	3.68283	0.160644	22.9254	2.59059e-116	1.7922e-113
ENSG00000111110.12	PPM1H	1562.52	2.24227	0.0997971	22.4683	8.48293e-112	5.60582e-109
ENSG00000088992.18	TESC	1940.76	4.59164	0.205655	22.327	2.02269e-110	1.31701e-107
ENSG00000137868.19	STRA6	447.873	5.74978	0.257682	22.3135	2.73503e-110	1.75502e-107
ENSG00000103257.9	SLC7A5	6452.01	3.05571	0.137683	22.1938	3.94252e-109	2.4937e-106
ENSG00000105219.10	CCNP	176.131	4.87269	0.224265	21.7273	1.13187e-104	6.59401e-102
ENSG00000228742.11	LINC02577	61.8164	6.58334	0.30301	21.7265	1.1528e-104	6.62876e-102
ENSG00000228705.2	LINC00659	76.9011	6.17957	0.285858	21.6176	1.22686e-103	6.876e-101
ENSG00000125485.17	DDX31	732.186	1.10738	0.0516078	21.4575	3.88342e-102	2.14928e-99
ENSG00000115363.14	EVA1A	316.901	3.76289	0.175546	21.4354	6.25154e-102	3.4172e-99
ENSG00000005001.10	PRSS22	846.797	3.60779	0.168419	21.4215	8.42832e-102	4.55088e-99
ENSG00000197905.10	TEAD4	1010.94	2.29319	0.107145	21.4027	1.26125e-101	6.72807e-99
ENSG00000131389.17	SLC6A6	4060.89	2.85237	0.133416	21.3794	2.07707e-101	1.08193e-98
ENSG00000099953.10	MMP11	5859.88	4.44697	0.208331	21.3456	4.2798e-101	2.2034e-98
ENSG00000204869.8	IGFL4	79.4712	5.59974	0.263935	21.2164	6.74348e-100	3.31749e-97
ENSG00000120708.17	TGFBI	32383.4	3.26201	0.154147	21.1617	2.15446e-99	1.04825e-96
ENSG00000158106.14	RHPN1	978.877	3.32988	0.157399	21.1556	2.44978e-99	1.17898e-96
ENSG00000230316.7	FEZF1-AS1	155.165	8.70388	0.415863	20.9297	2.87313e-97	1.33326e-94
ENSG00000145506.14	NKD2	919.882	4.35884	0.208567	20.8991	5.46054e-97	2.49248e-94
ENSG00000078114.19	NEBL	3298.04	2.27788	0.109142	20.8708	9.86607e-97	4.45745e-94
ENSG00000212993.5	POU5F1B	202.27	4.69846	0.225231	20.8606	1.221e-96	5.46071e-94
ENSG00000186007.10	LEMD1	112.961	7.088	0.339923	20.8518	1.46874e-96	6.503e-94
ENSG00000015413.9	DPEP1	9359.46	5.45984	0.262252	20.8191	2.90628e-96	1.27404e-93
ENSG00000091651.9	ORC6	538.827	1.95519	0.0940174	20.7961	4.69769e-96	2.01937e-93
ENSG00000065600.13	PACC1	375.56	1.51236	0.0728335	20.7647	9.03285e-96	3.80894e-93
ENSG00000141570.11	CBX8	532.905	1.70036	0.0819583	20.7467	1.31416e-95	5.43792e-93
ENSG00000251026.2	LINC02163	31.0139	7.60376	0.36825	20.6484	1.00904e-94	4.09875e-92
ENSG00000127423.11	AUNIP	186.963	2.15852	0.104664	20.6234	1.69098e-94	6.80635e-92
ENSG00000237686.7	AL109615.3	68.6235	4.50599	0.219834	20.4972	2.27948e-93	8.93153e-91
ENSG00000135245.10	HILPDA	976.636	2.41748	0.118039	20.4805	3.21672e-93	1.24933e-90
ENSG00000137699.17	TRIM29	3073.15	3.98957	0.19491	20.4688	4.08572e-93	1.57304e-90
ENSG00000169247.14	SH3TC2	520.617	3.29839	0.161885	20.3748	2.79595e-92	1.0491e-89
ENSG00000226320.6	LINC01811	82.1913	7.05932	0.346539	20.371	3.02676e-92	1.12616e-89
ENSG00000120149.9	MSX2	454.378	4.61728	0.226668	20.3702	3.07369e-92	1.13409e-89
ENSG00000249859.12	PVT1	661.358	3.15921	0.155385	20.3315	6.76546e-92	2.4756e-89
ENSG00000125630.16	POLR1B	1589.46	1.18918	0.0586099	20.2898	1.58187e-91	5.69422e-89
ENSG00000165376.11	CLDN2	5298.7	5.58778	0.276765	20.1896	1.20857e-90	4.24689e-88
ENSG00000070882.13	OSBPL3	1416.33	1.7956	0.0890456	20.1649	1.99197e-90	6.83694e-88
ENSG00000181652.19	ATG9B	157.549	3.57597	0.177434	20.1538	2.49302e-90	8.49084e-88
ENSG00000213468.7	FIRRE	139.427	5.53338	0.275664	20.0729	1.27342e-89	4.28298e-87
ENSG00000198535.5	C2CD4A	851.744	4.23509	0.210987	20.0728	1.27689e-89	4.28298e-87
ENSG00000091127.14	PUS7	1125.57	1.64244	0.0819176	20.0499	2.02063e-89	6.67651e-87
ENSG00000233532.6	LINC00460	80.5088	7.01952	0.350295	20.0389	2.52474e-89	8.21952e-87
ENSG00000196260.5	SFTA2	105.479	7.01863	0.350471	20.0263	3.25173e-89	1.0509e-86
ENSG00000107815.10	TWNK	1029.53	1.49697	0.0748779	19.9921	6.44979e-89	2.05447e-86
ENSG00000157766.19	ACAN	333.127	3.21076	0.161161	19.9227	2.58795e-88	7.95723e-86
ENSG00000117877.11	POLR1G	233.673	1.87092	0.0940062	19.9021	3.90317e-88	1.19184e-85
ENSG00000171388.12	APLN	332.617	3.22596	0.162204	19.8883	5.14195e-88	1.54874e-85
ENSG00000181085.15	MAPK15	217.305	4.28722	0.215643	19.8811	5.92808e-88	1.77346e-85
ENSG00000130826.18	DKC1	5093.2	1.43933	0.0724299	19.8721	7.10408e-88	2.11101e-85
ENSG00000112877.8	CEP72	357.092	1.99518	0.100662	19.8206	1.97751e-87	5.83708e-85
ENSG00000183734.4	ASCL2	4271.18	4.06797	0.205605	19.7854	3.97838e-87	1.16654e-84
ENSG00000196584.3	XRCC2	309.985	2.08009	0.105413	19.7328	1.12776e-86	3.28504e-84
ENSG00000088002.12	SULT2B1	650.592	3.52126	0.178801	19.6937	2.44172e-86	7.06599e-84
ENSG00000198759.12	EGFL6	124.205	3.47542	0.176636	19.6756	3.49276e-86	1.00419e-83
ENSG00000123485.12	HJURP	864.45	1.65559	0.0842058	19.6612	4.63593e-86	1.32426e-83
ENSG00000131188.12	PRR7	416.087	3.63451	0.185052	19.6405	6.97218e-86	1.96624e-83
ENSG00000169035.12	KLK7	181.355	8.32132	0.424345	19.6098	1.27561e-85	3.57462e-83
ENSG00000196950.14	SLC39A10	1353.32	1.88964	0.0964066	19.6008	1.52277e-85	4.24039e-83
ENSG00000114656.12	CFAP92	213.598	2.79365	0.142573	19.5946	1.72096e-85	4.73276e-83
ENSG00000186451.2	SPATA12	37.6469	3.14352	0.160606	19.5729	2.63089e-85	7.17251e-83
ENSG00000158055.16	GRHL3	183.643	3.91998	0.200563	19.5449	4.56027e-85	1.21633e-82
ENSG00000011426.11	ANLN	1866.76	2.01691	0.10358	19.4721	1.89496e-84	5.02402e-82
ENSG00000234602.9	MCIDAS	35.6681	3.94667	0.202758	19.4649	2.17818e-84	5.74053e-82
ENSG00000173557.15	FAM166C	180.974	3.29787	0.169844	19.4171	5.53341e-84	1.43273e-81
ENSG00000179431.7	FJX1	181.728	2.90615	0.150099	19.3616	1.62845e-83	4.12006e-81
ENSG00000232956.9	SNHG15	956.667	1.77441	0.0916934	19.3516	1.97708e-83	4.97371e-81
ENSG00000170231.16	FABP6	336.706	4.62804	0.239304	19.3396	2.49256e-83	6.23506e-81
ENSG00000101224.17	CDC25B	5581.43	2.18653	0.113185	19.3182	3.77678e-83	9.34193e-81
ENSG00000229970.3	AC007128.1	29.8717	5.09879	0.264168	19.3013	5.23604e-83	1.28795e-80
ENSG00000124571.18	XPO5	2456.82	1.26417	0.0655358	19.2898	6.54477e-83	1.58348e-80
ENSG00000164932.13	CTHRC1	1035.42	3.74949	0.195125	19.2158	2.72832e-82	6.56516e-80
ENSG00000101189.7	MRGBP	1426.37	1.63526	0.0853299	19.164	7.40311e-82	1.75283e-79
ENSG00000149243.16	KLHL35	230.137	3.86072	0.201536	19.1565	8.54828e-82	2.01321e-79
ENSG00000152669.9	CCNO	337.458	3.02736	0.158184	19.1383	1.21251e-81	2.82554e-79
ENSG00000165480.16	SKA3	887.683	2.04811	0.107042	19.1337	1.32463e-81	3.07065e-79
ENSG00000186416.17	NKRF	594.918	1.42499	0.0745212	19.122	1.65703e-81	3.80137e-79
ENSG00000146858.8	ZC3HAV1L	277.245	2.13488	0.111746	19.1048	2.30453e-81	5.25955e-79
ENSG00000134827.8	TCN1	779.45	7.14779	0.374471	19.0877	3.19611e-81	7.18329e-79
ENSG00000105948.13	TTC26	319.21	1.62044	0.0849012	19.0862	3.28631e-81	7.3118e-79
ENSG00000088836.14	SLC4A11	294.893	4.08031	0.213815	19.0834	3.46809e-81	7.67766e-79
ENSG00000088325.16	TPX2	4430.71	1.83898	0.0964059	19.0754	4.03964e-81	8.85441e-79
ENSG00000229404.6	LINC00858	69.0647	5.94654	0.312005	19.0591	5.52191e-81	1.19847e-78
ENSG00000128683.14	GAD1	108.841	5.34593	0.280712	19.0442	7.34514e-81	1.58641e-78
ENSG00000006118.15	TMEM132A	1405.34	2.58288	0.135804	19.0191	1.184e-80	2.52033e-78
ENSG00000105664.11	COMP	748.36	5.98041	0.31486	18.9939	1.91619e-80	4.05939e-78
ENSG00000104312.8	RIPK2	927.424	1.50826	0.079455	18.9826	2.37563e-80	5.00872e-78
ENSG00000179546.4	HTR1D	302.943	4.11016	0.216594	18.9763	2.67767e-80	5.6188e-78
ENSG00000175063.17	UBE2C	3010.4	2.08777	0.110083	18.9653	3.29875e-80	6.85705e-78
ENSG00000249550.7	LINC01234	152.439	7.50951	0.39627	18.9505	4.37476e-80	9.05125e-78
ENSG00000174015.10	CBY2	28.1681	7.23466	0.382948	18.892	1.32742e-79	2.68369e-77
ENSG00000170369.4	CST2	60.4646	6.28469	0.333223	18.8603	2.41848e-79	4.86731e-77
ENSG00000090447.12	TFAP4	1000.24	1.43277	0.0759893	18.8549	2.67598e-79	5.36115e-77
ENSG00000183248.12	PRR36	279.639	4.08143	0.216711	18.8335	4.01283e-79	8.00324e-77
ENSG00000240204.3	SMKR1	62.4521	3.94621	0.21058	18.7397	2.34859e-78	4.6216e-76
ENSG00000151388.11	ADAMTS12	748.174	3.34902	0.178754	18.7354	2.54704e-78	4.98994e-76
ENSG00000175792.12	RUVBL1	2431.78	1.33569	0.0713095	18.7309	2.77325e-78	5.40917e-76
ENSG00000128610.12	FEZF1	71.5175	8.52324	0.45619	18.6835	6.7431e-78	1.29246e-75
ENSG00000135763.10	URB2	885.917	1.21416	0.0652434	18.6097	2.68362e-77	5.07778e-75
ENSG00000131746.13	TNS4	4421.1	3.36242	0.181329	18.5432	9.25242e-77	1.72126e-74
ENSG00000129451.12	KLK10	1016.59	5.14827	0.277776	18.5339	1.10046e-76	2.03866e-74
ENSG00000239605.11	STPG4	36.8663	5.13398	0.277077	18.5291	1.20308e-76	2.21949e-74
ENSG00000103253.19	HAGHL	397.274	3.65717	0.197737	18.4951	2.26045e-76	4.11868e-74
ENSG00000231172.2	AC007099.1	28.6596	7.26384	0.392863	18.4895	2.50793e-76	4.5323e-74
ENSG00000135451.13	TROAP	826.194	1.93637	0.104888	18.4614	4.22618e-76	7.60644e-74
ENSG00000107937.19	GTPBP4	2362.21	1.05625	0.0572237	18.4582	4.48038e-76	8.0313e-74
ENSG00000107159.13	CA9	1587.33	5.49389	0.29779	18.4489	5.32563e-76	9.50797e-74
ENSG00000172164.15	SNTB1	1883.31	2.25669	0.122405	18.4362	6.73286e-76	1.19242e-73
ENSG00000135069.14	PSAT1	2030.79	2.68107	0.145662	18.4061	1.17483e-75	2.056e-73
ENSG00000101104.13	PABPC1L	953.979	3.11288	0.169239	18.3934	1.48442e-75	2.55735e-73
ENSG00000254560.6	BBOX1-AS1	87.3671	4.70302	0.256066	18.3664	2.43962e-75	4.17053e-73
ENSG00000149968.12	MMP3	1674.61	4.84858	0.264204	18.3517	3.20152e-75	5.43106e-73
ENSG00000255650.6	FAM222A-AS1	34.9042	3.54912	0.193442	18.3472	3.47661e-75	5.8752e-73
ENSG00000124207.17	CSE1L	6226.58	1.53248	0.0836662	18.3166	6.0977e-75	1.02266e-72
ENSG00000107807.13	TLX1	115.091	4.05392	0.22139	18.3112	6.73127e-75	1.12466e-72
ENSG00000126249.8	PDCD2L	233.656	1.76147	0.096257	18.2997	8.32801e-75	1.38102e-72
ENSG00000261373.1	VPS9D1-AS1	310.192	2.7984	0.153076	18.2812	1.16841e-74	1.93031e-72
ENSG00000088826.18	SMOX	865.912	2.30468	0.126167	18.2669	1.51895e-74	2.50012e-72
ENSG00000183856.11	IQGAP3	2343.15	1.9033	0.104212	18.2638	1.60614e-74	2.63383e-72
ENSG00000182118.8	FAM89A	314.261	1.80138	0.0987541	18.2411	2.43546e-74	3.97905e-72
ENSG00000165188.13	RNF183	176.029	3.33007	0.182663	18.2307	2.9458e-74	4.77759e-72
ENSG00000162004.18	CCDC78	120.692	3.60775	0.197959	18.2247	3.28497e-74	5.28893e-72
ENSG00000108773.11	KAT2A	2891.12	1.58894	0.087321	18.1965	5.49938e-74	8.78773e-72
ENSG00000224099.2	AC104823.1	204.039	8.27622	0.454829	18.1963	5.51764e-74	8.78773e-72
ENSG00000112578.10	BYSL	1157.9	1.52218	0.0838331	18.1573	1.12483e-73	1.77234e-71
ENSG00000260573.4	AC007493.1	170.384	8.26732	0.45643	18.113	2.5162e-73	3.95061e-71
ENSG00000133119.13	RFC3	1247.77	1.76326	0.0976223	18.062	6.34238e-73	9.75053e-71
ENSG00000262772.2	LINC01977	32.1959	3.92837	0.217775	18.0387	9.68333e-73	1.47333e-70
ENSG00000110092.4	CCND1	6607.28	1.65402	0.091812	18.0153	1.47905e-72	2.24268e-70
ENSG00000196754.13	S100A2	318.698	4.06069	0.225559	18.0028	1.85358e-72	2.801e-70
ENSG00000187730.9	GABRD	53.0767	2.88576	0.160447	17.9857	2.51996e-72	3.79503e-70
ENSG00000025772.8	TOMM34	3208.55	1.78369	0.0992527	17.9712	3.27522e-72	4.91572e-70
ENSG00000125398.8	SOX9	8282.47	1.87655	0.104574	17.9446	5.2897e-72	7.83299e-70
ENSG00000170835.16	CEL	1351.65	6.07476	0.338718	17.9345	6.33961e-72	9.35643e-70
ENSG00000008300.17	CELSR3	772.243	2.73405	0.152469	17.9319	6.65184e-72	9.78461e-70
ENSG00000160401.15	CFAP157	98.5786	1.92847	0.107601	17.9223	7.89869e-72	1.1542e-69
ENSG00000003249.15	DBNDD1	818.672	2.43265	0.135814	17.9117	9.56399e-72	1.38838e-69
ENSG00000009950.16	MLXIPL	1508.42	3.21941	0.179775	17.9079	1.02244e-71	1.4794e-69
ENSG00000198720.13	ANKRD13B	613.571	2.36904	0.132469	17.8838	1.57836e-71	2.26894e-69
ENSG00000100003.18	SEC14L2	218.652	2.14312	0.1199	17.8743	1.87061e-71	2.68036e-69
ENSG00000287828.1	AL354743.2	401.023	3.05782	0.17121	17.8601	2.41134e-71	3.43135e-69
ENSG00000105976.16	MET	5556.75	1.77332	0.0992902	17.86	2.41797e-71	3.43135e-69
ENSG00000198842.10	STYXL2	1657.08	7.35683	0.412364	17.8406	3.41831e-71	4.83544e-69
ENSG00000068650.18	ATP11A	3219.23	2.17967	0.122227	17.833	3.92069e-71	5.51087e-69
ENSG00000118707.11	TGIF2	1340.56	1.88153	0.105523	17.8305	4.0999e-71	5.74453e-69
ENSG00000259485.2	LINC02253	79.4006	5.72472	0.321073	17.83	4.13658e-71	5.77764e-69
ENSG00000254726.3	MEX3A	554.882	2.85203	0.160625	17.7559	1.55163e-70	2.12693e-68
ENSG00000253161.5	LINC01605	76.4666	3.13659	0.176795	17.7413	2.0108e-70	2.73938e-68
ENSG00000236452.1	AC123023.1	31.8768	6.01701	0.33931	17.7331	2.33012e-70	3.16468e-68
ENSG00000006327.14	TNFRSF12A	1924.15	2.1973	0.123984	17.7225	2.81053e-70	3.80547e-68
ENSG00000104371.5	DKK4	100.932	7.57686	0.428292	17.6909	4.93078e-70	6.61562e-68
ENSG00000113739.10	STC2	956.972	3.53636	0.199957	17.6856	5.4157e-70	7.24428e-68
ENSG00000185479.6	KRT6B	435.496	5.90678	0.334256	17.6714	6.96118e-70	9.28354e-68
ENSG00000196756.13	SNHG17	1915.86	2.25073	0.127405	17.6659	7.67797e-70	1.02087e-67
ENSG00000275216.2	AL161431.1	305.015	5.44558	0.308769	17.6364	1.29391e-69	1.70503e-67
ENSG00000128422.17	KRT17	855.414	4.96134	0.281399	17.631	1.42458e-69	1.86612e-67
ENSG00000138152.10	BTBD16	42.5032	3.48292	0.197557	17.6299	1.45185e-69	1.89623e-67
ENSG00000136982.6	DSCC1	501.43	1.82955	0.103822	17.6221	1.6673e-69	2.17121e-67
ENSG00000095752.7	IL11	172.272	4.68639	0.266456	17.5879	3.05107e-69	3.93845e-67
ENSG00000108375.13	RNF43	3820.8	2.43558	0.138591	17.5739	3.90388e-69	5.02466e-67
ENSG00000163191.6	S100A11	14443.9	1.85568	0.105632	17.5674	4.38017e-69	5.62134e-67
ENSG00000253414.3	AC124067.2	112.327	3.4348	0.195721	17.5495	6.00528e-69	7.66252e-67
ENSG00000186185.14	KIF18B	795.504	1.78755	0.10198	17.5284	8.7021e-69	1.10399e-66
ENSG00000146731.11	CCT6A	9603.68	1.1035	0.0629768	17.5223	9.68754e-69	1.22201e-66
ENSG00000184292.7	TACSTD2	1527.03	4.98064	0.284267	17.521	9.90747e-69	1.2462e-66
ENSG00000232679.2	LINC01705	25.0656	7.1771	0.410125	17.4998	1.43798e-68	1.79853e-66
ENSG00000029153.14	ARNTL2	859.143	2.19898	0.125758	17.4858	1.83815e-68	2.29257e-66
ENSG00000165661.17	QSOX2	1124.89	1.24351	0.0711192	17.4849	1.86712e-68	2.32216e-66
ENSG00000128059.8	PPAT	819.099	1.52021	0.0870099	17.4717	2.35222e-68	2.91728e-66
ENSG00000106105.15	GARS1	5589.77	1.20697	0.0691003	17.467	2.55557e-68	3.16062e-66
ENSG00000255717.7	SNHG1	1577.37	1.72733	0.0988946	17.4664	2.58326e-68	3.18597e-66
ENSG00000042832.12	TG	350.926	4.06195	0.232648	17.4596	2.90862e-68	3.55752e-66
ENSG00000136997.21	MYC	8265.02	1.96197	0.112382	17.458	2.99103e-68	3.64823e-66
ENSG00000253438.4	PCAT1	146.309	3.41491	0.195699	17.4498	3.45438e-68	4.20181e-66
ENSG00000177410.13	ZFAS1	1372.55	2.27363	0.130519	17.42	5.82133e-68	7.04222e-66
ENSG00000114270.17	COL7A1	1285.67	3.26063	0.187205	17.4174	6.08391e-68	7.33982e-66
ENSG00000131019.11	ULBP3	196.078	2.03389	0.116959	17.3897	9.8722e-68	1.175e-65
ENSG00000130513.6	GDF15	6450.81	2.95355	0.170388	17.3343	2.59287e-67	3.02908e-65
ENSG00000261650.1	AC055717.2	21.4195	7.12611	0.411431	17.3203	3.3072e-67	3.83323e-65
ENSG00000124766.7	SOX4	5330.63	1.67218	0.0965618	17.3172	3.48714e-67	4.03124e-65
ENSG00000106344.8	RBM28	1318.28	1.10719	0.0639438	17.315	3.62347e-67	4.17793e-65
ENSG00000196611.5	MMP1	3305.16	4.58647	0.265353	17.2844	6.16702e-67	7.09223e-65
ENSG00000163132.8	MSX1	248.062	3.36438	0.194842	17.2672	8.31174e-67	9.53396e-65
ENSG00000123374.11	CDK2	1020.96	1.0813	0.0627306	17.2372	1.39714e-66	1.5821e-64
ENSG00000274080.1	AC005089.1	30.5043	4.50514	0.26141	17.234	1.47614e-66	1.66729e-64
ENSG00000154920.15	EME1	118.416	1.80405	0.104849	17.2062	2.38447e-66	2.67278e-64
ENSG00000148848.14	ADAM12	786.151	4.07491	0.23693	17.1988	2.7119e-66	3.02449e-64
ENSG00000158023.10	CFAP251	100.425	2.60891	0.151739	17.1933	2.97846e-66	3.30512e-64
ENSG00000160862.13	AZGP1	2547.54	3.18267	0.185395	17.167	4.69443e-66	5.19626e-64
ENSG00000247381.3	PLUT	27.337	5.80236	0.338139	17.1597	5.31942e-66	5.87338e-64
ENSG00000111700.13	SLCO1B3	115.781	6.52637	0.380726	17.1419	7.22358e-66	7.956e-64
ENSG00000196335.13	STK31	115.354	3.71551	0.216997	17.1224	1.01022e-65	1.10441e-63
ENSG00000244355.7	LY6G6D	60.2147	8.3287	0.486508	17.1193	1.06467e-65	1.16106e-63
ENSG00000131015.5	ULBP2	67.5995	4.18985	0.244911	17.1076	1.30225e-65	1.41666e-63
ENSG00000183742.13	MACC1	2342.29	2.29121	0.133999	17.0987	1.51629e-65	1.64547e-63
ENSG00000262188.2	LINC01978	100.864	3.85237	0.225727	17.0665	2.63665e-65	2.84733e-63
ENSG00000129455.15	KLK8	44.2098	8.05464	0.473009	17.0285	5.04579e-65	5.39632e-63
ENSG00000111012.10	CYP27B1	137.3	1.91526	0.112573	17.0134	6.53026e-65	6.96708e-63
ENSG00000276122.1	AC026336.3	69.0346	8.75581	0.515036	17.0004	8.15617e-65	8.66001e-63
ENSG00000106462.11	EZH2	1219.51	1.24373	0.0732009	16.9906	9.64207e-65	1.02132e-62
ENSG00000197275.14	RAD54B	92.7666	1.99603	0.117547	16.9807	1.1402e-64	1.20486e-62
ENSG00000111981.5	ULBP1	30.1359	3.82534	0.225298	16.979	1.17383e-64	1.23744e-62
ENSG00000148734.8	NPFFR1	137.402	3.31019	0.195125	16.9645	1.5038e-64	1.57033e-62
ENSG00000163013.12	FBXO41	722.069	2.00482	0.118369	16.937	2.4009e-64	2.48951e-62
ENSG00000180914.10	OXTR	77.9242	2.75946	0.163057	16.9232	3.03301e-64	3.13029e-62
ENSG00000104892.17	KLC3	30.95	6.01706	0.355615	16.9201	3.19733e-64	3.29221e-62
ENSG00000089327.15	FXYD5	4033.16	2.08378	0.123245	16.9076	3.9547e-64	4.04384e-62
ENSG00000108379.10	WNT3	121.54	2.3902	0.141421	16.9013	4.39998e-64	4.48879e-62
ENSG00000184220.12	CMSS1	948.365	1.3785	0.0815871	16.8961	4.80808e-64	4.89385e-62
ENSG00000171017.11	LRRC8E	24.3733	2.50087	0.148262	16.8679	7.7546e-64	7.85682e-62
ENSG00000258947.7	TUBB3	29.5152	4.13744	0.245708	16.8389	1.26636e-63	1.27721e-61
ENSG00000163032.12	VSNL1	1001.8	2.79972	0.166333	16.832	1.42191e-63	1.43083e-61
ENSG00000175711.8	B3GNTL1	229.087	1.55326	0.0922987	16.8286	1.50499e-63	1.51099e-61
ENSG00000114993.17	RTKN	2697.49	1.2007	0.071352	16.8279	1.52446e-63	1.52708e-61
ENSG00000162073.14	PAQR4	691.391	2.08461	0.123881	16.8276	1.53253e-63	1.5317e-61
ENSG00000065328.17	MCM10	460.464	1.66789	0.0992214	16.8098	2.06853e-63	2.05351e-61
ENSG00000232803.1	SLCO4A1-AS1	225.975	3.88547	0.231353	16.7945	2.67614e-63	2.64484e-61
ENSG00000165490.13	DDIAS	330.206	1.87078	0.111429	16.789	2.939e-63	2.89816e-61
ENSG00000099194.6	SCD	17395	2.26873	0.135236	16.7761	3.65331e-63	3.58656e-61
ENSG00000249306.6	LINC01411	126.796	6.64698	0.396357	16.7702	4.03177e-63	3.94935e-61
ENSG00000100665.12	SERPINA4	45.1092	6.85527	0.409025	16.76	4.78517e-63	4.6667e-61
ENSG00000197587.11	DMBX1	39.3887	6.32148	0.377191	16.7594	4.83758e-63	4.70744e-61
ENSG00000276023.5	DUSP14	525.734	1.59927	0.0954583	16.7536	5.32955e-63	5.17481e-61
ENSG00000232237.3	ASCL5	55.1299	4.06118	0.242869	16.7217	9.10795e-63	8.72865e-61
ENSG00000236751.2	LINC01186	46.9637	3.63436	0.217482	16.7111	1.08779e-62	1.04023e-60
ENSG00000141582.15	CBX4	1397.84	1.56074	0.0934172	16.7072	1.16232e-62	1.10911e-60
ENSG00000171453.20	POLR1C	1191.05	1.39991	0.0837931	16.7067	1.17044e-62	1.11446e-60
ENSG00000204542.3	C6orf15	109.919	8.13509	0.487025	16.7036	1.23297e-62	1.17148e-60
ENSG00000231566.2	LINC02595	31.3604	4.09089	0.244957	16.7004	1.30089e-62	1.23337e-60
ENSG00000232850.3	PTGES2-AS1	30.244	3.23099	0.193697	16.6806	1.81319e-62	1.71174e-60
ENSG00000037897.17	METTL1	636.034	1.39334	0.0835463	16.6775	1.91158e-62	1.80079e-60
ENSG00000258919.1	AL049836.1	39.0319	3.41973	0.205208	16.6647	2.36745e-62	2.22079e-60
ENSG00000186193.9	SAPCD2	1905.75	2.17853	0.130748	16.6621	2.47177e-62	2.31374e-60
ENSG00000052749.14	RRP12	2072.82	1.36065	0.0816632	16.6617	2.48923e-62	2.32517e-60
ENSG00000165724.6	ZMYND19	971.964	1.40268	0.0841988	16.6592	2.59641e-62	2.4151e-60
ENSG00000111364.16	DDX55	772.86	1.06402	0.0639305	16.6433	3.38326e-62	3.1404e-60
ENSG00000081059.20	TCF7	1873.76	1.92797	0.115862	16.6402	3.56538e-62	3.30253e-60
ENSG00000273079.6	GRIN2B	251.3	3.32041	0.199746	16.6231	4.73782e-62	4.3431e-60
ENSG00000067955.15	CBFB	2177.45	1.26659	0.0762094	16.6199	5.00266e-62	4.55756e-60
ENSG00000112984.12	KIF20A	890.824	1.5023	0.0904936	16.6012	6.83656e-62	6.1901e-60
ENSG00000163900.11	TMEM41A	1392.94	1.00375	0.0604873	16.5944	7.64816e-62	6.91081e-60
ENSG00000204335.4	SP5	490.587	3.65392	0.220296	16.5864	8.74102e-62	7.88223e-60
ENSG00000272502.1	AC104958.2	63.6038	3.09727	0.186854	16.5759	1.04008e-61	9.35984e-60
ENSG00000135912.11	TTLL4	1177.22	1.12786	0.0680866	16.5651	1.2461e-61	1.11912e-59
ENSG00000236144.8	TMEM147-AS1	243.218	1.88825	0.114016	16.5613	1.32675e-61	1.18673e-59
ENSG00000163811.12	WDR43	2479.39	1.13225	0.0683757	16.5593	1.37178e-61	1.22453e-59
ENSG00000234753.5	FOXP4-AS1	83.1988	2.36423	0.142881	16.5469	1.68605e-61	1.50204e-59
ENSG00000075275.18	CELSR1	1469.18	2.25126	0.136063	16.5457	1.71826e-61	1.52766e-59
ENSG00000120158.12	RCL1	775.498	1.08219	0.0655994	16.497	3.85852e-61	3.39641e-59
ENSG00000146918.20	NCAPG2	1446.08	1.26316	0.076588	16.4929	4.12846e-61	3.62682e-59
ENSG00000168875.3	SOX14	56.6453	7.69511	0.466655	16.4899	4.3356e-61	3.80125e-59
ENSG00000184575.12	XPOT	3803.71	1.29826	0.0789803	16.4377	1.02676e-60	8.8791e-59
ENSG00000142528.16	ZNF473	431.162	1.0215	0.0621922	16.4249	1.26946e-60	1.09564e-58
ENSG00000250641.1	LY6G6F-LY6G6D	48.5161	7.95988	0.485236	16.4041	1.7864e-60	1.53491e-58
ENSG00000089351.14	GRAMD1A	2923.97	1.57815	0.0962049	16.4041	1.78881e-60	1.53491e-58
ENSG00000189433.7	GJB4	80.5086	3.87026	0.235993	16.3999	1.91484e-60	1.63988e-58
ENSG00000141076.18	UTP4	2155.19	1.12078	0.068363	16.3945	2.09311e-60	1.78563e-58
ENSG00000130713.16	EXOSC2	1132.38	1.07358	0.065535	16.3818	2.57883e-60	2.19578e-58
ENSG00000180730.5	SHISA2	149.954	3.10055	0.189526	16.3595	3.719e-60	3.14842e-58
ENSG00000114346.14	ECT2	2995.07	1.73887	0.10663	16.3075	8.73172e-60	7.30823e-58
ENSG00000188064.10	WNT7B	46.9428	5.38455	0.330355	16.2993	9.98287e-60	8.3083e-58
ENSG00000043355.12	ZIC2	221.225	6.04637	0.371357	16.2818	1.3286e-59	1.10366e-57
ENSG00000286486.1	AL590483.4	20.4016	4.51713	0.277518	16.2769	1.44016e-59	1.19409e-57
ENSG00000081277.13	PKP1	436.853	4.02194	0.247166	16.2722	1.55404e-59	1.2861e-57
ENSG00000170454.6	KRT75	51.7789	7.43504	0.457202	16.262	1.83555e-59	1.51625e-57
ENSG00000128578.10	STRIP2	249.753	2.38847	0.147047	16.2429	2.50901e-59	2.06485e-57
ENSG00000139289.13	PHLDA1	4346.29	2.49046	0.15336	16.2393	2.65725e-59	2.17875e-57
ENSG00000136271.10	DDX56	3231.63	1.05354	0.0649404	16.2232	3.45609e-59	2.82328e-57
ENSG00000239672.8	NME1	1363.53	2.15288	0.133306	16.1499	1.13778e-58	9.14268e-57
ENSG00000158555.15	GDPD5	1310.11	2.80297	0.173864	16.1216	1.79773e-58	1.43935e-56
ENSG00000134317.18	GRHL1	181.636	2.32426	0.144187	16.1197	1.85411e-58	1.48181e-56
ENSG00000160957.14	RECQL4	1412.81	2.30892	0.143282	16.1145	2.01771e-58	1.60676e-56
ENSG00000133627.18	ACTR3B	368.823	1.24836	0.0775214	16.1034	2.41582e-58	1.9169e-56
ENSG00000162344.4	FGF19	113.885	6.54145	0.406249	16.1021	2.4673e-58	1.95075e-56
ENSG00000162063.13	CCNF	978.576	1.50054	0.0932185	16.097	2.67891e-58	2.11428e-56
ENSG00000084774.14	CAD	3546.69	1.40758	0.0876041	16.0676	4.30645e-58	3.37473e-56
ENSG00000142945.13	KIF2C	1186.07	1.43106	0.0891932	16.0445	6.24455e-58	4.87625e-56
ENSG00000139800.8	ZIC5	90.9786	8.41423	0.524547	16.0409	6.61355e-58	5.15531e-56
ENSG00000286042.1	LCAL1	21.3011	7.00125	0.437324	16.0093	1.1004e-57	8.53266e-56
ENSG00000285278.1	TFAP2A-AS2	17.925	2.98775	0.186682	16.0045	1.18937e-57	9.19035e-56
ENSG00000171163.16	ZNF692	817.357	1.59611	0.0998532	15.9846	1.63618e-57	1.25335e-55
ENSG00000172244.9	C5orf34	114.459	1.51995	0.0951379	15.9763	1.86905e-57	1.42434e-55
ENSG00000124614.16	RPS10	230.294	3.67832	0.230439	15.9622	2.34235e-57	1.77585e-55
ENSG00000262001.1	DLGAP1-AS2	353.436	2.16313	0.13554	15.9594	2.4502e-57	1.85128e-55
ENSG00000171759.10	PAH	127.383	5.59003	0.350399	15.9533	2.7004e-57	2.03685e-55
ENSG00000087586.18	AURKA	1758.71	1.51731	0.0951682	15.9435	3.16229e-57	2.37714e-55
ENSG00000226476.6	LINC01748	197.768	4.08772	0.256452	15.9395	3.37209e-57	2.53055e-55
ENSG00000196305.18	IARS1	6183.57	1.06838	0.0670886	15.9249	4.26007e-57	3.18613e-55
ENSG00000135372.9	NAT10	3180.82	1.04971	0.0659423	15.9186	4.71048e-57	3.51113e-55
ENSG00000233695.2	GAS6-AS1	490.601	3.56743	0.224197	15.9121	5.22708e-57	3.88965e-55
ENSG00000137745.12	MMP13	74.331	5.56062	0.349536	15.9086	5.52559e-57	4.10488e-55
ENSG00000075702.18	WDR62	575.218	1.82826	0.114934	15.907	5.66492e-57	4.20134e-55
ENSG00000139734.19	DIAPH3	635.983	1.59522	0.100545	15.8657	1.09431e-56	8.00854e-55
ENSG00000141391.14	PRELID3A	119.099	1.87582	0.118313	15.8547	1.3035e-56	9.49241e-55
ENSG00000165689.17	ENTR1	1816.65	1.18297	0.0746286	15.8514	1.3738e-56	9.98793e-55
ENSG00000182379.10	NXPH4	211.272	5.33963	0.33705	15.8423	1.59012e-56	1.15228e-54
ENSG00000101412.13	E2F1	1180.75	1.85479	0.117084	15.8415	1.60823e-56	1.1635e-54
ENSG00000163734.4	CXCL3	1595.5	2.89444	0.182899	15.8254	2.07946e-56	1.49708e-54
ENSG00000137692.12	DCUN1D5	1004.29	1.25944	0.0796441	15.8134	2.51662e-56	1.80593e-54
ENSG00000106327.13	TFR2	164.903	2.80006	0.177192	15.8024	2.99461e-56	2.14199e-54
ENSG00000176842.15	IRX5	44.5652	4.17135	0.26399	15.8012	3.05466e-56	2.18142e-54
ENSG00000062282.15	DGAT2	979.541	2.00582	0.126958	15.7991	3.15542e-56	2.24975e-54
ENSG00000115368.10	WDR75	1585.68	1.05341	0.0668282	15.763	5.58896e-56	3.94668e-54
ENSG00000198610.11	AKR1C4	35.5736	6.11978	0.388356	15.7582	6.03413e-56	4.25425e-54
ENSG00000165891.16	E2F7	277.342	1.84681	0.117232	15.7534	6.50567e-56	4.57941e-54
ENSG00000276043.5	UHRF1	865.952	1.86533	0.118432	15.7503	6.83607e-56	4.80435e-54
ENSG00000110104.13	CCDC86	910.873	1.39546	0.0886073	15.7488	6.99479e-56	4.90034e-54
ENSG00000184428.13	TOP1MT	2412.41	1.82175	0.115726	15.742	7.7978e-56	5.44567e-54
ENSG00000068438.15	FTSJ1	1690	1.1826	0.0751887	15.7284	9.66592e-56	6.72906e-54
ENSG00000184949.16	FAM227A	81.8517	2.30448	0.146621	15.7173	1.15149e-55	7.97859e-54
ENSG00000085999.13	RAD54L	329.57	1.52712	0.0971683	15.7163	1.17033e-55	8.09646e-54
ENSG00000197085.11	NPSR1-AS1	34.7777	6.81918	0.433965	15.7136	1.21974e-55	8.42518e-54
ENSG00000102265.12	TIMP1	10110	1.99202	0.126797	15.7103	1.2858e-55	8.86762e-54
ENSG00000101146.13	RAE1	2199.61	1.32837	0.0845707	15.7072	1.35017e-55	9.29704e-54
ENSG00000146670.10	CDCA5	1580.21	1.4621	0.0931676	15.6933	1.68208e-55	1.15288e-53
ENSG00000096384.20	HSP90AB1	50621.4	1.04621	0.0666784	15.6903	1.76094e-55	1.2032e-53
ENSG00000100867.15	DHRS2	108.502	3.84723	0.245238	15.6877	1.83613e-55	1.25072e-53
ENSG00000232445.2	EMSLR	132.037	2.94725	0.188035	15.674	2.27904e-55	1.54765e-53
ENSG00000183010.17	PYCR1	3371.84	1.8584	0.118592	15.6706	2.40215e-55	1.62875e-53
ENSG00000125319.15	HROB	248.821	1.4341	0.0915179	15.6702	2.41916e-55	1.63778e-53
ENSG00000104356.11	POP1	534.175	1.42413	0.0908978	15.6673	2.52973e-55	1.71002e-53
ENSG00000177192.14	PUS1	1623.86	1.57381	0.100475	15.6637	2.67649e-55	1.80372e-53
ENSG00000049449.10	RCN1	2185.78	1.41724	0.0905998	15.6428	3.7197e-55	2.49536e-53
ENSG00000198723.11	TEX45	106.232	2.49899	0.159806	15.6376	4.03521e-55	2.70292e-53
ENSG00000142102.16	PGGHG	2753.5	3.13566	0.200585	15.6326	4.36652e-55	2.92042e-53
ENSG00000134297.6	PLEKHA8P1	99.2717	1.59915	0.102303	15.6314	4.44574e-55	2.96892e-53
ENSG00000145244.12	CORIN	85.3681	3.39901	0.21746	15.6305	4.51335e-55	3.00954e-53
ENSG00000109084.14	TMEM97	2468.69	1.53135	0.0979842	15.6286	4.6523e-55	3.09752e-53
ENSG00000257906.3	LINC02156	14.8911	3.38201	0.216477	15.623	5.07779e-55	3.37068e-53
ENSG00000182324.7	KCNJ14	66.2312	2.01941	0.129279	15.6206	5.27429e-55	3.49588e-53
ENSG00000169679.15	BUB1	1344.57	1.33608	0.0855551	15.6165	5.6165e-55	3.71713e-53
ENSG00000233017.3	AL121832.1	41.6598	4.07552	0.261083	15.6101	6.21571e-55	4.10144e-53
ENSG00000163597.15	SNHG16	869.307	1.32352	0.0850292	15.5655	1.24829e-54	8.17595e-53
ENSG00000228109.1	MELTF-AS1	58.2562	2.20624	0.141752	15.564	1.27763e-54	8.34339e-53
ENSG00000138074.15	SLC5A6	4059.23	1.85697	0.119375	15.5557	1.45597e-54	9.48011e-53
ENSG00000068489.13	PRR11	1084.51	1.39679	0.0898141	15.552	1.54232e-54	1.00276e-52
ENSG00000266402.3	SNHG25	224.756	5.49288	0.35344	15.5412	1.82498e-54	1.18306e-52
ENSG00000105717.14	PBX4	126.752	2.00087	0.128878	15.5253	2.33954e-54	1.51441e-52
ENSG00000145040.4	UCN2	17.9026	4.67397	0.301284	15.5135	2.81107e-54	1.81169e-52
ENSG00000116455.14	WDR77	1526.74	1.50415	0.0969912	15.5081	3.05796e-54	1.96223e-52
ENSG00000221955.11	SLC12A8	783.27	1.12625	0.0726401	15.5045	3.23434e-54	2.07241e-52
ENSG00000141527.18	CARD14	144.806	2.39623	0.154595	15.5001	3.46314e-54	2.21261e-52
ENSG00000179846.10	NKPD1	34.5577	3.24325	0.209345	15.4924	3.90665e-54	2.48165e-52
ENSG00000129667.13	RHBDF2	1665.75	1.51356	0.097845	15.469	5.61747e-54	3.55313e-52
ENSG00000231185.7	SPRY4-AS1	14.0738	3.12901	0.202535	15.4492	7.63385e-54	4.80109e-52
ENSG00000172965.17	MIR4435-2HG	372.113	2.11342	0.136994	15.4271	1.07606e-53	6.73885e-52
ENSG00000139629.16	GALNT6	2729.05	1.85973	0.120626	15.4173	1.25213e-53	7.79737e-52
ENSG00000065911.13	MTHFD2	2452.93	1.40212	0.0910081	15.4066	1.47894e-53	9.19684e-52
ENSG00000187741.15	FANCA	834.031	1.3999	0.0908934	15.4016	1.59673e-53	9.91541e-52
ENSG00000167747.15	C19orf48	4014.99	1.89911	0.123312	15.4008	1.61555e-53	1.00182e-51
ENSG00000135632.12	SMYD5	1423.12	1.05901	0.0687962	15.3934	1.81195e-53	1.12047e-51
ENSG00000249115.9	HAUS5	738.197	1.17182	0.0761384	15.3906	1.89177e-53	1.16657e-51
ENSG00000026508.20	CD44	10921.8	1.3071	0.0849658	15.3839	2.09959e-53	1.28934e-51
ENSG00000197961.12	ZNF121	1449.71	1.6418	0.106821	15.3697	2.6156e-53	1.59736e-51
ENSG00000134757.5	DSG3	456.019	5.313	0.345887	15.3605	3.01314e-53	1.83507e-51
ENSG00000112715.25	VEGFA	5636.17	1.52423	0.0992519	15.3572	3.16914e-53	1.92743e-51
ENSG00000141101.13	NOB1	2172.16	1.28457	0.0836829	15.3505	3.5166e-53	2.13289e-51
ENSG00000129991.13	TNNI3	30.3505	5.26795	0.3432	15.3495	3.56918e-53	2.16182e-51
ENSG00000101057.16	MYBL2	4090.12	2.10927	0.13742	15.3491	3.59324e-53	2.17342e-51
ENSG00000196155.13	PLEKHG4	1429.31	2.07671	0.135368	15.3413	4.05209e-53	2.44762e-51
ENSG00000171241.9	SHCBP1	505.031	1.33014	0.086891	15.3082	6.74331e-53	4.05111e-51
ENSG00000196711.9	ALKAL1	62.5012	3.5873	0.234413	15.3034	7.26171e-53	4.35664e-51
ENSG00000111665.12	CDCA3	850.071	1.51804	0.0992197	15.2998	7.67138e-53	4.59619e-51
ENSG00000080608.10	PUM3	1659.29	1.10326	0.0722145	15.2775	1.07953e-52	6.40713e-51
ENSG00000162849.16	KIF26B	490.337	3.13167	0.205142	15.2658	1.29181e-52	7.64656e-51
ENSG00000160193.12	WDR4	814.012	1.53337	0.10046	15.2634	1.34021e-52	7.92242e-51
ENSG00000029559.7	IBSP	32.9731	5.85666	0.384026	15.2507	1.62843e-52	9.60061e-51
ENSG00000101441.4	CST4	16.7273	6.4249	0.421421	15.2458	1.75561e-52	1.03366e-50
ENSG00000161091.13	MFSD12	2038.67	1.66604	0.109328	15.2389	1.95158e-52	1.146e-50
ENSG00000140263.15	SORD	1610.14	1.39451	0.0915222	15.2368	2.01394e-52	1.18105e-50
ENSG00000148335.15	NTMT1	794.695	1.29992	0.0853194	15.2359	2.04273e-52	1.19635e-50
ENSG00000214049.8	UCA1	617.99	4.46729	0.293531	15.2191	2.63959e-52	1.54183e-50
ENSG00000103494.15	RPGRIP1L	328.956	1.24224	0.0816777	15.2091	3.07803e-52	1.79084e-50
ENSG00000128050.9	PAICS	6982.92	1.20906	0.0795008	15.2081	3.12411e-52	1.81526e-50
ENSG00000159708.18	LRRC36	123.982	3.18068	0.209168	15.2064	3.20917e-52	1.86224e-50
ENSG00000137747.16	TMPRSS13	380.154	3.35684	0.220952	15.1926	3.95945e-52	2.29161e-50
ENSG00000142235.12	LMTK3	259.728	2.20756	0.145365	15.1863	4.35519e-52	2.51409e-50
ENSG00000189007.16	ADAT2	560.309	1.49989	0.0987784	15.1844	4.48392e-52	2.58503e-50
ENSG00000227619.3	AL391056.1	106.897	3.20066	0.211134	15.1594	6.5703e-52	3.77311e-50
ENSG00000204876.4	AC021218.1	713.555	2.51572	0.165968	15.1579	6.72142e-52	3.85489e-50
ENSG00000156697.13	UTP14A	1430.52	1.35052	0.089132	15.1519	7.36148e-52	4.21652e-50
ENSG00000136108.15	CKAP2	1902.08	1.48338	0.0979166	15.1494	7.64105e-52	4.37099e-50
ENSG00000280109.3	PLAC4	105.625	4.74003	0.313068	15.1406	8.74473e-52	4.98946e-50
ENSG00000257588.1	AC025154.2	17.0741	6.11592	0.404195	15.1311	1.01005e-51	5.75562e-50
ENSG00000164398.15	ACSL6	536.479	4.34052	0.286909	15.1286	1.04949e-51	5.97267e-50
ENSG00000262585.1	LINC01979	36.3564	3.00926	0.199178	15.1084	1.42557e-51	8.07145e-50
ENSG00000138180.16	CEP55	1325	1.51762	0.100487	15.1026	1.55619e-51	8.78852e-50
ENSG00000243678.12	NME2	244.349	3.75587	0.248693	15.1024	1.56083e-51	8.80347e-50
ENSG00000230234.1	AL162582.1	30.6397	6.45558	0.427621	15.0965	1.70729e-51	9.60507e-50
ENSG00000102384.13	CENPI	290.53	1.549	0.102642	15.0914	1.84569e-51	1.03705e-49
ENSG00000137807.16	KIF23	913.03	1.30628	0.0865727	15.0888	1.91951e-51	1.0758e-49
ENSG00000174371.17	EXO1	479.017	1.49733	0.0992387	15.0882	1.93686e-51	1.08415e-49
ENSG00000144354.14	CDCA7	5084.61	1.63594	0.108486	15.0798	2.19897e-51	1.22931e-49
ENSG00000101158.15	NELFCD	5140.06	1.4272	0.0946441	15.0796	2.20505e-51	1.22961e-49
ENSG00000115163.15	CENPA	394.078	1.3963	0.0926146	15.0764	2.31449e-51	1.28739e-49
ENSG00000117650.13	NEK2	913.055	1.36881	0.0907949	15.0759	2.33362e-51	1.2964e-49
ENSG00000172167.8	MTBP	262.898	1.68808	0.112026	15.0687	2.60138e-51	1.44153e-49
ENSG00000246334.2	PRR7-AS1	30.1514	2.52828	0.167794	15.0678	2.63748e-51	1.45971e-49
ENSG00000132330.18	SCLY	117.766	1.87957	0.124815	15.0588	3.02177e-51	1.66615e-49
ENSG00000184937.16	WT1	73.4586	4.91104	0.326357	15.0481	3.55521e-51	1.95784e-49
ENSG00000075218.19	GTSE1	706.832	1.30518	0.086747	15.0458	3.67858e-51	2.02076e-49
ENSG00000281398.4	SNHG4	568.635	1.95301	0.129863	15.0391	4.07194e-51	2.23407e-49
ENSG00000101361.17	NOP56	5085.19	1.35745	0.0902628	15.0389	4.08204e-51	2.23684e-49
ENSG00000151012.13	SLC7A11	806.789	2.54854	0.169541	15.032	4.53199e-51	2.48033e-49
ENSG00000223749.11	MIR503HG	58.1414	3.319	0.220912	15.0241	5.10457e-51	2.79024e-49
ENSG00000104237.11	RP1	29.4853	5.10554	0.33983	15.0238	5.12886e-51	2.80007e-49
ENSG00000104415.14	CCN4	418.53	2.63551	0.175517	15.0157	5.79207e-51	3.14662e-49
ENSG00000197763.19	TXNRD3	287.241	1.14932	0.0765611	15.0118	6.14236e-51	3.33283e-49
ENSG00000168065.16	SLC22A11	99.818	4.64252	0.30955	14.9977	7.60538e-51	4.10153e-49
ENSG00000168646.13	AXIN2	4932.06	2.49105	0.166388	14.9713	1.13032e-50	6.0515e-49
ENSG00000143882.12	ATP6V1C2	219.959	2.69198	0.179819	14.9704	1.14561e-50	6.12595e-49
ENSG00000139618.16	BRCA2	591.491	2.02133	0.135028	14.9697	1.15821e-50	6.18586e-49
ENSG00000163739.5	CXCL1	2772.65	2.8701	0.191855	14.9598	1.34453e-50	7.17235e-49
ENSG00000287338.1	AL929091.1	47.8346	5.46411	0.365382	14.9545	1.45592e-50	7.74787e-49
ENSG00000101407.13	TTI1	1547.94	1.19405	0.0798618	14.9515	1.52362e-50	8.08868e-49
ENSG00000108106.14	UBE2S	1369.12	1.84267	0.123246	14.9511	1.53118e-50	8.11909e-49
ENSG00000181634.8	TNFSF15	573.851	1.76294	0.11795	14.9465	1.64057e-50	8.67836e-49
ENSG00000169607.13	CKAP2L	482.577	1.46201	0.0978967	14.9342	1.97445e-50	1.03825e-48
ENSG00000102359.8	SRPX2	1323.58	2.9345	0.196524	14.9321	2.03897e-50	1.0709e-48
ENSG00000163735.7	CXCL5	783.642	5.16501	0.345966	14.9293	2.12632e-50	1.11546e-48
ENSG00000106348.18	IMPDH1	3386.27	1.61074	0.107972	14.9181	2.51265e-50	1.31501e-48
ENSG00000159259.8	CHAF1B	536.782	1.30866	0.0877293	14.917	2.55533e-50	1.33577e-48
ENSG00000103021.9	CCDC113	356.551	1.77513	0.119032	14.9131	2.71072e-50	1.41533e-48
ENSG00000170293.9	CMTM8	535.913	1.29706	0.087013	14.9065	2.9903e-50	1.55763e-48
ENSG00000137877.10	SPTBN5	246.681	3.07083	0.206257	14.8884	3.91951e-50	2.03447e-48
ENSG00000225680.1	AL163953.1	24.1539	3.44996	0.231767	14.8855	4.09655e-50	2.12387e-48
ENSG00000083782.8	EPYC	46.0075	6.8825	0.462406	14.8841	4.18026e-50	2.16474e-48
ENSG00000197696.10	NMB	243.218	1.88219	0.126617	14.8652	5.54419e-50	2.86435e-48
ENSG00000125895.5	TMEM74B	84.2324	3.30573	0.222504	14.857	6.26903e-50	3.23128e-48
ENSG00000145220.14	LYAR	1032.89	1.31492	0.0885212	14.8543	6.52046e-50	3.35698e-48
ENSG00000140525.19	FANCI	1507.24	1.29019	0.0868879	14.8489	7.077e-50	3.63084e-48
ENSG00000156802.13	ATAD2	1779.93	1.54916	0.104401	14.8386	8.24758e-50	4.2265e-48
ENSG00000064666.15	CNN2	6031.81	1.13834	0.0767483	14.8322	9.07676e-50	4.64604e-48
ENSG00000088899.15	LZTS3	1393.49	2.21682	0.149496	14.8287	9.56252e-50	4.88903e-48
ENSG00000274979.1	AC020656.2	90.9805	4.01108	0.270524	14.8271	9.79205e-50	5.00061e-48
ENSG00000286403.1	AC010378.1	106.231	5.02443	0.338922	14.8247	1.01385e-49	5.16563e-48
ENSG00000093009.11	CDC45	744.908	1.64494	0.111014	14.8174	1.13146e-49	5.75821e-48
ENSG00000231881.2	AL109615.2	40.1652	3.51117	0.237058	14.8114	1.2363e-49	6.27736e-48
ENSG00000165304.8	MELK	1059.01	1.3965	0.0943809	14.7964	1.54553e-49	7.81164e-48
ENSG00000116337.19	AMPD2	1686.05	1.1426	0.0772273	14.7953	1.5711e-49	7.93181e-48
ENSG00000258227.7	CLEC5A	94.807	3.61476	0.2444	14.7903	1.69112e-49	8.528e-48
ENSG00000055044.11	NOP58	2192.97	1.09302	0.0740054	14.7694	2.30688e-49	1.15673e-47
ENSG00000149658.18	YTHDF1	3288.88	1.00811	0.0684378	14.7304	4.11472e-49	2.05161e-47
ENSG00000140534.14	TICRR	449.16	1.57114	0.106738	14.7196	4.82504e-49	2.39768e-47
ENSG00000138363.15	ATIC	4808.85	1.01217	0.0687681	14.7186	4.89958e-49	2.43199e-47
ENSG00000101003.10	GINS1	1104.32	1.633	0.111039	14.7065	5.85378e-49	2.89589e-47
ENSG00000135119.15	RNFT2	148.02	1.94309	0.132155	14.7031	6.15569e-49	3.04185e-47
ENSG00000164690.8	SHH	933.5	2.15307	0.146637	14.683	8.2824e-49	4.06554e-47
ENSG00000164778.4	EN2	63.4793	6.22219	0.42384	14.6805	8.59647e-49	4.21503e-47
ENSG00000233542.2	AL391845.2	11.2962	5.0531	0.344213	14.6801	8.64073e-49	4.23205e-47
ENSG00000000460.17	C1orf112	338.247	1.21744	0.0829783	14.6718	9.77061e-49	4.77487e-47
ENSG00000104369.5	JPH1	992.137	1.58223	0.10801	14.649	1.36774e-48	6.64012e-47
ENSG00000106263.18	EIF3B	11325.9	1.1436	0.0781835	14.6272	1.88439e-48	9.09849e-47
ENSG00000162062.15	TEDC2	306.635	1.72334	0.11782	14.6269	1.89218e-48	9.12614e-47
ENSG00000267073.1	AC005256.1	11.9546	6.26939	0.428729	14.6232	1.99762e-48	9.61374e-47
ENSG00000144381.18	HSPD1	22377.8	1.24403	0.0851029	14.6179	2.15942e-48	1.03699e-46
ENSG00000166123.14	GPT2	2719.92	1.64177	0.112362	14.6115	2.37306e-48	1.13712e-46
ENSG00000213923.13	CSNK1E	2287.2	1.04338	0.0714178	14.6095	2.44266e-48	1.1692e-46
ENSG00000122034.17	GTF3A	6531.43	1.80781	0.123767	14.6066	2.55098e-48	1.21841e-46
ENSG00000273045.7	C2orf15	148.003	1.2516	0.0858221	14.5836	3.57028e-48	1.69793e-46
ENSG00000284948.1	AC107959.4	10.9438	3.8986	0.267467	14.576	3.99235e-48	1.89256e-46
ENSG00000230061.2	TRPM2-AS	148.262	3.36541	0.230976	14.5704	4.33274e-48	2.05173e-46
ENSG00000114554.11	PLXNA1	2937.06	1.33556	0.0916706	14.5691	4.41494e-48	2.08619e-46
ENSG00000214353.8	VAC14-AS1	25.5662	3.24822	0.223037	14.5636	4.78593e-48	2.25668e-46
ENSG00000254973.2	AC105219.3	21.2897	2.62171	0.18019	14.5497	5.86439e-48	2.76225e-46
ENSG00000115657.14	ABCB6	45.1821	2.91099	0.20025	14.5367	7.08939e-48	3.32863e-46
ENSG00000126602.11	TRAP1	3553.51	1.40244	0.0965203	14.53	7.81961e-48	3.65984e-46
ENSG00000122861.16	PLAU	1903.24	2.16454	0.149053	14.522	8.79411e-48	4.1116e-46
ENSG00000163918.11	RFC4	805.861	1.14097	0.0785921	14.5176	9.37207e-48	4.37719e-46
ENSG00000090889.12	KIF4A	1169.47	1.28466	0.0885045	14.5151	9.71493e-48	4.53248e-46
ENSG00000182747.5	SLC35D3	243.57	4.34602	0.299414	14.5151	9.72503e-48	4.53248e-46
ENSG00000171793.16	CTPS1	1569.15	1.10619	0.0762122	14.5146	9.78888e-48	4.55744e-46
ENSG00000182489.9	XKRX	234.931	2.50949	0.172943	14.5105	1.04e-47	4.83689e-46
ENSG00000172927.8	MYEOV	1067.43	3.04147	0.209737	14.5014	1.18783e-47	5.51863e-46
ENSG00000168005.9	SPINDOC	845.521	1.40439	0.0968465	14.5012	1.19025e-47	5.52408e-46
ENSG00000167550.11	RHEBL1	69.9634	1.66407	0.114771	14.4991	1.22837e-47	5.69498e-46
ENSG00000103037.12	SETD6	540.018	1.02267	0.070566	14.4923	1.35437e-47	6.26603e-46
ENSG00000173391.9	OLR1	196.55	3.72227	0.257066	14.4798	1.62567e-47	7.49774e-46
ENSG00000136295.15	TTYH3	6701.67	1.58088	0.109187	14.4787	1.6527e-47	7.61444e-46
ENSG00000178776.5	C5orf46	19.1112	6.2212	0.429899	14.4713	1.8396e-47	8.44043e-46
ENSG00000102221.14	JADE3	789.45	1.333	0.0921348	14.468	1.93099e-47	8.85055e-46
ENSG00000117122.14	MFAP2	475.048	2.48645	0.171868	14.4672	1.95196e-47	8.93745e-46
ENSG00000110944.9	IL23A	100.027	2.74907	0.19006	14.4642	2.03903e-47	9.31682e-46
ENSG00000144395.18	CCDC150	95.3179	2.01044	0.139006	14.4629	2.07772e-47	9.47407e-46
ENSG00000048162.21	NOP16	979.191	1.26563	0.0875098	14.4627	2.08547e-47	9.49962e-46
ENSG00000143333.7	RGS16	650.58	2.05188	0.141931	14.4568	2.27077e-47	1.03331e-45
ENSG00000163938.17	GNL3	3791.34	1.0543	0.072931	14.4561	2.29321e-47	1.04245e-45
ENSG00000174171.6	AC020659.1	62.8253	4.24795	0.293853	14.456	2.29682e-47	1.04301e-45
ENSG00000197191.6	CYSRT1	47.3445	2.63825	0.182563	14.4512	2.4644e-47	1.11797e-45
ENSG00000186871.7	ERCC6L	309.009	1.67391	0.11584	14.4502	2.50023e-47	1.13306e-45
ENSG00000170448.12	NFXL1	461.237	1.00888	0.0698328	14.4471	2.6132e-47	1.18305e-45
ENSG00000261236.8	BOP1	4595.86	1.96592	0.136134	14.4411	2.85345e-47	1.28918e-45
ENSG00000135374.11	ELF5	110.341	7.31297	0.506961	14.4251	3.59695e-47	1.62013e-45
ENSG00000253616.5	AC107959.3	17.6275	3.15804	0.219041	14.4176	4.0094e-47	1.79858e-45
ENSG00000103064.15	SLC7A6	561.348	1.27143	0.0882089	14.4139	4.23192e-47	1.89456e-45
ENSG00000197989.14	SNHG12	450.409	1.49259	0.103602	14.407	4.67283e-47	2.08353e-45
ENSG00000187556.7	NANOS3	68.4298	3.86127	0.268169	14.3986	5.27659e-47	2.35036e-45
ENSG00000130711.5	PRDM12	10.8522	2.74939	0.191092	14.3878	6.17099e-47	2.735e-45
ENSG00000267530.3	LINC01836	33.7959	2.70834	0.188248	14.3871	6.23564e-47	2.76089e-45
ENSG00000083635.8	NUFIP1	489.842	1.34248	0.0933755	14.3772	7.19076e-47	3.17743e-45
ENSG00000182481.10	KPNA2	4523.51	1.16079	0.0807414	14.3767	7.25083e-47	3.19759e-45
ENSG00000143228.13	NUF2	549.859	1.59789	0.111172	14.3731	7.63214e-47	3.3624e-45
ENSG00000182199.11	SHMT2	5858.75	1.48205	0.103357	14.3392	1.24553e-46	5.42253e-45
ENSG00000241186.10	TDGF1	791.459	3.00553	0.209656	14.3355	1.31272e-46	5.6871e-45
ENSG00000166197.17	NOLC1	5674.33	1.01107	0.0705346	14.3344	1.33468e-46	5.77657e-45
ENSG00000164934.14	DCAF13	2321.58	1.26245	0.0880999	14.3298	1.42532e-46	6.16286e-45
ENSG00000260877.2	AP005233.2	29.4701	3.8498	0.268717	14.3266	1.49237e-46	6.44645e-45
ENSG00000166451.13	CENPN	390.928	1.22489	0.0855637	14.3156	1.74886e-46	7.53233e-45
ENSG00000121152.10	NCAPH	934.387	1.16092	0.0811271	14.3099	1.89811e-46	8.1593e-45
ENSG00000221829.10	FANCG	55.2751	2.37908	0.166337	14.3027	2.1039e-46	9.01766e-45
ENSG00000104907.12	TRMT1	1724.2	1.40276	0.0981477	14.2924	2.44147e-46	1.03941e-44
ENSG00000231252.3	AC099792.1	31.8465	3.9728	0.278018	14.2897	2.5365e-46	1.07883e-44
ENSG00000215417.13	MIR17HG	139.008	2.89164	0.202435	14.2843	2.74121e-46	1.16366e-44
ENSG00000134815.19	DHX34	1347.2	1.36567	0.0956084	14.284	2.75455e-46	1.1682e-44
ENSG00000273132.1	AL355312.3	17.7009	5.0931	0.356884	14.271	3.31611e-46	1.40367e-44
ENSG00000123989.14	CHPF	5812.64	1.73724	0.121762	14.2675	3.49046e-46	1.47606e-44
ENSG00000089723.10	OTUB2	242.413	1.92516	0.13497	14.2637	3.68579e-46	1.55718e-44
ENSG00000181026.15	AEN	1595.71	1.29396	0.0907272	14.2621	3.77172e-46	1.59196e-44
ENSG00000104899.8	AMH	113.668	4.21003	0.295197	14.2618	3.78627e-46	1.59658e-44
ENSG00000181544.15	FANCB	92.1822	1.96557	0.137828	14.261	3.82998e-46	1.61347e-44
ENSG00000188483.8	IER5L	417.643	2.14149	0.150175	14.26	3.88592e-46	1.63548e-44
ENSG00000114767.7	RRP9	1657.49	1.42896	0.100219	14.2584	3.97328e-46	1.67067e-44
ENSG00000257913.2	DDN-AS1	18.4743	2.73655	0.191968	14.2553	4.1578e-46	1.74659e-44
ENSG00000185238.13	PRMT3	891.456	1.19752	0.0840428	14.2489	4.55598e-46	1.91023e-44
ENSG00000179241.13	LDLRAD3	524.251	1.88012	0.131962	14.2475	4.64918e-46	1.94562e-44
ENSG00000243479.3	MNX1-AS1	142.896	1.91664	0.134547	14.2451	4.8078e-46	2.01011e-44
ENSG00000205420.11	KRT6A	147.087	5.74201	0.403133	14.2435	4.92308e-46	2.05636e-44
ENSG00000152413.15	HOMER1	307.401	1.90201	0.133539	14.2431	4.94722e-46	2.0645e-44
ENSG00000272945.1	AL356299.2	14.1803	2.88502	0.202561	14.2427	4.97731e-46	2.0751e-44
ENSG00000059588.10	TARBP1	1795.98	1.26378	0.0888033	14.2312	5.86821e-46	2.44422e-44
ENSG00000225328.2	LINC01594	22.3543	4.36682	0.307293	14.2106	7.87509e-46	3.26783e-44
ENSG00000133316.15	WDR74	1018.78	1.26413	0.0889681	14.2088	8.07701e-46	3.34535e-44
ENSG00000179041.4	RRS1	1299.4	1.40709	0.0990847	14.2009	9.04105e-46	3.74035e-44
ENSG00000196793.14	ZNF239	236.848	1.72118	0.121202	14.2009	9.0476e-46	3.74035e-44
ENSG00000268621.6	IGFL2-AS1	40.9773	6.07841	0.428102	14.1985	9.35694e-46	3.86463e-44
ENSG00000183914.14	DNAH2	176.56	2.8084	0.197829	14.1961	9.68991e-46	3.99842e-44
ENSG00000127564.17	PKMYT1	1101.87	1.97437	0.139087	14.1953	9.80266e-46	4.0393e-44
ENSG00000243944.5	AC117386.2	11.5242	6.06622	0.427368	14.1944	9.92391e-46	4.08356e-44
ENSG00000169174.11	PCSK9	2405.41	2.69346	0.189912	14.1827	1.17269e-45	4.78987e-44
ENSG00000159216.19	RUNX1	2604.27	1.39782	0.0986213	14.1736	1.33413e-45	5.4342e-44
ENSG00000171848.16	RRM2	3962.61	1.35157	0.095529	14.1483	1.91343e-45	7.73689e-44
ENSG00000185332.8	TMEM105	67.9449	2.3659	0.167431	14.1305	2.46234e-45	9.89316e-44
ENSG00000163736.4	PPBP	236.433	5.71575	0.405003	14.1128	3.16541e-45	1.26263e-43
ENSG00000158296.14	SLC13A3	311.218	4.20129	0.297906	14.1027	3.65295e-45	1.45448e-43
ENSG00000158042.9	MRPL17	2120.12	1.15534	0.0819288	14.1018	3.7012e-45	1.47236e-43
ENSG00000103355.13	PRSS33	276.056	4.66571	0.331717	14.0654	6.2015e-45	2.45159e-43
ENSG00000285897.1	AC004687.2	26.2157	2.78285	0.197989	14.0555	7.12342e-45	2.81353e-43
ENSG00000224728.1	IMPDH1P8	13.7749	2.96146	0.210852	14.0452	8.24363e-45	3.24729e-43
ENSG00000120526.12	NUDCD1	1195.85	1.34923	0.0960662	14.0448	8.29586e-45	3.26496e-43
ENSG00000107371.14	EXOSC3	621.525	1.02223	0.0727907	14.0434	8.45436e-45	3.31849e-43
ENSG00000118193.12	KIF14	397.533	1.75329	0.124914	14.036	9.3916e-45	3.67984e-43
ENSG00000077152.11	UBE2T	899.926	1.4137	0.100739	14.0332	9.76133e-45	3.81795e-43
ENSG00000101391.21	CDK5RAP1	1322.8	1.05521	0.075205	14.0311	1.00538e-44	3.92195e-43
ENSG00000167523.14	SPATA33	391.62	1.26116	0.0899377	14.0226	1.13334e-44	4.41723e-43
ENSG00000196236.13	XPNPEP3	753.376	1.11905	0.0798787	14.0094	1.36548e-44	5.30799e-43
ENSG00000166012.17	TAF1D	2072.52	1.28756	0.0919244	14.0067	1.41815e-44	5.5079e-43
ENSG00000151503.13	NCAPD3	1631.21	1.01383	0.0724056	14.0022	1.5119e-44	5.8566e-43
ENSG00000088340.17	FER1L4	680.294	3.02277	0.215885	14.0017	1.52103e-44	5.88681e-43
ENSG00000158352.16	SHROOM4	906.976	1.98576	0.141845	13.9996	1.5684e-44	6.05954e-43
ENSG00000241343.10	RPL36A	122.503	1.82545	0.130442	13.9944	1.68672e-44	6.50531e-43
ENSG00000186862.20	PDZD7	58.8671	2.14433	0.153234	13.9939	1.69954e-44	6.54908e-43
ENSG00000094804.12	CDC6	1356.13	1.62572	0.116199	13.9908	1.77423e-44	6.825e-43
ENSG00000237412.7	PRSS56	58.2356	8.52204	0.609145	13.9902	1.79005e-44	6.87988e-43
ENSG00000127418.15	FGFRL1	3290.73	2.44588	0.174888	13.9855	1.91248e-44	7.34407e-43
ENSG00000183579.16	ZNRF3	1712.91	1.56354	0.11181	13.9838	1.95667e-44	7.50073e-43
ENSG00000125977.7	EIF2S2	5017.52	1.08597	0.0776613	13.9834	1.96953e-44	7.54349e-43
ENSG00000124787.14	RPP40	259.421	1.32566	0.0948483	13.9766	2.16443e-44	8.28281e-43
ENSG00000255026.1	AC136475.3	196.688	3.69503	0.264444	13.9728	2.28424e-44	8.72624e-43
ENSG00000079462.8	PAFAH1B3	1385.07	1.82187	0.130508	13.9598	2.74116e-44	1.04627e-42
ENSG00000073536.18	NLE1	1209.53	1.28439	0.0920349	13.9555	2.91362e-44	1.11019e-42
ENSG00000006625.18	GGCT	1239.53	1.2347	0.0884846	13.9538	2.98182e-44	1.13519e-42
ENSG00000162129.14	CLPB	927.192	1.04272	0.0747598	13.9476	3.25282e-44	1.23624e-42
ENSG00000127586.17	CHTF18	1125.98	1.82232	0.130681	13.9448	3.38205e-44	1.28315e-42
ENSG00000206069.6	TMEM211	140.167	3.90181	0.279831	13.9435	3.44799e-44	1.30705e-42
ENSG00000258404.1	LINC02320	17.5296	2.9385	0.21082	13.9384	3.69926e-44	1.4011e-42
ENSG00000183960.9	KCNH8	169.867	2.55957	0.18387	13.9205	4.75484e-44	1.79476e-42
ENSG00000115946.8	PNO1	1003.64	1.0269	0.0737805	13.9183	4.90449e-44	1.84967e-42
ENSG00000152455.16	SUV39H2	440.275	1.11867	0.0803765	13.9179	4.9308e-44	1.85801e-42
ENSG00000267123.7	SCAT1	24.552	3.16523	0.227446	13.9164	5.03911e-44	1.89721e-42
ENSG00000133740.11	E2F5	489.703	1.42768	0.102657	13.9073	5.72085e-44	2.1484e-42
ENSG00000279806.1	AC018629.1	222.61	3.1634	0.227531	13.9031	6.06171e-44	2.27448e-42
ENSG00000204410.16	MSH5	106.035	2.13245	0.1534	13.9012	6.22559e-44	2.33399e-42
ENSG00000118785.14	SPP1	5001.68	3.94216	0.283749	13.8932	6.96992e-44	2.61083e-42
ENSG00000096088.16	PGC	55.7263	4.37869	0.315295	13.8876	7.5332e-44	2.81944e-42
ENSG00000174939.11	ASPHD1	307.631	2.40191	0.173144	13.8723	9.31758e-44	3.48433e-42
ENSG00000180817.12	PPA1	11178.5	1.13008	0.0814949	13.8669	1.00591e-43	3.7553e-42
ENSG00000011201.12	ANOS1	306.033	2.85191	0.205692	13.8649	1.03302e-43	3.85001e-42
ENSG00000105173.14	CCNE1	460.815	1.60641	0.115886	13.862	1.0761e-43	4.00383e-42
ENSG00000185252.19	ZNF74	646.531	1.21766	0.0878515	13.8604	1.10091e-43	4.09269e-42
ENSG00000223812.8	AC073365.1	30.2508	7.56596	0.546413	13.8466	1.33371e-43	4.92915e-42
ENSG00000128342.5	LIF	1164.79	1.83336	0.132504	13.8362	1.5414e-43	5.6778e-42
ENSG00000234985.2	AC074085.2	79.7177	5.27534	0.381276	13.836	1.54512e-43	5.68677e-42
ENSG00000183145.9	RIPPLY3	46.3004	3.72251	0.269142	13.831	1.65657e-43	6.08684e-42
ENSG00000148840.11	PPRC1	2213.31	1.01159	0.0731548	13.8281	1.72598e-43	6.3261e-42
ENSG00000161800.13	RACGAP1	2228.77	1.03362	0.0748242	13.814	2.09868e-43	7.67943e-42
ENSG00000141682.12	PMAIP1	468.466	1.91808	0.138915	13.8076	2.29307e-43	8.38382e-42
ENSG00000116017.11	ARID3A	1687.52	2.21946	0.160788	13.8036	2.42301e-43	8.8516e-42
ENSG00000118420.17	UBE3D	216.471	1.24469	0.0901857	13.8014	2.49811e-43	9.11088e-42
ENSG00000262979.1	AC124319.1	31.9959	3.68826	0.267273	13.7996	2.56267e-43	9.33865e-42
ENSG00000184162.15	NR2C2AP	725.459	1.17423	0.0851285	13.7936	2.78589e-43	1.01354e-41
ENSG00000165138.18	ANKS6	1530.66	1.03566	0.0751321	13.7846	3.15596e-43	1.1463e-41
ENSG00000168505.7	GBX2	11.0365	5.82438	0.422554	13.7838	3.19214e-43	1.15754e-41
ENSG00000165271.17	NOL6	2639.08	1.07084	0.0776921	13.7831	3.22047e-43	1.16685e-41
ENSG00000198208.12	RPS6KL1	363.393	1.44338	0.104745	13.7799	3.36799e-43	1.21831e-41
ENSG00000112118.20	MCM3	5627.06	1.02236	0.0742009	13.7782	3.44563e-43	1.24538e-41
ENSG00000221944.9	TIGD1	190.841	1.45272	0.105456	13.7755	3.5775e-43	1.29199e-41
ENSG00000146410.12	MTFR2	285.386	1.34772	0.0978946	13.767	4.02547e-43	1.45258e-41
ENSG00000142408.6	CACNG8	35.0382	3.51637	0.255628	13.7558	4.70074e-43	1.69349e-41
ENSG00000260604.2	AL590004.3	26.0086	4.14126	0.30124	13.7474	5.28183e-43	1.89666e-41
ENSG00000284753.2	EEF1AKMT4	323.115	1.79602	0.130734	13.738	6.01001e-43	2.14943e-41
ENSG00000134222.16	PSRC1	467.684	1.30332	0.0949047	13.733	6.44288e-43	2.29867e-41
ENSG00000149554.13	CHEK1	955.519	1.20373	0.0876853	13.7278	6.9164e-43	2.46563e-41
ENSG00000280409.1	LINC01101	7.64558	5.45798	0.397636	13.7261	7.08725e-43	2.5245e-41
ENSG00000155265.11	GOLGA7B	311.659	2.50743	0.182693	13.7249	7.20576e-43	2.56465e-41
ENSG00000256694.1	AC026369.2	10.0475	2.94213	0.214507	13.7158	8.17086e-43	2.90347e-41
ENSG00000100228.12	RAB36	388.253	1.79063	0.130634	13.7073	9.18226e-43	3.25764e-41
ENSG00000170779.11	CDCA4	837.037	1.43692	0.104926	13.6946	1.09338e-42	3.86666e-41
ENSG00000153044.10	CENPH	524.138	1.28247	0.0936828	13.6895	1.17287e-42	4.14116e-41
ENSG00000149636.16	DSN1	1105	1.1877	0.0868047	13.6825	1.29239e-42	4.55224e-41
ENSG00000204424.10	LY6G6F	7.93669	5.58252	0.408034	13.6815	1.30949e-42	4.60881e-41
ENSG00000280693.2	SH3PXD2A-AS1	156.671	2.81893	0.206051	13.6808	1.32277e-42	4.64818e-41
ENSG00000225616.2	AL138785.1	111.371	4.84983	0.354697	13.6732	1.46843e-42	5.1437e-41
ENSG00000263745.7	AP005230.1	12.4724	4.38315	0.320592	13.672	1.49136e-42	5.21574e-41
ENSG00000102287.19	GABRE	1216.15	2.40098	0.175647	13.6694	1.54741e-42	5.40752e-41
ENSG00000203896.10	LIME1	82.1116	2.27112	0.166191	13.6657	1.62662e-42	5.67984e-41
ENSG00000221867.9	MAGEA3	155.976	11.408	0.835024	13.6619	1.71482e-42	5.98309e-41
ENSG00000064102.15	INTS13	1124.5	1.12049	0.0820257	13.6603	1.75296e-42	6.11133e-41
ENSG00000078098.14	FAP	397.447	3.05905	0.224015	13.6556	1.86987e-42	6.48828e-41
ENSG00000140451.13	PIF1	266.546	1.61214	0.118105	13.6501	2.01639e-42	6.9912e-41
ENSG00000223705.9	NSUN5P1	540.851	1.80305	0.132129	13.6462	2.12781e-42	7.36597e-41
ENSG00000204839.9	MROH6	1158.42	2.30605	0.169083	13.6386	2.3619e-42	8.15723e-41
ENSG00000134057.15	CCNB1	2969.65	1.42199	0.104296	13.6341	2.51127e-42	8.66631e-41
ENSG00000146477.6	SLC22A3	763.534	1.92518	0.141205	13.6339	2.51649e-42	8.67757e-41
ENSG00000133048.13	CHI3L1	1078.22	2.90242	0.212969	13.6283	2.71736e-42	9.3484e-41
ENSG00000109065.12	NAT9	1237.26	1.13035	0.0829521	13.6265	2.78711e-42	9.58089e-41
ENSG00000186832.9	KRT16	67.8849	4.92934	0.361823	13.6236	2.89775e-42	9.95351e-41
ENSG00000167419.11	LPO	23.2321	5.42546	0.398333	13.6204	3.0278e-42	1.03921e-40
ENSG00000132746.15	ALDH3B2	86.6155	3.74119	0.274718	13.6183	3.11765e-42	1.06922e-40
ENSG00000177238.14	TRIM72	155.678	5.39971	0.396871	13.6057	3.70359e-42	1.26528e-40
ENSG00000206195.11	DUXAP8	61.3953	3.93562	0.289451	13.5968	4.18092e-42	1.42725e-40
ENSG00000139292.13	LGR5	2386.17	2.87787	0.211728	13.5923	4.44906e-42	1.51558e-40
ENSG00000184916.9	JAG2	1554.99	2.03122	0.149474	13.5891	4.64987e-42	1.58003e-40
ENSG00000213186.8	TRIM59	349.545	1.28588	0.0946775	13.5816	5.14581e-42	1.74587e-40
ENSG00000146733.14	PSPH	887.9	1.37566	0.101292	13.5811	5.18389e-42	1.75744e-40
ENSG00000205702.11	CYP2D7	76.9009	2.53365	0.186622	13.5764	5.5309e-42	1.87365e-40
ENSG00000101444.13	AHCY	15320.2	1.70893	0.12593	13.5705	5.99278e-42	2.02856e-40
ENSG00000166670.10	MMP10	140.379	3.40955	0.251307	13.5673	6.26035e-42	2.11752e-40
ENSG00000075914.13	EXOSC7	1121.25	1.11109	0.0819293	13.5616	6.76222e-42	2.28553e-40
ENSG00000125363.14	AMELX	12.9379	5.52683	0.407579	13.5601	6.89956e-42	2.33017e-40
ENSG00000170498.9	KISS1	31.0949	3.40698	0.251424	13.5507	7.8432e-42	2.64281e-40
ENSG00000246228.6	CASC8	82.4892	3.23846	0.239016	13.5491	8.02113e-42	2.70071e-40
ENSG00000124216.4	SNAI1	225.156	1.71909	0.126919	13.5448	8.50451e-42	2.85912e-40
ENSG00000160183.17	TMPRSS3	494.174	2.87518	0.212329	13.5411	8.93866e-42	3.00279e-40
ENSG00000126778.12	SIX1	30.4263	3.64378	0.269107	13.5403	9.04313e-42	3.03558e-40
ENSG00000286966.1	AL137800.1	38.0524	6.21017	0.458734	13.5376	9.37877e-42	3.14349e-40
ENSG00000180999.11	C1orf105	13.4118	4.24143	0.313436	13.532	1.01211e-41	3.38716e-40
ENSG00000232442.1	MHENCR	221.691	1.87762	0.138811	13.5265	1.09071e-41	3.6447e-40
ENSG00000108813.11	DLX4	27.9901	2.42775	0.179492	13.5257	1.10328e-41	3.68391e-40
ENSG00000125657.5	TNFSF9	317.748	3.24609	0.240121	13.5186	1.21495e-41	4.0507e-40
ENSG00000164651.17	SP8	31.436	5.78087	0.427771	13.5139	1.29392e-41	4.30747e-40
ENSG00000152056.17	AP1S3	398.8	1.58169	0.117065	13.5112	1.3433e-41	4.46853e-40
ENSG00000101294.18	HM13	8793.38	1.25617	0.0930033	13.5068	1.42621e-41	4.74077e-40
ENSG00000144554.12	FANCD2	771.591	1.13254	0.0839039	13.498	1.60575e-41	5.32156e-40
ENSG00000148702.15	HABP2	57.1433	6.47345	0.479666	13.4957	1.65704e-41	5.48744e-40
ENSG00000107719.9	PALD1	1593.88	1.90716	0.141322	13.4951	1.67055e-41	5.52805e-40
ENSG00000278909.1	AC007608.4	23.2187	5.9983	0.444884	13.4828	1.97389e-41	6.50751e-40
ENSG00000196411.10	EPHB4	5290.61	1.19504	0.0887982	13.4579	2.7671e-41	9.05513e-40
ENSG00000167393.18	PPP2R3B	596.343	1.6396	0.1219	13.4503	3.06424e-41	1.00127e-39
ENSG00000088305.18	DNMT3B	223.174	1.67347	0.124495	13.4421	3.42426e-41	1.11808e-39
ENSG00000178752.16	ERFE	82.8201	3.13526	0.233476	13.4286	4.11211e-41	1.33972e-39
ENSG00000183763.9	TRAIP	340.553	1.22209	0.0910542	13.4216	4.51966e-41	1.47033e-39
ENSG00000197472.15	ZNF695	37.6636	2.31403	0.172476	13.4165	4.8405e-41	1.5724e-39
ENSG00000182492.16	BGN	8794.02	2.51705	0.187611	13.4163	4.85345e-41	1.57545e-39
ENSG00000161692.18	DBF4B	358.329	1.15588	0.0861616	13.4152	4.92478e-41	1.59743e-39
ENSG00000196497.17	IPO4	26.1736	3.12742	0.233227	13.4094	5.32998e-41	1.72507e-39
ENSG00000224269.1	AP000697.1	3.87901	4.82994	0.360392	13.4019	5.89281e-41	1.90584e-39
ENSG00000214078.13	CPNE1	7287.98	1.87711	0.140078	13.4004	6.01265e-41	1.94318e-39
ENSG00000255874.2	PRECSIT	136.226	2.02469	0.15116	13.3944	6.52008e-41	2.10257e-39
ENSG00000086991.13	NOX4	88.8455	2.90104	0.216622	13.3922	6.71897e-41	2.16513e-39
ENSG00000135446.17	CDK4	3045.31	1.29873	0.0969921	13.3901	6.91055e-41	2.22525e-39
ENSG00000106089.12	STX1A	363.134	1.99556	0.149266	13.3691	9.15852e-41	2.92993e-39
ENSG00000182774.13	RPS17	228.413	1.54797	0.115816	13.3658	9.58622e-41	3.06013e-39
ENSG00000140104.14	CLBA1	364.099	1.2193	0.0912589	13.3609	1.0236e-40	3.26284e-39
ENSG00000099901.17	RANBP1	3386.33	1.04252	0.0780476	13.3575	1.07078e-40	3.41078e-39
ENSG00000238042.5	LINC02257	8.19405	5.5084	0.412664	13.3484	1.21045e-40	3.84186e-39
ENSG00000101442.10	ACTR5	595.921	1.05151	0.078802	13.3438	1.28796e-40	4.08495e-39
ENSG00000188312.14	CENPP	145.215	1.05234	0.0789047	13.3369	1.41287e-40	4.46831e-39
ENSG00000236305.1	SLC12A9-AS1	36.4519	2.16883	0.162628	13.3361	1.42687e-40	4.50936e-39
ENSG00000108465.15	CDK5RAP3	295.052	2.06622	0.154954	13.3344	1.45953e-40	4.60928e-39
ENSG00000189046.11	ALKBH2	553.605	1.18243	0.0886967	13.3312	1.52435e-40	4.81056e-39
ENSG00000230356.1	NCAPD2P1	16.1848	4.95746	0.372145	13.3213	1.74042e-40	5.4846e-39
ENSG00000138795.10	LEF1	475.054	2.06712	0.155248	13.315	1.89431e-40	5.96109e-39
ENSG00000272328.1	AC007128.2	4.80208	4.67771	0.351406	13.3114	1.98724e-40	6.24908e-39
ENSG00000171060.11	C8orf74	8.40094	5.93511	0.445945	13.3091	2.05029e-40	6.43666e-39
ENSG00000177788.6	AL162595.1	479.38	1.36355	0.102453	13.309	2.05125e-40	6.43666e-39
ENSG00000101194.18	SLC17A9	1897.55	2.35873	0.177249	13.3074	2.09681e-40	6.57031e-39
ENSG00000135253.15	KCP	169.673	1.97946	0.14875	13.3073	2.0999e-40	6.57475e-39
ENSG00000260328.1	AC104024.2	9.70005	4.27873	0.321534	13.3072	2.1012e-40	6.57475e-39
ENSG00000120875.9	DUSP4	1596.97	3.1519	0.236888	13.3055	2.15126e-40	6.72663e-39
ENSG00000255552.7	LY6G6E	7.18717	5.31188	0.399447	13.2981	2.37494e-40	7.40513e-39
ENSG00000143217.9	NECTIN4	667.783	1.96725	0.148003	13.292	2.57723e-40	8.02457e-39
ENSG00000230838.1	LINC01614	18.4129	5.21066	0.392297	13.2824	2.92804e-40	9.09129e-39
ENSG00000121621.7	KIF18A	329.627	1.31786	0.0992218	13.2819	2.94762e-40	9.14568e-39
ENSG00000163817.16	SLC6A20	976.932	3.25539	0.24514	13.2797	3.03657e-40	9.41506e-39
ENSG00000130829.18	DUSP9	29.0823	4.42372	0.333209	13.2761	3.18521e-40	9.85523e-39
ENSG00000286223.1	AC064836.3	33.2622	2.07513	0.156319	13.2749	3.23703e-40	1.00016e-38
ENSG00000188706.13	ZDHHC9	5087.53	1.18823	0.089513	13.2744	3.25717e-40	1.00498e-38
ENSG00000185885.16	IFITM1	7083.73	2.14695	0.161798	13.2694	3.48466e-40	1.07218e-38
ENSG00000285756.2	BX890604.1	330.669	1.50249	0.113256	13.2664	3.62815e-40	1.11478e-38
ENSG00000147889.18	CDKN2A	268.565	3.10627	0.234258	13.26	3.94677e-40	1.211e-38
ENSG00000124602.10	UNC5CL	532.611	2.11882	0.15989	13.2518	4.40551e-40	1.34895e-38
ENSG00000125207.7	PIWIL1	242.693	4.47189	0.337458	13.2517	4.41259e-40	1.35018e-38
ENSG00000238279.1	BX470102.1	78.3232	2.36459	0.178459	13.2501	4.50869e-40	1.37864e-38
ENSG00000270460.1	AC106900.1	16.5248	2.43882	0.184199	13.2402	5.14373e-40	1.56417e-38
ENSG00000257727.6	CNPY2	177.127	1.78095	0.134731	13.2186	6.85592e-40	2.07771e-38
ENSG00000108821.14	COL1A1	85304	2.65327	0.200779	13.2149	7.19849e-40	2.17854e-38
ENSG00000272455.1	MRPL20-DT	85.4961	1.30115	0.0984799	13.2124	7.4425e-40	2.25085e-38
ENSG00000163467.12	TSACC	19.2299	1.93873	0.146802	13.2064	8.05581e-40	2.42639e-38
ENSG00000112761.21	CCN6	87.9521	5.62756	0.426167	13.2051	8.20122e-40	2.46683e-38
ENSG00000082512.15	TRAF5	1932.65	1.47044	0.111519	13.1856	1.06267e-39	3.18127e-38
ENSG00000137135.18	ARHGEF39	482.884	1.27861	0.0970228	13.1785	1.167e-39	3.48652e-38
ENSG00000106484.16	MEST	2155.09	1.10046	0.0835134	13.1771	1.18906e-39	3.55003e-38
ENSG00000085465.13	OVGP1	204.217	1.60801	0.122033	13.1768	1.19345e-39	3.56072e-38
ENSG00000163794.6	UCN	28.1287	2.35025	0.178466	13.1692	1.32059e-39	3.92945e-38
ENSG00000170312.16	CDK1	2103.16	1.42354	0.108105	13.1682	1.33817e-39	3.97644e-38
ENSG00000228437.5	LINC02474	30.6353	7.64015	0.580498	13.1614	1.46401e-39	4.34452e-38
ENSG00000166508.18	MCM7	8650.38	1.26076	0.0958982	13.1468	1.77469e-39	5.24892e-38
ENSG00000223485.4	LINC01615	12.8824	3.42592	0.260711	13.1407	1.92431e-39	5.68763e-38
ENSG00000143476.18	DTL	798.967	1.24217	0.0945415	13.1389	1.97108e-39	5.81809e-38
ENSG00000106628.11	POLD2	5423.78	1.28197	0.0977047	13.1209	2.50114e-39	7.34839e-38
ENSG00000249162.1	ADAM20P3	6.7715	5.57284	0.424916	13.1152	2.6956e-39	7.90924e-38
ENSG00000164109.14	MAD2L1	1684.35	1.36758	0.104296	13.1125	2.79261e-39	8.18302e-38
ENSG00000023839.12	ABCC2	252.148	3.42874	0.261653	13.1041	3.11795e-39	9.11826e-38
ENSG00000119285.11	HEATR1	1657.25	1.06491	0.0812755	13.1024	3.18905e-39	9.31389e-38
ENSG00000182841.12	RRP7BP	205.615	1.27837	0.097672	13.0884	3.83366e-39	1.11451e-37
ENSG00000138101.19	DTNB	342.163	1.37927	0.105403	13.0857	3.97357e-39	1.15367e-37
ENSG00000120068.7	HOXB8	1257.94	2.84918	0.217751	13.0846	4.03501e-39	1.17074e-37
ENSG00000175065.12	DSG4	38.4776	2.1839	0.167022	13.0755	4.54403e-39	1.3167e-37
ENSG00000165732.13	DDX21	5896.43	1.1006	0.0841755	13.0751	4.57202e-39	1.32394e-37
ENSG00000161996.19	WDR90	1689.74	1.66457	0.127311	13.0749	4.582e-39	1.32596e-37
ENSG00000144161.13	ZC3H8	496.936	1.0535	0.0805858	13.0731	4.69414e-39	1.35753e-37
ENSG00000170191.5	NANP	427.542	1.22716	0.0939269	13.0651	5.2139e-39	1.50686e-37
ENSG00000126226.22	PCID2	1957.29	1.05508	0.080808	13.0567	5.82245e-39	1.67945e-37
ENSG00000155918.8	RAET1L	47.518	3.23106	0.247574	13.0509	6.28098e-39	1.80935e-37
ENSG00000102878.17	HSF4	350.948	2.03346	0.155866	13.0462	6.6797e-39	1.92171e-37
ENSG00000279193.1	AC026336.4	9.82806	5.77912	0.443042	13.0442	6.85867e-39	1.97063e-37
ENSG00000270933.1	AC010719.1	77.583	2.27317	0.174292	13.0423	7.02883e-39	2.01821e-37
ENSG00000113946.4	CLDN16	32.4587	2.87592	0.220847	13.0222	9.14557e-39	2.61921e-37
ENSG00000142207.7	URB1	1697.91	1.01213	0.0777877	13.0115	1.05311e-38	3.01212e-37
ENSG00000205336.14	ADGRG1	8657.73	1.34521	0.103432	13.0057	1.13608e-38	3.24524e-37
ENSG00000164620.9	RELL2	104.607	2.15163	0.165452	13.0046	1.15178e-38	3.28584e-37
ENSG00000160214.13	RRP1	1596.32	1.17069	0.0900498	13.0004	1.21644e-38	3.46584e-37
ENSG00000131747.15	TOP2A	5635.58	1.358	0.104539	12.9904	1.3861e-38	3.93656e-37
ENSG00000110195.14	FOLR1	219.744	4.32188	0.332846	12.9846	1.49586e-38	4.24014e-37
ENSG00000249937.8	LINC02223	7.46393	5.4176	0.417324	12.9818	1.55259e-38	4.39811e-37
ENSG00000204710.2	SPDYC	24.7386	3.60841	0.277978	12.9809	1.5699e-38	4.44429e-37
ENSG00000167968.13	DNASE1L2	38.8564	2.52475	0.194654	12.9704	1.80007e-38	5.0734e-37
ENSG00000089685.15	BIRC5	2448.17	1.39509	0.10756	12.9703	1.8039e-38	5.08076e-37
ENSG00000198298.13	ZNF485	146.643	1.11384	0.0860512	12.9439	2.5422e-38	7.12396e-37
ENSG00000125864.14	BFSP1	103.926	1.79332	0.138579	12.9408	2.64977e-38	7.42071e-37
ENSG00000213981.8	AC007277.1	25.6342	5.38927	0.416523	12.9387	2.72161e-38	7.61706e-37
ENSG00000228526.7	MIR34AHG	185.957	2.04263	0.157873	12.9385	2.73049e-38	7.6371e-37
ENSG00000135749.19	PCNX2	517.971	1.32504	0.102445	12.9342	2.88797e-38	8.07246e-37
ENSG00000184489.12	PTP4A3	2307.37	2.31101	0.178839	12.9223	3.36877e-38	9.38675e-37
ENSG00000140807.7	NKD1	3927.73	3.12649	0.242012	12.9188	3.52737e-38	9.81017e-37
ENSG00000143498.18	TAF1A	198.588	1.23829	0.0958929	12.9133	3.78671e-38	1.0505e-36
ENSG00000213293.4	AC012618.1	72.0163	4.52375	0.350533	12.9053	4.20013e-38	1.16447e-36
ENSG00000176244.7	ACBD7	125.064	1.99072	0.154279	12.9033	4.30978e-38	1.19412e-36
ENSG00000134762.17	DSC3	492.354	4.26386	0.330575	12.8983	4.59947e-38	1.27279e-36
ENSG00000267432.6	DNAH17-AS1	12.3163	4.38477	0.340103	12.8925	4.96325e-38	1.37174e-36
ENSG00000177426.22	TGIF1	3082.93	1.00114	0.0776777	12.8884	5.23278e-38	1.44353e-36
ENSG00000166851.15	PLK1	2094.84	1.51194	0.117323	12.8869	5.33286e-38	1.47022e-36
ENSG00000129810.15	SGO1	204.77	1.31706	0.102209	12.886	5.39771e-38	1.48718e-36
ENSG00000215012.9	RTL10	1058.26	1.08607	0.0842988	12.8836	5.5673e-38	1.53295e-36
ENSG00000168003.17	SLC3A2	6583.42	1.1087	0.0860696	12.8814	5.72815e-38	1.57626e-36
ENSG00000238062.6	SPATA3-AS1	28.7294	2.23616	0.173633	12.8787	5.93379e-38	1.63082e-36
ENSG00000087116.16	ADAMTS2	1610.91	2.36182	0.183414	12.877	6.06416e-38	1.66561e-36
ENSG00000151364.17	KCTD14	227.475	1.64869	0.128135	12.8668	6.92092e-38	1.8974e-36
ENSG00000245614.4	DDX11-AS1	29.2586	1.5513	0.120636	12.8593	7.62326e-38	2.08222e-36
ENSG00000200087.1	SNORA73B	136.072	4.35202	0.338467	12.858	7.75221e-38	2.11374e-36
ENSG00000166278.15	C2	1091.77	1.90744	0.148423	12.8514	8.45171e-38	2.29999e-36
ENSG00000204421.3	LY6G6C	49.5027	3.28059	0.255292	12.8503	8.56295e-38	2.32883e-36
ENSG00000181773.7	GPR3	54.5978	2.14887	0.167249	12.8484	8.78609e-38	2.38805e-36
ENSG00000234912.12	SNHG20	196.823	1.20713	0.0939804	12.8445	9.24008e-38	2.50529e-36
ENSG00000086717.18	PPEF1	14.8337	2.75713	0.214864	12.8319	1.0861e-37	2.94117e-36
ENSG00000140835.10	CHST4	115.355	5.12422	0.399587	12.8238	1.20663e-37	3.26557e-36
ENSG00000225506.2	CYP4A22-AS1	9.19168	2.29245	0.178856	12.8173	1.31207e-37	3.54659e-36
ENSG00000162723.10	SLAMF9	17.6925	3.67253	0.286617	12.8134	1.38002e-37	3.728e-36
ENSG00000107338.10	SHB	784.91	1.22789	0.0958416	12.8117	1.40998e-37	3.80428e-36
ENSG00000196187.12	TMEM63A	6799.48	1.28276	0.100152	12.8082	1.47595e-37	3.97985e-36
ENSG00000172216.6	CEBPB	2185.91	1.53445	0.119803	12.8081	1.478e-37	3.98296e-36
ENSG00000224903.2	RNF32-AS1	25.6375	2.1046	0.164447	12.798	1.68205e-37	4.52183e-36
ENSG00000171004.18	HS6ST2	531.7	3.35621	0.262258	12.7973	1.69658e-37	4.55812e-36
ENSG00000158402.20	CDC25C	333.328	1.17409	0.0918497	12.7827	2.04908e-37	5.49184e-36
ENSG00000137309.20	HMGA1	17392.3	1.42086	0.111176	12.7803	2.11369e-37	5.65815e-36
ENSG00000272620.2	AFAP1-AS1	300.633	5.18685	0.406158	12.7705	2.39477e-37	6.39125e-36
ENSG00000120699.13	EXOSC8	1165.76	1.09103	0.0854906	12.762	2.67357e-37	7.12673e-36
ENSG00000138772.13	ANXA3	3395.87	1.56689	0.122796	12.7601	2.73756e-37	7.29292e-36
ENSG00000077348.9	EXOSC5	1377.4	1.42902	0.112017	12.7571	2.84554e-37	7.57601e-36
ENSG00000253746.1	AC091182.2	12.6378	3.12701	0.245235	12.7511	3.07526e-37	8.1827e-36
ENSG00000105821.15	DNAJC2	1224.56	1.11379	0.0873997	12.7437	3.3818e-37	8.98756e-36
ENSG00000171564.12	FGB	46.1372	5.67927	0.445674	12.7431	3.40602e-37	9.04648e-36
ENSG00000104738.18	MCM4	5061.85	1.16566	0.0914802	12.7422	3.44451e-37	9.14324e-36
ENSG00000242125.3	SNHG3	1152.33	1.48323	0.116434	12.7388	3.59928e-37	9.53692e-36
ENSG00000130590.14	SAMD10	560.228	1.51841	0.119284	12.7293	4.06357e-37	1.07414e-35
ENSG00000092607.15	TBX15	31.9288	3.0933	0.243063	12.7263	4.22256e-37	1.1155e-35
ENSG00000171560.16	FGA	30.5603	4.71983	0.371111	12.7181	4.69147e-37	1.23864e-35
ENSG00000198088.10	NUP62CL	171.44	1.5076	0.118542	12.7178	4.70635e-37	1.24183e-35
ENSG00000112494.10	UNC93A	153.194	3.82884	0.301264	12.7093	5.25204e-37	1.38087e-35
ENSG00000101144.13	BMP7	1462.11	3.14205	0.247258	12.7076	5.3681e-37	1.40972e-35
ENSG00000269516.6	CYP4F23P	16.7222	4.18364	0.329354	12.7026	5.72304e-37	1.49937e-35
ENSG00000288675.1	AP006621.6	14.8594	1.93219	0.152113	12.7023	5.74204e-37	1.50346e-35
ENSG00000012048.23	BRCA1	936.201	1.18935	0.0936475	12.7002	5.89448e-37	1.54246e-35
ENSG00000164076.17	CAMKV	45.6347	4.3841	0.345238	12.6988	6.00704e-37	1.57006e-35
ENSG00000163931.16	TKT	15716.7	1.13551	0.089431	12.6971	6.14005e-37	1.60388e-35
ENSG00000286324.1	AL033381.3	5.47361	5.05423	0.398116	12.6954	6.27366e-37	1.63781e-35
ENSG00000130299.17	GTPBP3	795.023	1.04353	0.0822235	12.6913	6.60544e-37	1.72239e-35
ENSG00000244306.11	DUXAP10	34.1317	3.95213	0.311467	12.6887	6.82843e-37	1.77844e-35
ENSG00000263934.5	SNORD3A	142.017	3.49864	0.275834	12.6839	7.26691e-37	1.89042e-35
ENSG00000112655.16	PTK7	3387.91	2.06155	0.162587	12.6797	7.66496e-37	1.99163e-35
ENSG00000256540.1	AC007406.3	10.8617	2.52989	0.199707	12.668	8.89058e-37	2.30603e-35
ENSG00000265148.6	TSPOAP1-AS1	261.11	2.09054	0.165051	12.6661	9.11847e-37	2.36237e-35
ENSG00000250565.7	ATP6V1E2	156.649	1.1161	0.0881335	12.6637	9.39451e-37	2.43246e-35
ENSG00000124802.12	EEF1E1	233.591	1.18176	0.0933193	12.6636	9.40547e-37	2.43388e-35
ENSG00000143590.14	EFNA3	566.802	1.88707	0.149022	12.6631	9.47141e-37	2.44665e-35
ENSG00000167244.21	IGF2	1021.86	5.6273	0.444436	12.6617	9.64429e-37	2.48696e-35
ENSG00000119969.15	HELLS	893.651	1.50181	0.118677	12.6546	1.05482e-36	2.71847e-35
ENSG00000244300.3	GATA2-AS1	179.479	2.56132	0.20249	12.6491	1.13163e-36	2.91133e-35
ENSG00000120889.13	TNFRSF10B	2941.28	1.20702	0.0954516	12.6454	1.18691e-36	3.05179e-35
ENSG00000237077.1	RPL38P2	17.4274	6.07071	0.480209	12.6418	1.24181e-36	3.18924e-35
ENSG00000224945.1	AL353150.1	32.1032	2.49197	0.197342	12.6277	1.48592e-36	3.80512e-35
ENSG00000135480.16	KRT7	237.127	3.23102	0.255879	12.6271	1.49605e-36	3.82886e-35
ENSG00000123975.5	CKS2	1974.44	1.40427	0.11128	12.6192	1.65389e-36	4.22793e-35
ENSG00000179528.16	LBX2	38.5701	1.75372	0.138999	12.6168	1.70693e-36	4.36099e-35
ENSG00000261787.2	TCF24	8.50697	4.53066	0.359279	12.6104	1.85029e-36	4.71638e-35
ENSG00000204366.4	ZBTB12	291.156	1.54971	0.122925	12.607	1.93288e-36	4.9184e-35
ENSG00000123473.16	STIL	820.234	1.16398	0.0923292	12.6069	1.93473e-36	4.92027e-35
ENSG00000264175.1	MIR3189	15.1278	3.08561	0.244996	12.5945	2.26268e-36	5.72798e-35
ENSG00000162009.8	SSTR5	60.9871	4.23553	0.336339	12.593	2.30621e-36	5.83485e-35
ENSG00000185838.14	GNB1L	348.889	1.60596	0.127558	12.5901	2.39375e-36	6.05286e-35
ENSG00000169429.11	CXCL8	3764.39	3.43362	0.272914	12.5813	2.6746e-36	6.73994e-35
ENSG00000249942.1	AC239584.1	9.69874	5.53066	0.439622	12.5805	2.70357e-36	6.80905e-35
ENSG00000262172.1	AC116025.2	5.83877	4.15663	0.330493	12.5771	2.82341e-36	7.10281e-35
ENSG00000240950.1	AC021074.1	117.232	3.94863	0.314033	12.5739	2.93748e-36	7.38557e-35
ENSG00000261587.2	TMEM249	12.5475	4.24484	0.337696	12.57	3.08694e-36	7.75694e-35
ENSG00000171889.5	MIR31HG	18.9106	5.52445	0.439613	12.5666	3.22154e-36	8.09059e-35
ENSG00000105982.17	RNF32	89.322	1.3734	0.109303	12.5651	3.284e-36	8.24278e-35
ENSG00000168268.11	NT5DC2	2390.98	1.70121	0.135408	12.5636	3.34942e-36	8.4022e-35
ENSG00000147697.9	GSDMC	13.676	3.06345	0.243867	12.5619	3.41811e-36	8.56967e-35
ENSG00000101084.18	RAB5IF	656.062	3.73485	0.297354	12.5603	3.4909e-36	8.74225e-35
ENSG00000132436.11	FIGNL1	654.223	1.13061	0.0900399	12.5568	3.6474e-36	9.11356e-35
ENSG00000166840.13	GLYATL1	78.6877	3.04023	0.24218	12.5536	3.79926e-36	9.48229e-35
ENSG00000142700.12	DMRTA2	57.854	5.14856	0.410252	12.5497	3.98845e-36	9.94327e-35
ENSG00000288534.1	AP001931.2	19.7638	2.42348	0.193135	12.5481	4.07105e-36	1.01435e-34
ENSG00000184956.16	MUC6	222.108	5.20324	0.414904	12.5408	4.46232e-36	1.10996e-34
ENSG00000235669.1	CHN2-AS1	17.2408	4.35029	0.347203	12.5295	5.14615e-36	1.27576e-34
ENSG00000229950.1	TFAP2A-AS1	19.4819	3.60953	0.288181	12.5252	5.43551e-36	1.34599e-34
ENSG00000256663.1	AC112777.1	36.0977	1.93584	0.154571	12.524	5.52088e-36	1.36636e-34
ENSG00000206075.14	SERPINB5	2282.49	3.06426	0.244697	12.5227	5.61159e-36	1.38804e-34
ENSG00000138346.15	DNA2	405.916	1.31933	0.105363	12.5217	5.67886e-36	1.40389e-34
ENSG00000174365.20	SNHG11	500.911	1.35148	0.107984	12.5156	6.13498e-36	1.51496e-34
ENSG00000180869.4	LINC01555	29.2043	3.01033	0.240568	12.5134	6.30399e-36	1.55583e-34
ENSG00000182798.10	MAGEB17	51.9702	5.43113	0.434301	12.5054	6.97055e-36	1.71842e-34
ENSG00000123179.14	EBPL	1632.27	1.11141	0.0888789	12.5048	7.02891e-36	1.73088e-34
ENSG00000240652.1	AP001024.1	43.454	3.86887	0.309409	12.5041	7.09103e-36	1.7452e-34
ENSG00000163993.7	S100P	8436.1	2.26615	0.181235	12.5039	7.10362e-36	1.74733e-34
ENSG00000196550.10	FAM72A	43.792	1.59188	0.127332	12.5018	7.29487e-36	1.79338e-34
ENSG00000056277.16	ZNF280C	214.212	1.30633	0.104517	12.4987	7.59018e-36	1.86455e-34
ENSG00000102048.16	ASB9	299.783	2.09894	0.167933	12.4987	7.59279e-36	1.86455e-34
ENSG00000226380.9	AC016831.1	64.4085	2.88462	0.230872	12.4945	8.0038e-36	1.96439e-34
ENSG00000120694.20	HSPH1	7054.71	1.57615	0.126163	12.4929	8.16176e-36	2.00094e-34
ENSG00000248329.6	APELA	11.7879	2.94672	0.235902	12.4913	8.32905e-36	2.04082e-34
ENSG00000213222.3	TOMM40P4	46.5829	1.72477	0.138088	12.4903	8.42902e-36	2.06304e-34
ENSG00000163216.7	SPRR2D	21.5678	6.67912	0.534811	12.4888	8.59893e-36	2.10114e-34
ENSG00000125531.7	FNDC11	43.2809	2.60007	0.208244	12.4857	8.93743e-36	2.18024e-34
ENSG00000267288.2	AC138150.2	17.5422	2.19356	0.17572	12.4833	9.20841e-36	2.24387e-34
ENSG00000237649.8	KIFC1	1715.12	1.1844	0.0949023	12.4802	9.57557e-36	2.32821e-34
ENSG00000134668.12	SPOCD1	91.6566	2.25821	0.180996	12.4766	1.00186e-35	2.43327e-34
ENSG00000185105.5	MYADML2	72.0996	3.3243	0.266455	12.476	1.00911e-35	2.44953e-34
ENSG00000111206.13	FOXM1	1891.18	1.35927	0.108983	12.4724	1.05629e-35	2.55984e-34
ENSG00000133612.19	AGAP3	2950.23	1.08217	0.0867808	12.4701	1.0866e-35	2.63186e-34
ENSG00000115687.14	PASK	630.307	1.03441	0.0829575	12.4691	1.10024e-35	2.66343e-34
ENSG00000213246.7	SUPT4H1	10.9687	3.3043	0.265012	12.4685	1.10924e-35	2.68376e-34
ENSG00000224817.2	AC010789.1	26.1438	6.67809	0.535861	12.4623	1.19793e-35	2.89675e-34
ENSG00000253844.1	AC064807.2	15.3476	3.87654	0.311267	12.4541	1.3286e-35	3.20399e-34
ENSG00000214612.3	RPS19P1	63.1932	3.90274	0.313682	12.4417	1.55188e-35	3.72823e-34
ENSG00000131650.14	KREMEN2	70.0115	2.48146	0.199517	12.4373	1.63963e-35	3.93054e-34
ENSG00000229960.1	AL590483.1	7.93252	3.38513	0.272176	12.4373	1.63965e-35	3.93054e-34
ENSG00000104524.14	PYCR3	1187.63	1.70405	0.137128	12.4267	1.87097e-35	4.4778e-34
ENSG00000141505.12	ASGR1	163.32	2.60553	0.209689	12.4257	1.89621e-35	4.53574e-34
ENSG00000180176.15	TH	47.3322	3.36722	0.270993	12.4255	1.90067e-35	4.54395e-34
ENSG00000275896.6	PRSS2	537.019	5.40521	0.435012	12.4254	1.90206e-35	4.54483e-34
ENSG00000152253.9	SPC25	394.109	1.12567	0.0906501	12.4178	2.0934e-35	4.99125e-34
ENSG00000159261.12	CLDN14	48.3146	3.23687	0.260682	12.4169	2.11526e-35	5.03793e-34
ENSG00000088356.6	PDRG1	1298.03	1.35631	0.109303	12.4087	2.34424e-35	5.56533e-34
ENSG00000149609.6	C20orf144	12.8367	2.20765	0.177914	12.4085	2.35037e-35	5.57691e-34
ENSG00000137203.15	TFAP2A	169.715	3.17576	0.256117	12.3997	2.62436e-35	6.22368e-34
ENSG00000186638.16	KIF24	297.335	1.05299	0.0849503	12.3954	2.76684e-35	6.55454e-34
ENSG00000100557.10	CCDC198	16.8904	6.38349	0.515041	12.3941	2.81132e-35	6.65636e-34
ENSG00000270372.1	AL162413.1	14.0326	6.68131	0.539129	12.3928	2.85923e-35	6.76618e-34
ENSG00000122133.17	PAEP	12.2513	5.07528	0.409683	12.3883	3.02335e-35	7.14311e-34
ENSG00000167880.8	EVPL	4221.04	1.72551	0.139396	12.3784	3.41946e-35	8.06232e-34
ENSG00000176343.5	RPL37AP8	35.9763	5.30674	0.428738	12.3776	3.45619e-35	8.1397e-34
ENSG00000164400.6	CSF2	25.4855	3.64807	0.294805	12.3745	3.59043e-35	8.45134e-34
ENSG00000237978.6	KCNMB2-AS1	30.7614	3.81104	0.308055	12.3713	3.7384e-35	8.77166e-34
ENSG00000224367.6	OACYLP	10.1921	2.76658	0.223657	12.3697	3.81086e-35	8.93695e-34
ENSG00000188293.6	IGFL1	13.737	6.64789	0.537639	12.365	4.0441e-35	9.46888e-34
ENSG00000251307.1	AC026704.1	11.2483	2.2857	0.184932	12.3597	4.32006e-35	1.01043e-33
ENSG00000261061.1	AC092718.4	172.274	1.2807	0.103624	12.3591	4.35012e-35	1.01693e-33
ENSG00000128510.12	CPA4	13.0789	3.80115	0.307596	12.3576	4.43031e-35	1.03513e-33
ENSG00000173145.11	NOC3L	736.762	1.06146	0.0859147	12.3548	4.5881e-35	1.07093e-33
ENSG00000130119.17	GNL3L	2061.4	1.02474	0.0829518	12.3535	4.6666e-35	1.08747e-33
ENSG00000188368.10	PRR19	42.7634	1.59766	0.1294	12.3467	5.0772e-35	1.18128e-33
ENSG00000280734.3	LINC01232	201.844	1.6455	0.133282	12.346	5.12095e-35	1.19084e-33
ENSG00000153551.14	CMTM7	716.067	1.41928	0.114976	12.3442	5.23549e-35	1.21683e-33
ENSG00000164611.13	PTTG1	1432.83	1.28346	0.103984	12.3429	5.3196e-35	1.23508e-33
ENSG00000026036.22	RTEL1-TNFRSF6B	104.351	2.0795	0.168544	12.338	5.65223e-35	1.31094e-33
ENSG00000250568.1	AC098591.3	28.1112	4.20644	0.341043	12.334	5.93942e-35	1.37683e-33
ENSG00000287151.1	C2orf27A	99.099	1.91398	0.155183	12.3337	5.96209e-35	1.38136e-33
ENSG00000225187.1	AC073283.1	9.85031	3.43263	0.278348	12.3322	6.0778e-35	1.40743e-33
ENSG00000226532.1	AL022718.1	47.8261	5.41285	0.439319	12.321	6.98172e-35	1.61338e-33
ENSG00000100814.18	CCNB1IP1	1824.37	1.08188	0.0878687	12.3125	7.76082e-35	1.79061e-33
ENSG00000205922.5	ONECUT3	90.094	6.43609	0.522742	12.3122	7.79014e-35	1.79644e-33
ENSG00000135423.13	GLS2	12.6314	2.35991	0.191746	12.3074	8.26045e-35	1.90291e-33
ENSG00000113460.13	BRIX1	1241.37	1.17546	0.0955362	12.3039	8.63484e-35	1.98812e-33
ENSG00000215440.12	NPEPL1	347.179	1.67004	0.135739	12.3034	8.68623e-35	1.99892e-33
ENSG00000176402.6	GJC3	20.6677	2.70146	0.219595	12.302	8.83619e-35	2.03237e-33
ENSG00000258077.2	AC078923.1	5.77807	4.89488	0.397901	12.3017	8.86547e-35	2.03805e-33
ENSG00000213085.10	CFAP45	25.268	1.96748	0.159962	12.2997	9.0888e-35	2.0883e-33
ENSG00000178719.17	GRINA	8177.16	1.42391	0.115798	12.2965	9.46014e-35	2.1725e-33
ENSG00000105185.12	PDCD5	2373.51	1.01583	0.0826221	12.2949	9.64274e-35	2.21328e-33
ENSG00000227630.4	LINC01132	30.662	1.65001	0.134215	12.2938	9.78477e-35	2.24472e-33
ENSG00000228168.1	HNRNPA1P21	27.1915	2.11406	0.172153	12.2801	1.15805e-34	2.65255e-33
ENSG00000112378.12	PERP	16174.7	1.21591	0.0990169	12.2798	1.16225e-34	2.6608e-33
ENSG00000205869.2	KRTAP5-1	64.7881	2.17053	0.176916	12.2687	1.33351e-34	3.04656e-33
ENSG00000254256.1	RPSAP71	15.5693	6.60863	0.538863	12.264	1.41308e-34	3.22669e-33
ENSG00000187961.14	KLHL17	280.001	1.69729	0.138407	12.2631	1.42974e-34	3.26304e-33
ENSG00000189280.3	GJB5	143.086	4.28059	0.349191	12.2586	1.51081e-34	3.44275e-33
ENSG00000101945.17	SUV39H1	645.069	1.26505	0.103232	12.2545	1.58912e-34	3.61746e-33
ENSG00000188372.15	ZP3	436.365	1.8323	0.149573	12.2502	1.67587e-34	3.80908e-33
ENSG00000100344.11	PNPLA3	50.0382	3.6909	0.301306	12.2497	1.68682e-34	3.83199e-33
ENSG00000018280.17	SLC11A1	329.094	2.41578	0.197287	12.245	1.78726e-34	4.05392e-33
ENSG00000261863.1	LINC01996	12.9395	4.66985	0.381452	12.2423	1.8466e-34	4.18639e-33
ENSG00000081041.9	CXCL2	895.517	2.32358	0.189832	12.2402	1.89517e-34	4.29431e-33
ENSG00000160949.17	TONSL	1330.33	1.39701	0.114155	12.2379	1.95035e-34	4.41255e-33
ENSG00000160345.13	C9orf116	71.7448	1.83	0.149546	12.237	1.97142e-34	4.45794e-33
ENSG00000156970.13	BUB1B	763.444	1.18348	0.09674	12.2337	2.05482e-34	4.64418e-33
ENSG00000222019.7	URAHP	14.7887	1.9914	0.162794	12.2326	2.08072e-34	4.70031e-33
ENSG00000215866.8	LINC01356	12.4802	2.41498	0.19748	12.229	2.17594e-34	4.91291e-33
ENSG00000197168.13	NEK5	113.189	2.15903	0.176561	12.2282	2.19707e-34	4.95804e-33
ENSG00000110881.12	ASIC1	614.826	1.68724	0.13798	12.2282	2.19817e-34	4.95804e-33
ENSG00000248538.8	AC022784.1	26.3671	2.70563	0.221363	12.2226	2.35413e-34	5.30439e-33
ENSG00000166682.13	TMPRSS5	70.1581	3.29906	0.26996	12.2206	2.41441e-34	5.43468e-33
ENSG00000245910.8	SNHG6	1705.72	1.28982	0.105603	12.2138	2.62352e-34	5.89939e-33
ENSG00000235173.7	HGH1	1820.76	1.34659	0.110278	12.2109	2.71827e-34	6.10626e-33
ENSG00000256940.2	PPP1R14B-AS1	17.8627	2.72701	0.223341	12.2101	2.74673e-34	6.16392e-33
ENSG00000013573.17	DDX11	1099	1.2076	0.0989292	12.2068	2.86058e-34	6.40967e-33
ENSG00000103222.20	ABCC1	2944.74	1.00495	0.082334	12.2057	2.89786e-34	6.48992e-33
ENSG00000254548.1	AC105219.1	5.48912	4.5681	0.374425	12.2003	3.09714e-34	6.91872e-33
ENSG00000147955.17	SIGMAR1	5268.76	1.25126	0.102574	12.1987	3.15967e-34	7.05483e-33
ENSG00000259862.1	AC026336.2	4.11398	5.02586	0.412033	12.1977	3.19711e-34	7.13484e-33
ENSG00000174502.19	SLC26A9	35.0025	5.45939	0.447878	12.1895	3.53685e-34	7.88508e-33
ENSG00000164284.15	GRPEL2	827.989	1.03333	0.0848081	12.1843	3.76787e-34	8.38322e-33
ENSG00000260924.2	LINC01311	39.6219	1.73424	0.142418	12.1771	4.11786e-34	9.14813e-33
ENSG00000156469.9	MTERF3	673.225	1.06523	0.0875096	12.1727	4.34545e-34	9.63925e-33
ENSG00000260942.1	CAPN10-DT	91.4847	1.29336	0.106255	12.1722	4.37219e-34	9.6937e-33
ENSG00000262768.2	AC100791.2	7.29351	4.34949	0.357435	12.1686	4.56863e-34	1.01191e-32
ENSG00000047634.15	SCML1	1060.66	1.55052	0.127487	12.1622	4.9394e-34	1.09239e-32
ENSG00000234929.2	AC018685.2	10.8543	5.91272	0.486183	12.1615	4.98287e-34	1.10146e-32
ENSG00000204394.13	VARS1	5418.52	1.08572	0.0892846	12.1603	5.05952e-34	1.11784e-32
ENSG00000285517.1	AC010198.2	37.8435	3.64525	0.299954	12.1527	5.55048e-34	1.22387e-32
ENSG00000101190.13	TCFL5	680.65	1.33294	0.109713	12.1493	5.78412e-34	1.27285e-32
ENSG00000080839.12	RBL1	680.958	1.28449	0.105731	12.1486	5.83255e-34	1.28223e-32
ENSG00000271216.2	LINC01050	8.79333	5.00916	0.41259	12.1408	6.42264e-34	1.40846e-32
ENSG00000001497.18	LAS1L	2148.52	1.0289	0.0847593	12.1391	6.55299e-34	1.43421e-32
ENSG00000187258.14	NPSR1	191.476	5.67952	0.468031	12.1349	6.89811e-34	1.50825e-32
ENSG00000163507.14	CIP2A	444.39	1.24995	0.103035	12.1313	7.20774e-34	1.57362e-32
ENSG00000223392.1	CLDN10-AS1	8.54535	5.45837	0.450034	12.1288	7.43307e-34	1.62201e-32
ENSG00000232021.7	LEF1-AS1	10.422	2.29787	0.189526	12.1243	7.85684e-34	1.71364e-32
ENSG00000159423.17	ALDH4A1	1581.55	1.8243	0.150546	12.1179	8.49237e-34	1.84793e-32
ENSG00000162006.9	MSLNL	10.709	5.77487	0.476558	12.1179	8.4934e-34	1.84793e-32
ENSG00000226419.8	SLC16A1-AS1	133.553	1.8611	0.153603	12.1163	8.65955e-34	1.88315e-32
ENSG00000179698.14	WDR97	77.1384	2.62892	0.217133	12.1074	9.64763e-34	2.09597e-32
ENSG00000064545.15	TMEM161A	1697.37	1.31098	0.108293	12.1058	9.83951e-34	2.13661e-32
ENSG00000287156.1	AL138479.2	32.4732	2.25626	0.186481	12.0991	1.06719e-33	2.31509e-32
ENSG00000227210.2	AC079145.1	11.8706	2.72439	0.225349	12.0896	1.19812e-33	2.5953e-32
ENSG00000132003.9	ZSWIM4	252.442	1.23996	0.102601	12.0853	1.26355e-33	2.72902e-32
ENSG00000183150.8	GPR19	37.9992	1.51325	0.125257	12.0812	1.32824e-33	2.86595e-32
ENSG00000109805.10	NCAPG	711.252	1.1757	0.0973305	12.0794	1.35647e-33	2.92543e-32
ENSG00000105048.17	TNNT1	138.471	4.14547	0.343219	12.0782	1.37702e-33	2.96831e-32
ENSG00000275437.1	AL121832.3	92.574	1.83025	0.151639	12.0698	1.52425e-33	3.28088e-32
ENSG00000135744.8	AGT	884.504	2.11678	0.175394	12.0687	1.54509e-33	3.32412e-32
ENSG00000276644.5	DACH1	1228.04	2.13691	0.177072	12.068	1.55863e-33	3.35163e-32
ENSG00000226396.1	AL031727.1	79.8265	2.09375	0.173533	12.0655	1.60737e-33	3.45475e-32
ENSG00000286431.1	BX842570.1	85.2455	1.75079	0.145176	12.0598	1.72205e-33	3.69407e-32
ENSG00000213820.3	RPL13P2	47.3542	4.23102	0.350894	12.0578	1.76414e-33	3.78069e-32
ENSG00000039139.9	DNAH5	54.6505	2.37306	0.196907	12.0517	1.8992e-33	4.06817e-32
ENSG00000242575.1	TUBAP13	28.7971	5.58461	0.463442	12.0503	1.93283e-33	4.1382e-32
ENSG00000280206.1	AC026401.3	276.68	1.15154	0.0956032	12.045	2.05976e-33	4.40357e-32
ENSG00000104549.12	SQLE	3303.75	1.50232	0.124846	12.0334	2.3719e-33	5.06356e-32
ENSG00000117385.16	P3H1	947.285	1.18344	0.0983645	12.0312	2.43553e-33	5.19689e-32
ENSG00000073067.14	CYP2W1	2122.11	3.9758	0.330724	12.0215	2.73942e-33	5.83689e-32
ENSG00000147536.12	GINS4	277.652	1.30572	0.108629	12.02	2.78809e-33	5.93489e-32
ENSG00000262712.1	AC012676.1	26.7123	1.65815	0.13796	12.0191	2.82188e-33	6.00104e-32
ENSG00000213315.5	AL122020.1	166.368	3.39255	0.28231	12.0171	2.88905e-33	6.14094e-32
ENSG00000159167.12	STC1	503.977	1.9978	0.166255	12.0165	2.90964e-33	6.18173e-32
ENSG00000198901.14	PRC1	33.492	2.36221	0.196684	12.0102	3.14206e-33	6.65953e-32
ENSG00000225138.8	SLC9A3-AS1	845.979	2.42076	0.201576	12.0092	3.17885e-33	6.7343e-32
ENSG00000130600.19	H19	1460.6	3.84466	0.320188	12.0075	3.24567e-33	6.87256e-32
ENSG00000115541.11	HSPE1	1624.58	1.33501	0.111246	12.0005	3.53123e-33	7.4665e-32
ENSG00000121957.15	GPSM2	1999.3	1.32982	0.110899	11.9912	3.94932e-33	8.32272e-32
ENSG00000159685.11	CHCHD6	555.068	1.17127	0.0977144	11.9867	4.17369e-33	8.78299e-32
ENSG00000275491.1	LINC01730	10.3356	3.08621	0.257555	11.9827	4.37619e-33	9.20475e-32
ENSG00000230524.8	COL6A4P1	7.85972	2.42849	0.202683	11.9817	4.42994e-33	9.31338e-32
ENSG00000243742.5	RPLP0P2	91.8444	2.11303	0.17637	11.9807	4.48649e-33	9.42781e-32
ENSG00000142619.4	PADI3	93.5811	4.56174	0.381132	11.9689	5.16862e-33	1.08509e-31
ENSG00000159217.10	IGF2BP1	165.169	4.84547	0.404973	11.9649	5.4258e-33	1.13854e-31
ENSG00000172016.16	REG3A	2475.39	5.35978	0.448036	11.9628	5.56375e-33	1.16694e-31
ENSG00000274270.1	AL137060.3	14.036	1.93633	0.161958	11.9558	6.05652e-33	1.26789e-31
ENSG00000144485.11	HES6	2336.14	1.82172	0.152436	11.9507	6.4379e-33	1.34582e-31
ENSG00000239415.1	AP001469.3	66.5733	1.37317	0.114914	11.9495	6.53371e-33	1.3652e-31
ENSG00000242327.1	AC023906.1	28.867	5.06309	0.423743	11.9485	6.61104e-33	1.38071e-31
ENSG00000171224.9	FAM241B	262.071	1.31078	0.109712	11.9475	6.69126e-33	1.39681e-31
ENSG00000180758.12	GPR157	915.221	1.27607	0.106915	11.9354	7.73954e-33	1.61183e-31
ENSG00000169989.3	TIGD4	32.6941	1.61596	0.13544	11.9312	8.13808e-33	1.69244e-31
ENSG00000102743.15	SLC25A15	1126.09	1.01145	0.0848005	11.9274	8.51469e-33	1.76911e-31
ENSG00000248323.7	LUCAT1	64.4243	2.82854	0.237215	11.9239	8.87988e-33	1.84239e-31
ENSG00000160796.18	NBEAL2	5271.37	1.31256	0.110089	11.9226	9.02077e-33	1.86987e-31
ENSG00000117724.13	CENPF	2372.9	1.40208	0.117633	11.9191	9.41295e-33	1.95025e-31
ENSG00000161798.7	AQP5	82.1248	4.8608	0.407869	11.9176	9.58862e-33	1.98571e-31
ENSG00000107833.10	NPM3	1444.69	1.48068	0.124257	11.9163	9.73828e-33	2.01576e-31
ENSG00000133131.15	MORC4	1219.18	1.31425	0.110374	11.9072	1.08499e-32	2.23958e-31
ENSG00000222033.1	LINC01124	101.275	2.3955	0.201183	11.9071	1.08709e-32	2.24287e-31
ENSG00000256916.1	AP000851.1	8.4086	5.19941	0.43713	11.8944	1.26522e-32	2.60553e-31
ENSG00000051341.14	POLQ	429.289	1.40581	0.118274	11.886	1.40001e-32	2.88043e-31
ENSG00000132661.4	NXT1	1029.48	1.38666	0.11667	11.8853	1.41134e-32	2.90239e-31
ENSG00000102393.14	GLA	1237.03	1.01675	0.0856084	11.8768	1.56271e-32	3.21069e-31
ENSG00000132000.13	PODNL1	236.426	1.97272	0.166144	11.8736	1.62399e-32	3.33196e-31
ENSG00000260577.2	AC126773.4	8.85105	2.14087	0.18056	11.8568	1.98428e-32	4.04866e-31
ENSG00000109674.4	NEIL3	157.017	1.24582	0.105081	11.8558	2.00721e-32	4.09356e-31
ENSG00000169548.3	ZNF280A	6.25932	5.18371	0.437381	11.8517	2.10906e-32	4.29732e-31
ENSG00000126583.11	PRKCG	80.5453	3.6422	0.307329	11.8511	2.12292e-32	4.32357e-31
ENSG00000069011.16	PITX1	1731.3	1.72884	0.145883	11.8509	2.12862e-32	4.33318e-31
ENSG00000102898.12	NUTF2	4390.4	1.01754	0.0858721	11.8495	2.16439e-32	4.40397e-31
ENSG00000187801.15	ZFP69B	81.3997	1.26382	0.106675	11.8473	2.22121e-32	4.51752e-31
ENSG00000154743.18	TSEN2	599.501	1.14331	0.0965096	11.8466	2.2409e-32	4.55547e-31
ENSG00000198807.13	PAX9	73.0079	2.78298	0.234926	11.8462	2.25171e-32	4.57535e-31
ENSG00000049192.15	ADAMTS6	87.8004	2.15498	0.181917	11.8459	2.25911e-32	4.58828e-31
ENSG00000250920.3	AC105460.1	79.4457	7.51558	0.634613	11.8428	2.34555e-32	4.75947e-31
ENSG00000256298.1	AC135388.1	6.22151	5.44579	0.460133	11.8353	2.56576e-32	5.19915e-31
ENSG00000268812.3	AC004264.1	17.6862	1.92639	0.162798	11.833	2.63595e-32	5.3365e-31
ENSG00000064651.14	SLC12A2	17910.2	1.44037	0.121766	11.829	2.76414e-32	5.58913e-31
ENSG00000112742.10	TTK	727.052	1.21469	0.102688	11.829	2.76452e-32	5.58913e-31
ENSG00000243989.9	ACY1	55.4646	2.60319	0.22008	11.8284	2.78481e-32	5.62758e-31
ENSG00000234062.8	AL390879.1	87.6028	1.55031	0.131101	11.8253	2.88903e-32	5.83553e-31
ENSG00000102030.16	NAA10	1355.87	1.70882	0.144597	11.8178	3.15677e-32	6.37342e-31
ENSG00000139343.10	SNRPF	2278.95	1.11309	0.0942488	11.8101	3.46118e-32	6.98483e-31
ENSG00000100429.18	HDAC10	73.4534	2.18928	0.185427	11.8067	3.60304e-32	7.25789e-31
ENSG00000254389.3	RHPN1-AS1	49.3715	1.93355	0.163973	11.7919	4.29742e-32	8.64027e-31
ENSG00000236015.1	AC011290.2	35.7548	1.829	0.155115	11.7912	4.33091e-32	8.70033e-31
ENSG00000116649.10	SRM	3158.73	1.44915	0.122922	11.7892	4.43882e-32	8.91306e-31
ENSG00000216588.9	IGSF23	26.0845	2.87914	0.244238	11.7883	4.4865e-32	9.00472e-31
ENSG00000213613.2	RPL11P3	50.4711	3.98772	0.338468	11.7817	4.85039e-32	9.72627e-31
ENSG00000146263.11	MMS22L	597.667	1.29252	0.109767	11.775	5.24887e-32	1.05063e-30
ENSG00000205293.5	LINC01602	14.9226	5.86403	0.498081	11.7733	5.36114e-32	1.07262e-30
ENSG00000180198.16	RCC1	2882.99	1.02165	0.0867793	11.7729	5.3814e-32	1.07618e-30
ENSG00000157653.12	C9orf43	23.042	1.47037	0.124899	11.7725	5.41122e-32	1.08166e-30
ENSG00000211448.13	DIO2	387.997	2.02793	0.172412	11.7621	6.11617e-32	1.21982e-30
ENSG00000015520.15	NPC1L1	215.671	3.92326	0.333558	11.7618	6.13757e-32	1.22298e-30
ENSG00000167513.9	CDT1	1865.52	1.55722	0.132409	11.7607	6.22415e-32	1.23912e-30
ENSG00000181218.5	H2AW	491.722	1.92348	0.163589	11.758	6.42173e-32	1.27731e-30
ENSG00000184445.12	KNTC1	1079.15	1.18801	0.10104	11.7579	6.43316e-32	1.27901e-30
ENSG00000218358.2	RAET1K	8.54639	3.00346	0.255451	11.7575	6.46134e-32	1.28403e-30
ENSG00000187678.10	SPRY4	1834.68	1.01333	0.0862203	11.7528	6.82998e-32	1.35547e-30
ENSG00000164045.12	CDC25A	740.034	1.16728	0.0993389	11.7505	7.0183e-32	1.39159e-30
ENSG00000099625.13	CBARP	50.4746	2.49173	0.212053	11.7505	7.02161e-32	1.39162e-30
ENSG00000189120.5	SP6	895.791	1.99044	0.169418	11.7487	7.17163e-32	1.42072e-30
ENSG00000174177.13	CTU2	672.401	1.25535	0.106859	11.7477	7.25253e-32	1.43611e-30
ENSG00000177602.5	HASPIN	176.098	1.22923	0.104643	11.7469	7.32728e-32	1.44961e-30
ENSG00000119547.6	ONECUT2	178.766	2.64766	0.225457	11.7435	7.62296e-32	1.50609e-30
ENSG00000135747.11	ZNF670-ZNF695	8.16616	2.61735	0.222906	11.7419	7.76758e-32	1.53398e-30
ENSG00000263325.1	AC003965.2	9.53201	3.18775	0.27161	11.7365	8.28566e-32	1.63265e-30
ENSG00000287222.1	AC234917.3	72.4818	1.21995	0.103978	11.7328	8.65795e-32	1.70525e-30
ENSG00000253308.2	AC004080.1	14.9605	5.38109	0.458783	11.729	9.04819e-32	1.78052e-30
ENSG00000180438.15	TPRXL	45.0008	4.0439	0.344789	11.7286	9.09112e-32	1.78818e-30
ENSG00000016402.13	IL20RA	999.226	1.31801	0.11238	11.7281	9.14508e-32	1.79799e-30
ENSG00000078900.15	TP73	159.925	2.20077	0.187691	11.7255	9.42962e-32	1.85229e-30
ENSG00000134690.11	CDCA8	1554.96	1.03204	0.0880428	11.7221	9.82445e-32	1.92728e-30
ENSG00000070814.22	TCOF1	2959.58	1.07183	0.0914428	11.7213	9.91089e-32	1.94338e-30
ENSG00000238133.6	MAP3K20-AS1	65.2119	3.46052	0.295235	11.7212	9.92126e-32	1.94455e-30
ENSG00000229891.2	LINC01315	172.586	1.8021	0.153809	11.7165	1.04915e-31	2.05358e-30
ENSG00000189410.12	SH2D5	16.3153	3.20053	0.273241	11.7132	1.09097e-31	2.13261e-30
ENSG00000172893.16	DHCR7	3809.9	1.31868	0.112653	11.7056	1.19275e-31	2.32952e-30
ENSG00000187840.5	EIF4EBP1	2217.4	1.48968	0.127264	11.7054	1.19591e-31	2.33396e-30
ENSG00000196460.14	RFX8	9.40918	2.84783	0.243292	11.7054	1.19608e-31	2.33396e-30
ENSG00000123131.13	PRDX4	4775.84	1.21057	0.103445	11.7026	1.23652e-31	2.4097e-30
ENSG00000124228.14	DDX27	3001.98	1.17133	0.100154	11.6953	1.34733e-31	2.62333e-30
ENSG00000122565.19	CBX3	7803.18	1.04573	0.0894413	11.6918	1.40334e-31	2.72999e-30
ENSG00000116670.15	MAD2L2	852.388	1.25608	0.107468	11.6879	1.46929e-31	2.852e-30
ENSG00000287641.1	AC007483.1	4.11797	4.9326	0.422174	11.6838	1.5422e-31	2.98961e-30
ENSG00000066405.13	CLDN18	326.138	5.64226	0.482947	11.683	1.557e-31	3.01697e-30
ENSG00000134013.16	LOXL2	2094.68	1.74452	0.149359	11.6801	1.61128e-31	3.11805e-30
ENSG00000220583.1	RPL35P2	57.1211	7.12228	0.610197	11.6721	1.77006e-31	3.41934e-30
ENSG00000167291.16	TBC1D16	2833.72	1.13089	0.0968982	11.6709	1.79501e-31	3.46601e-30
ENSG00000261798.1	AL033527.2	13.858	2.23236	0.191329	11.6676	1.86536e-31	3.59873e-30
ENSG00000143067.5	ZNF697	338.754	1.3449	0.115271	11.6673	1.87249e-31	3.61091e-30
ENSG00000235408.6	SNORA71B	29.8476	2.72212	0.233322	11.6668	1.88381e-31	3.63115e-30
ENSG00000228727.9	SAPCD1	19.7154	2.26235	0.193964	11.6637	1.95316e-31	3.75828e-30
ENSG00000141738.14	GRB7	1979.46	1.65391	0.141812	11.6627	1.97699e-31	3.80248e-30
ENSG00000269978.1	AL359881.1	6.67996	4.41886	0.37908	11.6568	2.11864e-31	4.06786e-30
ENSG00000189377.9	CXCL17	34.1946	4.59138	0.393881	11.6568	2.11959e-31	4.06793e-30
ENSG00000251095.7	AC093866.1	70.8165	5.88951	0.505272	11.6561	2.13532e-31	4.09634e-30
ENSG00000078579.9	FGF20	31.697	6.11972	0.525273	11.6505	2.28009e-31	4.37028e-30
ENSG00000092445.12	TYRO3	494.32	1.7034	0.146223	11.6493	2.31224e-31	4.42807e-30
ENSG00000259471.1	LINC01169	14.2363	5.90756	0.507218	11.647	2.37709e-31	4.54832e-30
ENSG00000135960.10	EDAR	623.539	2.85309	0.24499	11.6457	2.4127e-31	4.61446e-30
ENSG00000232203.3	SLC25A6P2	33.8488	4.92863	0.42332	11.6428	2.49645e-31	4.76641e-30
ENSG00000235269.2	LINC02331	12.8936	4.03353	0.346639	11.6361	2.70087e-31	5.1456e-30
ENSG00000162650.16	ATXN7L2	216.848	1.00952	0.0868036	11.63	2.90235e-31	5.5247e-30
ENSG00000165935.9	SMCO2	7.92716	2.47878	0.213188	11.6272	2.99654e-31	5.69908e-30
ENSG00000134070.5	IRAK2	480.002	1.57806	0.135745	11.6252	3.06916e-31	5.8347e-30
ENSG00000168209.5	DDIT4	1776.34	1.74924	0.150555	11.6186	3.31481e-31	6.29629e-30
ENSG00000210112.1	MT-TM	40.5732	4.43434	0.381696	11.6174	3.36017e-31	6.37425e-30
ENSG00000186792.17	HYAL3	162.887	1.39052	0.119806	11.6065	3.81972e-31	7.22126e-30
ENSG00000196366.3	C9orf163	23.4852	1.96721	0.169527	11.6041	3.92863e-31	7.42399e-30
ENSG00000163463.13	KRTCAP2	127.181	1.41081	0.121628	11.5993	4.15286e-31	7.84437e-30
ENSG00000101311.16	FERMT1	9468.49	1.42141	0.122615	11.5924	4.50087e-31	8.4981e-30
ENSG00000140481.15	CCDC33	19.7754	3.25995	0.28134	11.5872	4.7835e-31	9.0202e-30
ENSG00000236311.6	TLX1NB	11.7633	3.17078	0.273668	11.5862	4.84119e-31	9.12511e-30
ENSG00000169469.9	SPRR1B	25.4163	6.68793	0.577612	11.5786	5.29191e-31	9.96617e-30
ENSG00000106397.12	PLOD3	7296.04	1.24711	0.10771	11.5783	5.30581e-31	9.9881e-30
ENSG00000118113.12	MMP8	15.9291	4.59069	0.396599	11.5752	5.50675e-31	1.03532e-29
ENSG00000260284.1	TPSP2	6.35052	5.20288	0.449574	11.5729	5.65423e-31	1.06214e-29
ENSG00000183199.6	HSP90AB3P	92.4758	2.11864	0.183114	11.5701	5.84484e-31	1.09655e-29
ENSG00000137168.8	PPIL1	1352.46	1.04999	0.0907588	11.569	5.91593e-31	1.10942e-29
ENSG00000125872.8	LRRN4	13.9078	2.98453	0.258015	11.5673	6.03808e-31	1.13185e-29
ENSG00000273723.1	SUGT1-DT	42.5157	1.7836	0.154225	11.5649	6.20852e-31	1.16232e-29
ENSG00000146700.9	SSC4D	37.3308	1.30752	0.113073	11.5635	6.30535e-31	1.17895e-29
ENSG00000139514.13	SLC7A1	5408.93	1.11542	0.0964807	11.561	6.49386e-31	1.21266e-29
ENSG00000139269.3	INHBE	11.9865	2.95832	0.2559	11.5605	6.53395e-31	1.21963e-29
ENSG00000167798.17	C3P1	8.15777	5.59038	0.4836	11.5599	6.57607e-31	1.22698e-29
ENSG00000011347.10	SYT7	2462.75	1.79139	0.155164	11.5452	7.80925e-31	1.45339e-29
ENSG00000114631.11	PODXL2	2014.25	1.54026	0.133417	11.5447	7.8555e-31	1.46139e-29
ENSG00000247077.7	PGAM5	3233.59	1.02294	0.0886253	11.5422	8.0785e-31	1.50224e-29
ENSG00000124743.6	KLHL31	58.5681	1.76071	0.152556	11.5414	8.15718e-31	1.51624e-29
ENSG00000259439.2	LINC01833	40.0625	4.49761	0.389852	11.5367	8.61632e-31	1.59889e-29
ENSG00000186648.15	CARMIL3	111.341	1.7707	0.153582	11.5293	9.38529e-31	1.7394e-29
ENSG00000118939.18	UCHL3	156.486	1.82168	0.158021	11.5281	9.52394e-31	1.76436e-29
ENSG00000214748.2	AL355309.1	17.3263	4.79714	0.416138	11.5278	9.55925e-31	1.77016e-29
ENSG00000169474.4	SPRR1A	18.5466	6.79765	0.589912	11.5232	1.00847e-30	1.86512e-29
ENSG00000142632.17	ARHGEF19	581.98	1.3997	0.121505	11.5197	1.05004e-30	1.9412e-29
ENSG00000092758.18	COL9A3	899.226	3.06456	0.266034	11.5194	1.05289e-30	1.94565e-29
ENSG00000233287.1	AC009362.1	25.607	4.50332	0.390957	11.5187	1.06179e-30	1.96069e-29
ENSG00000204348.10	DXO	408.472	1.03547	0.0899456	11.5122	1.1457e-30	2.11186e-29
ENSG00000124225.16	PMEPA1	6793.42	1.83065	0.15907	11.5085	1.19559e-30	2.202e-29
ENSG00000086712.13	TXLNG	1290.09	1.053	0.0915486	11.502	1.28822e-30	2.36768e-29
ENSG00000128944.13	KNSTRN	692.722	1.01367	0.0881363	11.5012	1.30147e-30	2.39103e-29
ENSG00000213397.10	HAUS7	22.9134	1.74961	0.152138	11.5002	1.31651e-30	2.41666e-29
ENSG00000006634.8	DBF4	744.482	1.06058	0.0922847	11.4924	1.43977e-30	2.64182e-29
ENSG00000179058.7	C9orf50	20.0077	2.52889	0.220068	11.4914	1.45744e-30	2.67313e-29
ENSG00000103148.17	NPRL3	1780.24	1.09461	0.0952698	11.4895	1.48908e-30	2.73004e-29
ENSG00000132680.11	KHDC4	1659.57	1.03475	0.0900663	11.4888	1.50212e-30	2.75281e-29
ENSG00000133488.15	SEC14L4	19.1008	4.94644	0.430653	11.4859	1.55273e-30	2.84438e-29
ENSG00000287566.1	AL732437.3	18.4197	3.5408	0.308313	11.4845	1.5792e-30	2.89048e-29
ENSG00000151650.8	VENTX	151.296	3.70017	0.322205	11.4839	1.58907e-30	2.90735e-29
ENSG00000233845.1	AC093732.1	8.87475	4.17852	0.363963	11.4806	1.65104e-30	3.01698e-29
ENSG00000156427.8	FGF18	63.9608	2.01824	0.175952	11.4704	1.85807e-30	3.3897e-29
ENSG00000273374.1	AC069222.1	13.1028	2.54989	0.222446	11.463	2.02437e-30	3.68851e-29
ENSG00000255737.2	AGAP2-AS1	47.5946	2.32969	0.203369	11.4555	2.20737e-30	4.01535e-29
ENSG00000197172.10	MAGEA6	127.969	9.82022	0.857424	11.4532	2.26693e-30	4.122e-29
ENSG00000164171.11	ITGA2	3070.96	1.28354	0.112086	11.4513	2.31655e-30	4.20876e-29
ENSG00000221986.7	MYBPHL	20.6882	5.75171	0.502365	11.4493	2.37139e-30	4.30664e-29
ENSG00000236345.1	SCAT8	15.8343	2.99823	0.261879	11.4489	2.38074e-30	4.32006e-29
ENSG00000269399.2	AC008764.6	40.07	1.32029	0.115368	11.4442	2.51416e-30	4.55469e-29
ENSG00000257138.1	TAS2R38	11.1555	2.85074	0.249116	11.4434	2.53695e-30	4.59411e-29
ENSG00000153944.12	MSI2	3233.25	1.01467	0.0887335	11.435	2.7946e-30	5.05449e-29
ENSG00000286266.1	AC104370.1	9.12229	4.98303	0.435781	11.4347	2.80451e-30	5.07034e-29
ENSG00000236347.1	AL513123.1	6.079	3.65943	0.320279	11.4258	3.10874e-30	5.6112e-29
ENSG00000276672.1	AL161891.1	76.3494	1.73217	0.151641	11.4228	3.21563e-30	5.79939e-29
ENSG00000281706.3	LINC01012	62.7265	1.22251	0.107026	11.4225	3.22789e-30	5.81913e-29
ENSG00000137343.18	ATAT1	530.454	1.04676	0.0916689	11.4189	3.36538e-30	6.06143e-29
ENSG00000167695.15	TLCD3A	1310.28	1.21661	0.106589	11.414	3.56104e-30	6.39889e-29
ENSG00000175894.18	TSPEAR	48.4356	3.14633	0.275665	11.4136	3.57653e-30	6.42412e-29
ENSG00000166415.15	WDR72	550.014	3.08587	0.270415	11.4116	3.65943e-30	6.57035e-29
ENSG00000160072.20	ATAD3B	1090.62	1.32491	0.116205	11.4015	4.1081e-30	7.35206e-29
ENSG00000092853.14	CLSPN	429.879	1.23988	0.108765	11.3996	4.19866e-30	7.50503e-29
ENSG00000101199.13	ARFGAP1	4486.75	1.24076	0.108849	11.3989	4.2347e-30	7.56335e-29
ENSG00000186184.19	POLR1D	5299.26	1.08296	0.0950384	11.3949	4.43222e-30	7.91294e-29
ENSG00000175877.4	TMEM270	11.4064	2.4633	0.216197	11.3937	4.49274e-30	8.01452e-29
ENSG00000125821.13	DTD1	646.135	1.18118	0.103761	11.3837	5.04375e-30	8.96856e-29
ENSG00000260920.2	AL031985.3	89.5795	1.21679	0.106895	11.383	5.08317e-30	9.03502e-29
ENSG00000281756.1	C2-AS1	6.35663	3.30536	0.290445	11.3803	5.24084e-30	9.31154e-29
ENSG00000196739.15	COL27A1	853.2	1.97615	0.173686	11.3777	5.39963e-30	9.58981e-29
ENSG00000277223.1	AC090116.1	10.8656	4.08947	0.35943	11.3777	5.40328e-30	9.59244e-29
ENSG00000259225.7	LINC02345	13.5318	3.43887	0.302323	11.3748	5.58154e-30	9.90494e-29
ENSG00000161888.11	SPC24	541.803	1.25031	0.109943	11.3724	5.73972e-30	1.01734e-28
ENSG00000106038.13	EVX1	199.651	3.3888	0.298002	11.3717	5.78276e-30	1.02415e-28
ENSG00000171102.14	OBP2B	10.7077	5.83975	0.513542	11.3715	5.79759e-30	1.02637e-28
ENSG00000260476.1	AC104794.4	4.52132	4.91568	0.432394	11.3685	5.99933e-30	1.06166e-28
ENSG00000286133.2	AC093817.2	12.6911	6.03034	0.530596	11.3652	6.23027e-30	1.1012e-28
ENSG00000161179.14	YDJC	1507.38	1.46378	0.128826	11.3625	6.42779e-30	1.13521e-28
ENSG00000105865.11	DUS4L	146.706	1.11159	0.0979382	11.3499	7.42424e-30	1.30962e-28
ENSG00000088451.11	TGDS	757.466	1.12048	0.0987875	11.3423	8.09779e-30	1.42787e-28
ENSG00000206557.6	TRIM71	29.2813	5.76933	0.508958	11.3356	8.74433e-30	1.53942e-28
ENSG00000196917.6	HCAR1	86.123	3.76413	0.33211	11.334	8.90724e-30	1.56685e-28
ENSG00000134760.6	DSG1	16.8693	2.35796	0.20805	11.3336	8.94097e-30	1.57216e-28
ENSG00000131187.10	F12	538.955	1.84977	0.163274	11.3292	9.40155e-30	1.65249e-28
ENSG00000224167.2	LINC01357	6.76683	3.58365	0.316414	11.3258	9.77484e-30	1.71606e-28
ENSG00000135476.12	ESPL1	969.359	1.07647	0.0950483	11.3255	9.81579e-30	1.72189e-28
ENSG00000002079.14	MYH16	10.1236	2.26766	0.200439	11.3135	1.12501e-29	1.96726e-28
ENSG00000214706.10	IFRD2	2849.06	1.21952	0.107823	11.3105	1.16455e-29	2.03399e-28
ENSG00000259933.6	AC009065.2	126.007	1.87852	0.166177	11.3043	1.24883e-29	2.1786e-28
ENSG00000233828.5	MIR4280HG	12.8814	3.29179	0.291344	11.2986	1.333e-29	2.32362e-28
ENSG00000258551.6	CRAT37	29.1081	5.06483	0.448273	11.2985	1.33426e-29	2.32491e-28
ENSG00000106009.16	BRAT1	2759.15	1.06572	0.0943681	11.2932	1.41715e-29	2.46642e-28
ENSG00000132031.13	MATN3	91.4049	2.7011	0.239411	11.2823	1.60519e-29	2.78821e-28
ENSG00000180385.8	EMC3-AS1	63.1216	1.42851	0.126617	11.2822	1.60714e-29	2.79051e-28
ENSG00000187867.10	PALM3	131.764	2.88514	0.256023	11.2691	1.86538e-29	3.23002e-28
ENSG00000267533.1	AP002414.4	22.1407	3.07966	0.273301	11.2684	1.8802e-29	3.25441e-28
ENSG00000285108.1	AC103718.1	11.4385	3.34083	0.296586	11.2643	1.96977e-29	3.40412e-28
ENSG00000185480.12	PARPBP	393.425	1.30409	0.115777	11.2638	1.97989e-29	3.42028e-28
ENSG00000095059.16	DHPS	88.2635	1.55602	0.138155	11.2628	2.00183e-29	3.45623e-28
ENSG00000241794.2	SPRR2A	17.8203	6.11504	0.543152	11.2584	2.1047e-29	3.62598e-28
ENSG00000109255.11	NMU	180.673	2.82742	0.251171	11.2569	2.14062e-29	3.68357e-28
ENSG00000091879.14	ANGPT2	276.469	1.44531	0.128397	11.2565	2.15088e-29	3.69978e-28
ENSG00000186010.19	NDUFA13	157.439	2.39283	0.212611	11.2545	2.20087e-29	3.7843e-28
ENSG00000253405.1	EVX1-AS	17.145	4.50925	0.400669	11.2543	2.20557e-29	3.79091e-28
ENSG00000204387.14	SNHG32	737.793	1.62561	0.144524	11.248	2.36788e-29	4.06831e-28
ENSG00000253785.1	AC008429.2	33.7225	2.2682	0.201667	11.2473	2.38836e-29	4.1003e-28
ENSG00000101182.15	PSMA7	11292.2	1.24763	0.110933	11.2466	2.40559e-29	4.1283e-28
ENSG00000271303.2	SRXN1	23.4733	4.62249	0.411071	11.245	2.45146e-29	4.20537e-28
ENSG00000120685.20	PROSER1	4046.08	1.22818	0.109246	11.2423	2.5263e-29	4.33041e-28
ENSG00000117707.16	PROX1	1312.29	1.85647	0.165163	11.2403	2.58607e-29	4.42944e-28
ENSG00000106483.12	SFRP4	1491.54	3.08747	0.274758	11.2371	2.68152e-29	4.58938e-28
ENSG00000182557.8	SPNS3	103.739	1.70679	0.151898	11.2364	2.70166e-29	4.62206e-28
ENSG00000130305.17	NSUN5	1372.92	1.01426	0.0903005	11.2321	2.83759e-29	4.84898e-28
ENSG00000141756.19	FKBP10	3661.56	1.87458	0.166902	11.2316	2.85217e-29	4.87014e-28
ENSG00000261008.7	LINC01572	36.9777	2.12111	0.188981	11.2239	3.11213e-29	5.3038e-28
ENSG00000268941.2	LINC01711	5.55204	3.71445	0.330958	11.2233	3.13352e-29	5.33615e-28
ENSG00000273568.1	AC131009.3	33.1851	1.57899	0.140713	11.2214	3.20206e-29	5.44867e-28
ENSG00000227992.1	AC108463.1	8.07343	2.23819	0.19963	11.2117	3.57226e-29	6.07393e-28
ENSG00000197119.13	SLC25A29	778.836	1.38684	0.123762	11.2056	3.82613e-29	6.50061e-28
ENSG00000198276.16	UCKL1	2250.29	1.34957	0.120438	11.2055	3.83176e-29	6.50768e-28
ENSG00000151746.15	BICD1	361.274	1.28739	0.114926	11.2019	3.99056e-29	6.76698e-28
ENSG00000198169.9	ZNF251	591.189	1.05499	0.0941926	11.2004	4.05971e-29	6.87898e-28
ENSG00000276337.1	AC105429.1	29.5038	2.48491	0.221988	11.1939	4.367e-29	7.38836e-28
ENSG00000262468.6	LINC01569	130.636	1.29639	0.115829	11.1923	4.4496e-29	7.51949e-28
ENSG00000183091.19	NEB	121.145	2.78553	0.248924	11.1903	4.55076e-29	7.68361e-28
ENSG00000176619.13	LMNB2	6256.6	1.03081	0.0921557	11.1856	4.79891e-29	8.09435e-28
ENSG00000266976.3	AC079466.1	14.4147	6.20648	0.555305	11.1767	5.30216e-29	8.9194e-28
ENSG00000234350.5	AC007405.1	27.314	2.39208	0.214101	11.1727	5.54691e-29	9.32757e-28
ENSG00000258116.1	PPIAP45	4.59752	3.72191	0.333213	11.1698	5.73411e-29	9.63504e-28
ENSG00000255152.8	MSH5-SAPCD1	17.5687	2.01193	0.180262	11.1612	6.31568e-29	1.05801e-27
ENSG00000125378.16	BMP4	2647.09	1.8908	0.169465	11.1574	6.58811e-29	1.10282e-27
ENSG00000139890.10	REM2	37.0456	1.69245	0.151704	11.1563	6.67304e-29	1.11577e-27
ENSG00000266967.7	AARSD1	41.9058	1.55309	0.139242	11.1539	6.85665e-29	1.14517e-27
ENSG00000162493.16	PDPN	908.96	1.7314	0.155298	11.1489	7.24837e-29	1.20968e-27
ENSG00000101457.13	DNTTIP1	2602.99	1.26235	0.113252	11.1464	7.4579e-29	1.24418e-27
ENSG00000271032.1	AC020907.4	18.207	1.95452	0.175666	11.1263	9.34063e-29	1.54778e-27
ENSG00000102977.17	ACD	877.176	1.00721	0.0905448	11.1239	9.60277e-29	1.59062e-27
ENSG00000228358.6	LINC02263	8.02737	5.57696	0.501417	11.1224	9.76078e-29	1.61558e-27
ENSG00000198546.15	ZNF511	586.08	1.29065	0.116043	11.1222	9.78244e-29	1.61856e-27
ENSG00000259078.2	PTBP1P	13.4722	2.80551	0.252248	11.122	9.80032e-29	1.62091e-27
ENSG00000136231.14	IGF2BP3	147.397	4.04229	0.363466	11.1215	9.85925e-29	1.63005e-27
ENSG00000149257.16	SERPINH1	7488.39	1.17082	0.105292	11.1198	1.00482e-28	1.66068e-27
ENSG00000203805.11	PLPP4	93.7645	2.73873	0.246686	11.1021	1.2253e-28	2.02053e-27
ENSG00000253729.8	PRKDC	9210.74	1.13597	0.102327	11.1015	1.23417e-28	2.03365e-27
ENSG00000142530.11	FAM71E1	99.4887	1.51827	0.136807	11.0979	1.28486e-28	2.11509e-27
ENSG00000240616.1	RPS6P25	72.5096	2.7795	0.250456	11.0977	1.28646e-28	2.11666e-27
ENSG00000111490.15	TBC1D30	143.047	1.18017	0.106368	11.0952	1.32368e-28	2.17628e-27
ENSG00000151224.13	MAT1A	127.452	3.13871	0.283135	11.0856	1.47425e-28	2.41755e-27
ENSG00000100526.20	CDKN3	672.662	1.16667	0.105317	11.0776	1.61123e-28	2.63633e-27
ENSG00000160131.13	VMA21	1758.71	1.075	0.0970572	11.0759	1.64224e-28	2.68606e-27
ENSG00000198203.10	SULT1C2	437.681	2.50934	0.226581	11.0748	1.66252e-28	2.71823e-27
ENSG00000212232.1	SNORD17	62.8099	3.11451	0.281268	11.0731	1.69458e-28	2.76962e-27
ENSG00000251493.5	FOXD1	52.7956	3.9114	0.353303	11.0709	1.73563e-28	2.83567e-27
ENSG00000125508.3	SRMS	213.406	2.16862	0.195962	11.0666	1.82248e-28	2.97428e-27
ENSG00000161647.19	MPP3	125.862	1.36814	0.123646	11.065	1.85545e-28	3.02479e-27
ENSG00000233221.7	AC133785.1	6.35921	4.77309	0.431628	11.0583	1.99756e-28	3.2552e-27
ENSG00000171604.12	CXXC5	2877.01	1.02189	0.092442	11.0544	2.08799e-28	3.40006e-27
ENSG00000241598.5	KRTAP5-4	4.59612	4.11357	0.372236	11.051	2.16806e-28	3.52657e-27
ENSG00000249650.1	AC106772.1	4.13893	4.02023	0.363822	11.05	2.1924e-28	3.56485e-27
ENSG00000258561.2	AL359232.1	28.261	1.67573	0.151748	11.0428	2.37546e-28	3.85967e-27
ENSG00000184925.12	LCN12	156.229	2.14023	0.193847	11.0408	2.42864e-28	3.94462e-27
ENSG00000100625.9	SIX4	54.2907	2.49861	0.226318	11.0403	2.44295e-28	3.96642e-27
ENSG00000130731.16	METTL26	2426.54	1.43236	0.129764	11.0382	2.49973e-28	4.05711e-27
ENSG00000239467.6	AC007405.3	78.1604	1.82625	0.165506	11.0343	2.60996e-28	4.22826e-27
ENSG00000272702.1	AC010913.1	10.8241	2.33427	0.211609	11.031	2.70704e-28	4.38234e-27
ENSG00000277363.5	SRCIN1	401.66	1.80997	0.164101	11.0296	2.74972e-28	4.4498e-27
ENSG00000124882.4	EREG	1995.62	2.90649	0.263639	11.0245	2.91126e-28	4.70435e-27
ENSG00000215148.11	PRSS41	10.6531	3.91931	0.355583	11.0222	2.98613e-28	4.82357e-27
ENSG00000227542.1	AC092614.1	13.0653	1.62073	0.147076	11.0197	3.0722e-28	4.95897e-27
ENSG00000238178.7	AC078993.1	67.2789	4.40934	0.400188	11.0182	3.12307e-28	5.03742e-27
ENSG00000279495.1	AL928654.4	97.9783	1.26015	0.114382	11.017	3.16535e-28	5.10189e-27
ENSG00000286180.1	AC073140.2	5.21618	3.19562	0.290159	11.0133	3.29628e-28	5.29943e-27
ENSG00000172315.6	TP53RK	1345.28	1.14897	0.104347	11.0111	3.3769e-28	5.4251e-27
ENSG00000186377.8	CYP4X1	360.554	2.85177	0.259015	11.01	3.41863e-28	5.48959e-27
ENSG00000128524.5	ATP6V1F	2283.26	1.19986	0.108979	11.01	3.41953e-28	5.48959e-27
ENSG00000100593.18	ISM2	97.1825	3.80342	0.345481	11.0091	3.45577e-28	5.54174e-27
ENSG00000175592.9	FOSL1	584.941	2.28702	0.207778	11.0071	3.53278e-28	5.65909e-27
ENSG00000134812.8	CBLIF	68.8719	3.57411	0.325126	10.993	4.12881e-28	6.59954e-27
ENSG00000126453.9	BCL2L12	902.788	1.14428	0.104102	10.9919	4.18137e-28	6.67392e-27
ENSG00000241935.9	HOGA1	21.2345	2.83257	0.257832	10.9861	4.45717e-28	7.09877e-27
ENSG00000213401.10	MAGEA12	58.8377	9.30777	0.847362	10.9844	4.54168e-28	7.22816e-27
ENSG00000227925.2	LINC01655	4.26022	4.87991	0.444279	10.9839	4.56861e-28	7.26841e-27
ENSG00000132382.15	MYBBP1A	2740.64	1.01447	0.0923718	10.9825	4.64088e-28	7.37808e-27
ENSG00000213937.4	CLDN9	68.0689	2.75334	0.250711	10.9821	4.65837e-28	7.40323e-27
ENSG00000103855.18	CD276	3071.91	1.01868	0.0927716	10.9806	4.73996e-28	7.53019e-27
ENSG00000162892.16	IL24	63.8585	3.43457	0.312806	10.9799	4.77559e-28	7.58136e-27
ENSG00000277840.1	AC026368.1	12.2893	2.78459	0.253705	10.9757	5.00217e-28	7.93252e-27
ENSG00000101181.17	MTG2	1666.53	1.0526	0.0959182	10.9739	5.09961e-28	8.07837e-27
ENSG00000185519.9	FAM131C	18.9894	2.60887	0.237763	10.9725	5.17962e-28	8.19338e-27
ENSG00000244485.1	RPL18P13	21.9264	4.38376	0.399619	10.9698	5.33654e-28	8.4386e-27
ENSG00000102595.20	UGGT2	909.748	1.20255	0.109655	10.9667	5.52742e-28	8.73107e-27
ENSG00000239559.2	RPL37P2	42.6783	2.4205	0.220731	10.9659	5.57714e-28	8.80333e-27
ENSG00000179772.8	FOXS1	71.5143	1.66133	0.151577	10.9602	5.93444e-28	9.35065e-27
ENSG00000183929.7	DUSP5P1	4.42599	4.38265	0.399952	10.9579	6.08812e-28	9.58598e-27
ENSG00000123136.15	DDX39A	3986.64	1.11868	0.102097	10.957	6.14749e-28	9.67206e-27
ENSG00000253307.1	AC011676.1	7.29011	2.5759	0.235091	10.957	6.14935e-28	9.67206e-27
ENSG00000197301.7	HMGA2-AS1	33.9568	3.35959	0.306643	10.956	6.21582e-28	9.77314e-27
ENSG00000254211.6	LINC01485	20.872	3.44446	0.314401	10.9557	6.24275e-28	9.812e-27
ENSG00000122966.17	CIT	1113.05	1.02094	0.0932062	10.9536	6.38694e-28	1.00351e-26
ENSG00000167757.14	KLK11	370.726	3.20192	0.292452	10.9485	6.75349e-28	1.05959e-26
ENSG00000180210.15	F2	22.4186	3.70524	0.338478	10.9468	6.88736e-28	1.07983e-26
ENSG00000279347.1	AC021945.1	13.4447	2.36217	0.215836	10.9443	7.07694e-28	1.10877e-26
ENSG00000244151.1	AC010973.2	13.3069	2.01587	0.184337	10.9358	7.77372e-28	1.21622e-26
ENSG00000213082.3	PPP1R14BP2	12.085	3.84875	0.35207	10.9318	8.12396e-28	1.26967e-26
ENSG00000110911.16	SLC11A2	3403.86	1.10772	0.101337	10.9311	8.18407e-28	1.27816e-26
ENSG00000188878.19	FBF1	117.157	1.12314	0.102833	10.9219	9.05726e-28	1.41055e-26
ENSG00000261105.6	LMO7-AS1	21.6179	2.34198	0.214488	10.9189	9.35896e-28	1.456e-26
ENSG00000142089.16	IFITM3	17526.6	1.52694	0.139946	10.9109	1.02252e-27	1.58852e-26
ENSG00000265683.1	SYPL1P2	6.76015	2.31078	0.211866	10.9068	1.06923e-27	1.65936e-26
ENSG00000106125.14	MINDY4	38.3302	1.68805	0.154786	10.9058	1.08194e-27	1.67849e-26
ENSG00000035499.13	DEPDC1B	528.203	1.09371	0.1003	10.9044	1.09797e-27	1.70275e-26
ENSG00000245970.2	AP003352.1	50.483	1.51786	0.139216	10.9029	1.11668e-27	1.72996e-26
ENSG00000182580.3	EPHB3	6961.15	1.92811	0.176844	10.9029	1.11668e-27	1.72996e-26
ENSG00000205089.8	CCNI2	456.459	1.38034	0.12661	10.9023	1.12433e-27	1.74119e-26
ENSG00000100078.4	PLA2G3	79.7964	4.37868	0.401668	10.9012	1.13713e-27	1.76041e-26
ENSG00000203999.9	LINC01270	22.8271	1.842	0.168979	10.9007	1.14359e-27	1.76978e-26
ENSG00000182968.5	SOX1	83.7246	4.74573	0.435409	10.8995	1.1593e-27	1.79348e-26
ENSG00000129195.16	PIMREG	415.161	1.20728	0.110769	10.8991	1.16443e-27	1.80078e-26
ENSG00000105281.12	SLC1A5	8565.41	1.18421	0.108667	10.8976	1.18364e-27	1.82986e-26
ENSG00000178896.9	EXOSC4	1161.72	1.66114	0.152439	10.8971	1.18983e-27	1.83878e-26
ENSG00000117394.24	SLC2A1	9677.6	1.75761	0.161323	10.895	1.21832e-27	1.88215e-26
ENSG00000163584.18	RPL22L1	2049.91	1.8691	0.171583	10.8932	1.24131e-27	1.91699e-26
ENSG00000130706.13	ADRM1	3414.14	1.33056	0.122178	10.8903	1.28208e-27	1.97789e-26
ENSG00000070669.17	ASNS	42.342	1.68938	0.155128	10.8903	1.28265e-27	1.97808e-26
ENSG00000257191.1	AC090709.1	13.0709	3.96512	0.364104	10.8901	1.2854e-27	1.98163e-26
ENSG00000267892.1	AC022144.1	24.7241	2.16144	0.198531	10.8871	1.32737e-27	2.04136e-26
ENSG00000169710.9	FASN	12637.1	1.40468	0.129111	10.8796	1.4419e-27	2.21518e-26
ENSG00000145604.17	SKP2	1246	1.04071	0.0956874	10.8761	1.49811e-27	2.30075e-26
ENSG00000106683.15	LIMK1	1740.72	1.01785	0.0935918	10.8755	1.50874e-27	2.31626e-26
ENSG00000239223.3	RPL34P31	31.6726	4.23653	0.389705	10.8711	1.58253e-27	2.42871e-26
ENSG00000099937.11	SERPIND1	57.8491	3.64102	0.334966	10.8698	1.60484e-27	2.46123e-26
ENSG00000066279.18	ASPM	965.716	1.36687	0.125756	10.8692	1.61561e-27	2.4769e-26
ENSG00000139998.16	RAB15	3177.09	1.15261	0.106088	10.8647	1.69792e-27	2.60129e-26
ENSG00000145386.11	CCNA2	1580.37	1.06476	0.0980182	10.8629	1.73167e-27	2.65116e-26
ENSG00000168393.13	DTYMK	1620.44	1.02007	0.093913	10.8618	1.75231e-27	2.68183e-26
ENSG00000139547.7	RDH16	24.8263	2.25875	0.207978	10.8605	1.77739e-27	2.71927e-26
ENSG00000061337.15	LZTS1	188.385	1.61934	0.149117	10.8595	1.79734e-27	2.74835e-26
ENSG00000261241.7	LINC02128	10.553	5.5328	0.50949	10.8595	1.79764e-27	2.74835e-26
ENSG00000138031.14	ADCY3	1375.18	1.09448	0.100816	10.8563	1.86159e-27	2.84318e-26
ENSG00000158062.20	UBXN11	630.641	1.14849	0.105823	10.8529	1.93205e-27	2.94571e-26
ENSG00000173531.15	MST1	176.099	1.76874	0.162985	10.8522	1.94722e-27	2.96782e-26
ENSG00000226450.2	CYP2D8P	19.4141	2.08966	0.192671	10.8458	2.08898e-27	3.17949e-26
ENSG00000125835.19	SNRPB	7636.53	1.31622	0.12138	10.8438	2.13382e-27	3.24663e-26
ENSG00000287569.1	AL078587.2	19.0146	2.17999	0.201072	10.8418	2.1802e-27	3.31606e-26
ENSG00000241749.4	RPSAP52	11.1388	2.42114	0.223358	10.8397	2.23191e-27	3.39122e-26
ENSG00000151287.17	TEX30	182.365	1.29736	0.119725	10.8361	2.32055e-27	3.52106e-26
ENSG00000233016.7	SNHG7	1294.53	1.41793	0.130899	10.8323	2.42037e-27	3.67127e-26
ENSG00000183018.9	SPNS2	2296.97	1.7196	0.158784	10.8298	2.48587e-27	3.76675e-26
ENSG00000215182.8	MUC5AC	1417.94	4.19502	0.387485	10.8263	2.58468e-27	3.90978e-26
ENSG00000145192.13	AHSG	18.5916	5.06886	0.468457	10.8203	2.75781e-27	4.16882e-26
ENSG00000073111.14	MCM2	1825.06	1.25144	0.115684	10.8177	2.83818e-27	4.28739e-26
ENSG00000222041.11	CYTOR	238.411	1.48584	0.13737	10.8163	2.88255e-27	4.35144e-26
ENSG00000166396.13	SERPINB7	24.322	4.43083	0.409732	10.814	2.95577e-27	4.46046e-26
ENSG00000143256.5	PFDN2	1692.12	1.02608	0.094898	10.8125	3.00407e-27	4.5318e-26
ENSG00000274356.1	AL355987.5	6.72827	2.42472	0.224256	10.8123	3.01064e-27	4.54016e-26
ENSG00000284946.1	AC068831.6	62.91	1.58659	0.146755	10.8111	3.04874e-27	4.59605e-26
ENSG00000171316.12	CHD7	2120.57	1.07252	0.0992634	10.8048	3.26616e-27	4.91044e-26
ENSG00000231764.10	DLX6-AS1	51.1664	4.1627	0.38534	10.8027	3.34272e-27	5.02384e-26
ENSG00000186230.7	ZNF749	171.414	1.00668	0.0931885	10.8026	3.34654e-27	5.02787e-26
ENSG00000248810.2	LINC02432	112.762	4.60463	0.42636	10.7999	3.44692e-27	5.17342e-26
ENSG00000117335.20	CD46	16087.7	1.00795	0.0933586	10.7966	3.57345e-27	5.35425e-26
ENSG00000160813.7	PPP1R35	462.779	1.62408	0.150524	10.7895	3.85869e-27	5.77773e-26
ENSG00000272556.2	GTF2IP13	199.985	1.49585	0.138655	10.7882	3.91246e-27	5.85428e-26
ENSG00000185974.7	GRK1	15.8394	3.49107	0.323663	10.7861	4.00359e-27	5.98458e-26
ENSG00000163577.8	EIF5A2	356.03	1.13795	0.105514	10.7848	4.0594e-27	6.06186e-26
ENSG00000128965.13	CHAC1	336.992	1.659	0.153971	10.7748	4.52922e-27	6.75205e-26
ENSG00000204866.8	IGFL2	95.7947	3.35149	0.311081	10.7737	4.58261e-27	6.82474e-26
ENSG00000131730.16	CKMT2	554.296	3.42881	0.318396	10.769	4.81998e-27	7.1662e-26
ENSG00000178403.4	NEUROG2	14.0606	5.89245	0.547236	10.7677	4.89195e-27	7.27076e-26
ENSG00000205899.4	BHLHA9	10.4915	5.79855	0.538656	10.7648	5.04451e-27	7.48997e-26
ENSG00000186767.7	SPIN4	573.286	1.04281	0.096904	10.7612	5.24693e-27	7.7879e-26
ENSG00000153237.18	CCDC148	15.0653	2.16647	0.201331	10.7607	5.27475e-27	7.82657e-26
ENSG00000105202.9	FBL	8333.94	1.11667	0.103788	10.7591	5.36791e-27	7.96212e-26
ENSG00000262370.6	AC108134.3	112.86	2.46361	0.228992	10.7585	5.40476e-27	8.01411e-26
ENSG00000278876.1	AC145207.9	12.0446	1.92225	0.178718	10.7558	5.56607e-27	8.25053e-26
ENSG00000182472.9	CAPN12	151.705	2.04404	0.19005	10.7553	5.59636e-27	8.28988e-26
ENSG00000180822.12	PSMG4	750.939	1.13641	0.105679	10.7534	5.71237e-27	8.45607e-26
ENSG00000200534.1	SNORA33	37.6581	2.06233	0.191842	10.7502	5.91614e-27	8.74893e-26
ENSG00000233966.1	UBE2SP1	33.0241	1.89737	0.176508	10.7495	5.96076e-27	8.81198e-26
ENSG00000198569.10	SLC34A3	19.8172	2.78264	0.258887	10.7485	6.02567e-27	8.90496e-26
ENSG00000215784.6	FAM72D	24.4018	1.71642	0.159696	10.7481	6.05072e-27	8.93601e-26
ENSG00000237082.1	COX5BP6	10.2128	1.94786	0.181248	10.7469	6.12597e-27	9.04112e-26
ENSG00000057593.14	F7	72.7757	3.45738	0.321897	10.7406	6.55931e-27	9.66778e-26
ENSG00000260442.5	ATP2A1-AS1	14.253	2.19851	0.204693	10.7405	6.56668e-27	9.67542e-26
ENSG00000261220.2	AC103706.1	16.7109	2.2388	0.208502	10.7375	6.78359e-27	9.98837e-26
ENSG00000240668.1	KRT8P36	414.597	4.01469	0.373953	10.7358	6.91098e-27	1.01726e-25
ENSG00000230834.1	AC068580.2	5.09559	5.16551	0.481155	10.7357	6.92289e-27	1.01867e-25
ENSG00000167914.12	GSDMA	117.66	2.26123	0.210715	10.7312	7.2633e-27	1.06769e-25
ENSG00000214796.8	TUBA5P	278.818	1.50875	0.140603	10.7306	7.31583e-27	1.07435e-25
ENSG00000199753.1	SNORD104	49.8027	2.10406	0.196086	10.7303	7.33544e-27	1.0766e-25
ENSG00000280219.1	AC093908.1	54.16	2.61631	0.244055	10.7202	8.18426e-27	1.1983e-25
ENSG00000115255.12	REEP6	855.332	1.90382	0.177596	10.7199	8.20557e-27	1.20063e-25
ENSG00000184216.14	IRAK1	8521.27	1.07823	0.100626	10.7153	8.62953e-27	1.26141e-25
ENSG00000213383.2	AC104297.1	10.7635	3.32061	0.310176	10.7056	9.58438e-27	1.39821e-25
ENSG00000207554.1	MIR647	28.69	1.89148	0.176697	10.7046	9.68207e-27	1.41154e-25
ENSG00000183019.7	MCEMP1	41.006	3.15141	0.294404	10.7043	9.71114e-27	1.41531e-25
ENSG00000105011.9	ASF1B	1636.54	1.02212	0.095503	10.7025	9.90939e-27	1.44372e-25
ENSG00000237730.1	RPS5P8	26.6549	4.56977	0.427035	10.7012	1.00512e-26	1.46246e-25
ENSG00000239857.7	GET4	80.1441	1.93727	0.181074	10.6988	1.03136e-26	1.50014e-25
ENSG00000204316.13	MRPL38	73.382	1.71395	0.160261	10.6947	1.07775e-26	1.5671e-25
ENSG00000275092.1	AL031710.2	7.68021	2.28921	0.214093	10.6926	1.10243e-26	1.60247e-25
ENSG00000168298.7	H1-4	39.9266	3.68422	0.344797	10.6852	1.19395e-26	1.73322e-25
ENSG00000234997.2	AC016745.1	6.28909	3.49263	0.326948	10.6825	1.22892e-26	1.78166e-25
ENSG00000054967.13	RELT	254.777	1.19234	0.111668	10.6775	1.29724e-26	1.87701e-25
ENSG00000287315.1	AL670729.3	39.108	2.46887	0.231414	10.6686	1.42696e-26	2.05984e-25
ENSG00000181588.16	MEX3D	1212.2	1.29854	0.121717	10.6685	1.42865e-26	2.06109e-25
ENSG00000239382.10	ALKBH6	49.5786	1.30732	0.122606	10.6627	1.52044e-26	2.19138e-25
ENSG00000226539.1	MLXP1	9.50101	5.03337	0.472234	10.6586	1.58898e-26	2.28866e-25
ENSG00000226812.2	AL117382.1	194.151	2.09064	0.196161	10.6578	1.60412e-26	2.30972e-25
ENSG00000113356.13	POLR3G	187.548	1.46726	0.137684	10.6567	1.62214e-26	2.33492e-25
ENSG00000151617.17	EDNRA	477.228	1.82408	0.171197	10.6549	1.65508e-26	2.38155e-25
ENSG00000276712.1	MIR7111	5.77735	2.58764	0.242991	10.6491	1.75992e-26	2.52994e-25
ENSG00000169682.18	SPNS1	21.6109	1.39855	0.131331	10.6491	1.76119e-26	2.53094e-25
ENSG00000120256.11	LRP11	59.2206	1.15202	0.1082	10.6472	1.79782e-26	2.58192e-25
ENSG00000111641.12	NOP2	26.1468	1.68591	0.158366	10.6457	1.82644e-26	2.62047e-25
ENSG00000250329.1	KDELC1P1	8.34269	3.59697	0.338	10.6419	1.90157e-26	2.72472e-25
ENSG00000102854.16	MSLN	2708.52	2.95591	0.277938	10.6351	2.04536e-26	2.92697e-25
ENSG00000013810.20	TACC3	2299.07	1.01476	0.0954293	10.6337	2.07806e-26	2.97184e-25
ENSG00000230561.4	CCDC192	22.4834	1.63441	0.153721	10.6324	2.10733e-26	3.01175e-25
ENSG00000148735.15	PLEKHS1	1147.39	1.72567	0.16239	10.6267	2.23854e-26	3.19722e-25
ENSG00000142544.7	CTU1	300.627	1.8515	0.174267	10.6245	2.29172e-26	3.27106e-25
ENSG00000214259.3	AC018695.1	33.5194	4.92415	0.463534	10.6231	2.32789e-26	3.31947e-25
ENSG00000147799.11	ARHGAP39	838.346	1.16734	0.109897	10.6222	2.35018e-26	3.3491e-25
ENSG00000266401.2	AP002478.1	8.53718	4.17251	0.392833	10.6216	2.36529e-26	3.36846e-25
ENSG00000006377.11	DLX6	34.9823	3.99993	0.376855	10.614	2.56605e-26	3.64968e-25
ENSG00000253339.2	AC111149.2	5.58469	5.41394	0.510416	10.6069	2.76746e-26	3.93108e-25
ENSG00000124731.13	TREM1	206.483	2.58522	0.243849	10.6017	2.92619e-26	4.15389e-25
ENSG00000175920.18	DOK7	111.327	2.0623	0.194556	10.6	2.97831e-26	4.22247e-25
ENSG00000259306.2	AC020891.2	6.36047	2.81316	0.265545	10.5939	3.18094e-26	4.5083e-25
ENSG00000256008.3	AC125616.1	7.4846	3.58391	0.338365	10.5918	3.25119e-26	4.60639e-25
ENSG00000196549.12	MME	749.443	2.70285	0.255219	10.5903	3.305e-26	4.6799e-25
ENSG00000274964.1	AC026356.1	31.218	1.75883	0.166079	10.5903	3.30519e-26	4.6799e-25
ENSG00000174672.16	BRSK2	220.521	2.69225	0.254236	10.5896	3.33177e-26	4.71602e-25
ENSG00000178999.13	AURKB	1103.72	1.19371	0.112781	10.5843	3.52377e-26	4.98461e-25
ENSG00000286874.1	AC072054.1	4.75999	2.69949	0.255108	10.5817	3.62223e-26	5.12063e-25
ENSG00000277342.1	AC048344.4	7.84061	2.44574	0.231153	10.5806	3.66483e-26	5.17754e-25
ENSG00000259051.1	HNRNPUP1	21.191	2.87652	0.271908	10.579	3.72746e-26	5.26434e-25
ENSG00000240972.2	MIF	11.3673	5.73527	0.5424	10.5739	3.93826e-26	5.55851e-25
ENSG00000160161.9	CILP2	66.9016	2.69812	0.255272	10.5696	4.12315e-26	5.81576e-25
ENSG00000227440.1	ATP5MC1P4	14.9437	2.00097	0.189328	10.5688	4.15783e-26	5.8628e-25
ENSG00000135127.11	BICDL1	536.307	1.0428	0.0986788	10.5676	4.20974e-26	5.93412e-25
ENSG00000272899.4	ATP6V1FNB	47.5503	1.79327	0.169721	10.5659	4.28682e-26	6.03893e-25
ENSG00000221539.1	SNORD99	13.5648	1.93678	0.18333	10.5645	4.35442e-26	6.1322e-25
ENSG00000167280.17	ENGASE	2938.53	1.45486	0.137724	10.5636	4.39284e-26	6.18434e-25
ENSG00000174137.13	FAM53A	64.5285	1.5469	0.146468	10.5614	4.50059e-26	6.33401e-25
ENSG00000139146.14	SINHCAF	3071.87	1.03516	0.0980174	10.561	4.51819e-26	6.35676e-25
ENSG00000259807.2	AC009093.1	29.5218	2.65059	0.250982	10.5609	4.52429e-26	6.36333e-25
ENSG00000249007.1	AL691482.3	101.801	1.99464	0.188916	10.5584	4.64728e-26	6.53215e-25
ENSG00000217930.8	PAM16	131.217	1.24585	0.118031	10.5553	4.80256e-26	6.74828e-25
ENSG00000283554.1	LINC02341	11.0292	4.15745	0.393921	10.554	4.86701e-26	6.83667e-25
ENSG00000213903.9	LTB4R	263.521	1.53397	0.145354	10.5533	4.90253e-26	6.88438e-25
ENSG00000204899.6	MZT1	1206.79	1.25843	0.119441	10.536	5.89423e-26	8.26126e-25
ENSG00000225518.3	LINC01703	31.4918	1.56264	0.148375	10.5317	6.17085e-26	8.64348e-25
ENSG00000231221.1	LINC01593	3.61332	4.56818	0.433814	10.5303	6.26592e-26	8.76832e-25
ENSG00000100036.13	SLC35E4	743.332	1.46566	0.139216	10.528	6.42073e-26	8.97645e-25
ENSG00000252010.1	SCARNA5	39.0201	5.3952	0.51252	10.5268	6.49949e-26	9.08369e-25
ENSG00000202538.1	RNU4-2	108.12	5.01328	0.476262	10.5263	6.53565e-26	9.12847e-25
ENSG00000231369.1	Z97353.1	54.8804	3.22541	0.306542	10.5219	6.84615e-26	9.55914e-25
ENSG00000200879.1	SNORD14E	11.2267	2.64626	0.251576	10.5187	7.08221e-26	9.87628e-25
ENSG00000228462.1	RPS19P7	13.9977	3.66562	0.348556	10.5166	7.24632e-26	1.00988e-24
ENSG00000214160.10	ALG3	2825	1.03541	0.0985234	10.5093	7.8267e-26	1.08905e-24
ENSG00000203783.5	PRR9	20.1732	6.86685	0.653427	10.509	7.85493e-26	1.09263e-24
ENSG00000233818.1	AP000695.2	6.67378	2.63577	0.250879	10.5061	8.09484e-26	1.12494e-24
ENSG00000188342.12	GTF2F2	1665.92	1.00821	0.0960343	10.4984	8.78243e-26	1.22012e-24
ENSG00000234432.4	AC092171.3	81.5145	1.32621	0.126358	10.4956	9.04673e-26	1.25605e-24
ENSG00000283016.1	ATP5MC1P2	9.74873	2.8437	0.271088	10.4899	9.61e-26	1.33341e-24
ENSG00000088726.16	TMEM40	8.35131	3.89298	0.371282	10.4853	1.00976e-25	1.39801e-24
ENSG00000224126.2	UBE2SP2	12.7911	2.98619	0.284872	10.4826	1.03867e-25	1.43668e-24
ENSG00000125798.15	FOXA2	1593.2	1.39665	0.133303	10.4773	1.09867e-25	1.51825e-24
ENSG00000149599.15	DUSP15	107.272	2.42817	0.231869	10.4722	1.15953e-25	1.59986e-24
ENSG00000171552.14	BCL2L1	4781.83	1.02021	0.0974274	10.4715	1.16792e-25	1.61093e-24
ENSG00000088766.12	CRLS1	243.192	2.40646	0.229858	10.4693	1.19476e-25	1.64693e-24
ENSG00000188343.13	CIBAR1	604.441	1.34765	0.128893	10.4556	1.38074e-25	1.90092e-24
ENSG00000204334.7	ERICH2	29.8224	2.31328	0.221251	10.4554	1.38356e-25	1.90421e-24
ENSG00000163618.18	CADPS	735.984	2.1739	0.208018	10.4505	1.45719e-25	2.00431e-24
ENSG00000126787.13	DLGAP5	819.925	1.10351	0.10561	10.449	1.48127e-25	2.03616e-24
ENSG00000221978.12	CCNL2	3051.37	1.00326	0.0960406	10.4462	1.52542e-25	2.09425e-24
ENSG00000240463.1	RPS19P3	36.3847	2.43572	0.233186	10.4454	1.53862e-25	2.11172e-24
ENSG00000134107.5	BHLHE40	5626.4	1.17208	0.112215	10.445	1.54445e-25	2.11906e-24
ENSG00000160932.11	LY6E	5570.26	1.90795	0.182686	10.4439	1.56302e-25	2.14388e-24
ENSG00000101670.12	LIPG	1306.85	1.28101	0.122657	10.4438	1.56373e-25	2.14419e-24
ENSG00000287171.1	AC006062.1	5.7864	4.07842	0.390533	10.4432	1.57368e-25	2.15715e-24
ENSG00000230191.1	IFITM3P4	10.029	3.40891	0.326424	10.4432	1.57467e-25	2.15785e-24
ENSG00000182912.6	TSPEAR-AS2	30.731	2.77826	0.266049	10.4427	1.58287e-25	2.16774e-24
ENSG00000232888.4	RPS11P5	221.298	2.59066	0.248172	10.439	1.64572e-25	2.25312e-24
ENSG00000225614.4	ZNF469	309.689	1.92733	0.184651	10.4377	1.66835e-25	2.28339e-24
ENSG00000121743.4	GJA3	20.9925	3.08881	0.296146	10.43	1.80832e-25	2.4719e-24
ENSG00000241547.1	ACTG1P20	78.3998	3.01999	0.28966	10.426	1.88735e-25	2.57679e-24
ENSG00000244342.5	LINC00698	4.61154	4.07246	0.390608	10.426	1.88737e-25	2.57679e-24
ENSG00000102243.13	VGLL1	9.35478	5.81524	0.557885	10.4237	1.93231e-25	2.63652e-24
ENSG00000197299.12	BLM	362.782	1.05329	0.101048	10.4237	1.93353e-25	2.63737e-24
ENSG00000279017.1	AC098476.1	18.6016	3.0306	0.290755	10.4232	1.94316e-25	2.64888e-24
ENSG00000167702.13	KIFC2	776.161	1.65797	0.159082	10.4221	1.96544e-25	2.67842e-24
ENSG00000207751.3	AP000553.1	4.17117	2.60092	0.249849	10.41	2.23274e-25	3.03428e-24
ENSG00000174791.11	RIN1	832.375	1.17976	0.113336	10.4095	2.24441e-25	3.04921e-24
ENSG00000287445.1	AC092803.3	16.8455	1.73914	0.167106	10.4074	2.29385e-25	3.11542e-24
ENSG00000258429.2	PDF	119.238	2.70867	0.260293	10.4062	2.32192e-25	3.1516e-24
ENSG00000236499.2	LINC00896	34.1181	2.12236	0.203982	10.4046	2.36214e-25	3.20227e-24
ENSG00000272476.1	AL024507.2	20.3387	1.1807	0.113532	10.3998	2.48561e-25	3.36552e-24
ENSG00000270722.1	RNVU1-31	14.9509	6.08883	0.585692	10.396	2.58653e-25	3.50004e-24
ENSG00000164542.13	KIAA0895	231.013	1.33402	0.128388	10.3905	2.73924e-25	3.70329e-24
ENSG00000260290.2	AC092115.1	34.6687	2.08482	0.2009	10.3774	3.14211e-25	4.24017e-24
ENSG00000261327.5	AC134312.5	16.301	2.55279	0.245998	10.3773	3.1463e-25	4.24453e-24
ENSG00000250584.3	LINC01511	11.155	4.04205	0.389539	10.3765	3.17128e-25	4.27694e-24
ENSG00000176124.15	DLEU1	342.246	1.63286	0.157434	10.3717	3.33601e-25	4.49498e-24
ENSG00000253506.3	NACA2	32.1146	2.7311	0.263363	10.3701	3.39201e-25	4.56765e-24
ENSG00000273142.1	LINC02604	253.318	1.51402	0.146047	10.3667	3.51539e-25	4.72805e-24
ENSG00000175768.13	TOMM5	205.677	2.10461	0.203063	10.3643	3.60461e-25	4.84511e-24
ENSG00000014138.9	POLA2	272.316	1.12845	0.108977	10.355	3.97339e-25	5.33109e-24
ENSG00000139055.7	ERP27	253.485	2.69492	0.260335	10.3517	4.11025e-25	5.50803e-24
ENSG00000183971.10	NPW	66.9953	2.95765	0.285942	10.3435	4.47679e-25	5.98654e-24
ENSG00000220472.1	AL139095.2	87.8995	2.62998	0.25428	10.3429	4.50885e-25	6.0276e-24
ENSG00000236391.3	AC092573.1	8.48552	2.44584	0.236536	10.3402	4.63336e-25	6.19217e-24
ENSG00000244998.1	AC100803.2	3.91966	3.74141	0.361888	10.3386	4.71373e-25	6.29199e-24
ENSG00000248740.6	LINC02428	9.42532	5.71252	0.552676	10.3361	4.83795e-25	6.4539e-24
ENSG00000214429.3	CYCSP6	23.3693	3.76776	0.364543	10.3356	4.86519e-25	6.48828e-24
ENSG00000105677.12	TMEM147	2886.96	1.16101	0.11235	10.3338	4.95448e-25	6.60339e-24
ENSG00000177674.16	AGTRAP	1328.17	1.0535	0.101979	10.3306	5.12587e-25	6.82771e-24
ENSG00000285106.2	AC016831.6	43.6714	2.06103	0.199718	10.3197	5.73921e-25	7.62404e-24
ENSG00000124143.10	ARHGAP40	9.8063	4.78658	0.463861	10.319	5.7815e-25	7.67463e-24
ENSG00000185842.15	DNAH14	244.098	1.90199	0.184364	10.3165	5.93563e-25	7.87551e-24
ENSG00000262152.7	LINC00514	116.371	3.01917	0.292673	10.3158	5.9755e-25	7.92605e-24
ENSG00000185633.10	NDUFA4L2	686.638	2.27239	0.220439	10.3085	6.45094e-25	8.54133e-24
ENSG00000175602.4	CCDC85B	1349.57	1.90812	0.185186	10.3038	6.7751e-25	8.95981e-24
ENSG00000273066.5	AL355987.4	143.43	1.99925	0.19404	10.3033	6.80768e-25	9.00021e-24
ENSG00000225173.1	AL662890.1	4.74382	3.03076	0.294198	10.3018	6.91689e-25	9.14186e-24
ENSG00000228566.2	AC013287.1	6.06053	3.20928	0.311545	10.3012	6.96026e-25	9.19448e-24
ENSG00000214145.7	LINC00887	6.67205	3.1141	0.302306	10.3012	6.96086e-25	9.19448e-24
ENSG00000258366.9	RTEL1	28.7337	1.42348	0.138261	10.2956	7.37522e-25	9.7215e-24
ENSG00000184497.13	TMEM255B	317.311	1.70075	0.165197	10.2953	7.39819e-25	9.74633e-24
ENSG00000278291.1	AL161772.1	92.4256	1.66331	0.16156	10.2953	7.39846e-25	9.74633e-24
ENSG00000253641.6	LINCR-0001	38.3861	3.03025	0.294423	10.2922	7.64303e-25	1.00506e-23
ENSG00000272599.2	AC016394.1	19.429	1.77769	0.172745	10.2908	7.74997e-25	1.01852e-23
ENSG00000184357.5	H1-5	33.3267	3.86592	0.375691	10.2902	7.80409e-25	1.02532e-23
ENSG00000115008.6	IL1A	96.5243	2.60201	0.252867	10.29	7.81446e-25	1.02638e-23
ENSG00000285600.1	AC023593.1	6.05187	2.56268	0.249159	10.2853	8.20666e-25	1.07662e-23
ENSG00000166171.13	DPCD	625.974	1.03864	0.101009	10.2827	8.43186e-25	1.10485e-23
ENSG00000104881.16	PPP1R13L	1381.37	1.23441	0.120056	10.282	8.49612e-25	1.11261e-23
ENSG00000015475.19	BID	2053.18	1.01507	0.0988294	10.2709	9.5274e-25	1.24435e-23
ENSG00000288530.1	AC078860.3	6.51044	3.23511	0.31501	10.2699	9.63446e-25	1.25796e-23
ENSG00000269821.1	KCNQ1OT1	240.592	1.86577	0.181681	10.2695	9.67142e-25	1.26242e-23
ENSG00000265554.2	AP005271.1	8.54767	4.33023	0.421837	10.2652	1.01126e-24	1.31844e-23
ENSG00000127325.19	BEST3	15.3958	3.93768	0.38361	10.2648	1.01525e-24	1.32288e-23
ENSG00000236809.2	SNX25P1	24.921	1.2706	0.123809	10.2626	1.03834e-24	1.35256e-23
ENSG00000239900.13	ADSL	218.754	1.05791	0.103096	10.2614	1.05216e-24	1.37016e-23
ENSG00000131910.5	NR0B2	135.809	2.47783	0.241498	10.2603	1.06397e-24	1.38514e-23
ENSG00000134339.9	SAA2	69.4894	3.15339	0.307508	10.2546	1.12795e-24	1.46713e-23
ENSG00000163975.12	MELTF	1857.29	1.78357	0.173966	10.2524	1.15452e-24	1.50125e-23
ENSG00000218502.3	H2AZP3	20.6116	2.68783	0.262283	10.2478	1.21041e-24	1.573e-23
ENSG00000243297.2	RPL31P61	17.8792	4.10899	0.401081	10.2448	1.24878e-24	1.62095e-23
ENSG00000205502.4	C2CD4B	282.309	2.49748	0.243781	10.2448	1.24914e-24	1.62095e-23
ENSG00000213269.2	RPS6P26	18.9438	3.78506	0.369532	10.2428	1.27431e-24	1.65314e-23
ENSG00000105929.16	ATP6V0A4	7.78068	4.632	0.452225	10.2427	1.27646e-24	1.65543e-23
ENSG00000130827.6	PLXNA3	2136.19	1.18053	0.115268	10.2416	1.29073e-24	1.67297e-23
ENSG00000253716.6	MINCR	187.245	1.36642	0.133447	10.2394	1.32017e-24	1.70912e-23
ENSG00000271659.1	AL161729.4	11.1888	2.123	0.207345	10.239	1.32635e-24	1.71662e-23
ENSG00000227304.3	AC067942.1	21.6601	3.21404	0.313992	10.236	1.36717e-24	1.76738e-23
ENSG00000250290.1	NCAPGP1	3.82635	3.97308	0.388152	10.2359	1.36922e-24	1.76951e-23
ENSG00000248641.1	HMGA1P2	16.5405	2.044	0.199712	10.2347	1.3858e-24	1.79042e-23
ENSG00000137571.11	SLCO5A1	139.509	1.8044	0.176329	10.2331	1.40927e-24	1.82022e-23
ENSG00000228033.6	AC010967.1	2.5326	4.1654	0.407146	10.2307	1.44436e-24	1.86444e-23
ENSG00000272347.1	AC116351.2	20.4227	2.1537	0.210615	10.2257	1.52068e-24	1.96239e-23
ENSG00000267213.4	AC007773.1	17.3516	1.6964	0.165897	10.2256	1.52222e-24	1.9638e-23
ENSG00000227309.1	AC140076.1	12.296	5.28559	0.517489	10.2139	1.7177e-24	2.21213e-23
ENSG00000106268.15	NUDT1	814.899	1.11691	0.109408	10.2087	1.81326e-24	2.33248e-23
ENSG00000283341.2	AC068205.2	41.4496	1.45432	0.142461	10.2085	1.8162e-24	2.33558e-23
ENSG00000138778.13	CENPE	608.687	1.28945	0.126362	10.2044	1.8946e-24	2.43499e-23
ENSG00000189431.8	RASSF10	259.05	2.33407	0.228798	10.2014	1.95412e-24	2.51002e-23
ENSG00000132182.12	NUP210	3695.43	1.30813	0.128247	10.2001	1.98146e-24	2.54367e-23
ENSG00000215030.5	RPL13P12	1663.78	2.27278	0.222881	10.1973	2.03911e-24	2.61616e-23
ENSG00000100253.13	MIOX	12.3995	3.31826	0.325428	10.1966	2.05323e-24	2.63274e-23
ENSG00000123388.4	HOXC11	50.2765	4.99488	0.489981	10.194	2.10846e-24	2.70122e-23
ENSG00000132646.11	PCNA	6228.75	1.06109	0.104102	10.1928	2.13575e-24	2.7346e-23
ENSG00000110375.3	UPK2	15.3117	4.35853	0.42763	10.1923	2.14638e-24	2.74693e-23
ENSG00000267013.6	LINC01929	8.75978	3.1615	0.310186	10.1923	2.14662e-24	2.74693e-23
ENSG00000263235.1	AC006111.2	12.6351	1.89177	0.185658	10.1895	2.2085e-24	2.82285e-23
ENSG00000108479.12	GALK1	1080.57	1.35972	0.133445	10.1893	2.21316e-24	2.828e-23
ENSG00000270804.1	AC010326.4	65.3213	1.4088	0.138267	10.1889	2.22203e-24	2.83851e-23
ENSG00000231826.6	LINC01819	443.955	3.99125	0.391746	10.1884	2.23499e-24	2.85423e-23
ENSG00000017483.15	SLC38A5	3038.87	2.05902	0.202144	10.1859	2.29151e-24	2.92557e-23
ENSG00000105926.16	MPP6	373.658	1.6523	0.162286	10.1814	2.40092e-24	3.06155e-23
ENSG00000235350.1	AL606490.8	3.76386	3.19889	0.314332	10.1768	2.51719e-24	3.2063e-23
ENSG00000100288.20	CHKB	18.4437	1.78921	0.175829	10.1759	2.54144e-24	3.2344e-23
ENSG00000073464.13	CLCN4	327.864	1.71126	0.168172	10.1757	2.54691e-24	3.2395e-23
ENSG00000210144.1	MT-TY	439.965	3.65788	0.359575	10.1728	2.62308e-24	3.33542e-23
ENSG00000067177.15	PHKA1	624.868	1.25723	0.123645	10.1681	2.75319e-24	3.49986e-23
ENSG00000158874.11	APOA2	20.1795	5.22668	0.514164	10.1654	2.83003e-24	3.59547e-23
ENSG00000251138.7	LINC02882	6.29118	5.17448	0.509171	10.1626	2.91351e-24	3.69941e-23
ENSG00000142661.19	MYOM3	763.24	2.01201	0.198045	10.1594	3.0099e-24	3.81851e-23
ENSG00000250072.6	SH3TC2-DT	7.45469	3.04367	0.299711	10.1554	3.13673e-24	3.976e-23
ENSG00000169253.3	AL669983.1	20.2352	3.25081	0.320112	10.1552	3.14088e-24	3.98013e-23
ENSG00000085741.13	WNT11	776.057	2.77477	0.273242	10.155	3.14847e-24	3.98861e-23
ENSG00000203446.2	SUGCT-AS1	8.58109	3.57222	0.351946	10.1499	3.31673e-24	4.19696e-23
ENSG00000226696.6	LENG8-AS1	108.116	1.19315	0.117554	10.1498	3.32003e-24	4.19993e-23
ENSG00000203760.9	CENPW	729.522	1.08824	0.107248	10.1469	3.41913e-24	4.32407e-23
ENSG00000280997.1	CCAT2	5.44134	4.24518	0.418439	10.1453	3.47832e-24	4.3939e-23
ENSG00000204983.14	PRSS1	35.5498	3.98493	0.392861	10.1434	3.5467e-24	4.47645e-23
ENSG00000233325.3	MIPEPP3	38.1837	1.23496	0.121825	10.1372	3.7772e-24	4.75788e-23
ENSG00000177508.12	IRX3	44.144	3.17586	0.313406	10.1334	3.92916e-24	4.94366e-23
ENSG00000124181.14	PLCG1	3044.53	1.01311	0.0999876	10.1324	3.96965e-24	4.99319e-23
ENSG00000261123.1	AC009065.5	169.44	1.29504	0.127837	10.1304	4.04889e-24	5.09141e-23
ENSG00000122584.13	NXPH1	3.9963	4.44633	0.439026	10.1277	4.16213e-24	5.22491e-23
ENSG00000100479.13	POLE2	284.906	1.03988	0.102682	10.1271	4.18828e-24	5.25624e-23
ENSG00000104341.17	LAPTM4B	6240.21	1.4635	0.144561	10.1238	4.33464e-24	5.43377e-23
ENSG00000235277.1	AF127577.3	13.0085	4.71625	0.466184	10.1167	4.658e-24	5.82922e-23
ENSG00000185247.15	MAGEA11	65.087	6.52374	0.644866	10.1164	4.67169e-24	5.84469e-23
ENSG00000200913.1	SNORD46	9.11606	2.29046	0.226419	10.116	4.69091e-24	5.86542e-23
ENSG00000227088.2	AC012494.1	4.58551	4.9647	0.490872	10.1141	4.78605e-24	5.97933e-23
ENSG00000273812.3	BX640514.2	12.2865	2.54131	0.251336	10.1112	4.92829e-24	6.15356e-23
ENSG00000219222.1	RPL12P47	12.9362	4.8266	0.477427	10.1096	5.00819e-24	6.25156e-23
ENSG00000282890.1	AC009975.1	22.716	4.24217	0.419687	10.1079	5.09448e-24	6.35747e-23
ENSG00000075461.6	CACNG4	147.527	3.54107	0.350459	10.1041	5.29808e-24	6.60783e-23
ENSG00000207445.1	SNORD15B	17.7871	3.50406	0.346806	10.1038	5.31371e-24	6.62545e-23
ENSG00000246339.6	EXTL3-AS1	13.8496	2.00487	0.198515	10.0993	5.56127e-24	6.92633e-23
ENSG00000182931.9	WFDC10B	10.0569	2.69418	0.266893	10.0946	5.8364e-24	7.25878e-23
ENSG00000274895.1	AC011700.1	10.7028	2.35116	0.233062	10.0881	6.23549e-24	7.74425e-23
ENSG00000279766.1	AC067931.1	8.30413	2.06981	0.205255	10.0841	6.49597e-24	8.06324e-23
ENSG00000213337.9	ANKRD39	196.226	1.03977	0.103116	10.0836	6.53029e-24	8.10356e-23
ENSG00000237643.2	AL365226.1	450.239	3.68024	0.364992	10.0831	6.56462e-24	8.14388e-23
ENSG00000248626.1	GAPDHP40	48.6837	2.75988	0.273791	10.0802	6.75642e-24	8.37712e-23
ENSG00000213169.3	AC069218.1	35.5941	2.65661	0.263587	10.0787	6.86353e-24	8.50517e-23
ENSG00000151849.15	CENPJ	588.572	1.05943	0.105122	10.0781	6.90782e-24	8.55765e-23
ENSG00000126457.22	PRMT1	7117.48	1.24768	0.123845	10.0745	7.16398e-24	8.86508e-23
ENSG00000225163.4	LINC00618	5.9008	2.48866	0.247254	10.0652	7.87185e-24	9.71659e-23
ENSG00000158113.13	LRRC43	25.7191	1.96276	0.19504	10.0634	8.02042e-24	9.89302e-23
ENSG00000261104.1	AC093904.4	21.327	2.67476	0.265818	10.0624	8.10061e-24	9.98782e-23
ENSG00000236480.1	PKMP1	18.2889	3.03955	0.302137	10.0602	8.28546e-24	1.02044e-22
ENSG00000287331.1	AC106045.1	42.9917	2.19587	0.218283	10.0597	8.3215e-24	1.02459e-22
ENSG00000171346.16	KRT15	282.282	1.63116	0.162156	10.0592	8.36893e-24	1.02986e-22
ENSG00000202402.1	Y_RNA	6.97719	5.67628	0.564341	10.0582	8.44914e-24	1.03886e-22
ENSG00000236212.2	AC009262.1	12.7202	2.58059	0.256581	10.0576	8.50617e-24	1.04529e-22
ENSG00000224049.1	AC108681.1	2.28143	3.64111	0.362238	10.0517	9.02723e-24	1.10902e-22
ENSG00000160606.11	TLCD1	475.616	1.33446	0.132779	10.0502	9.16684e-24	1.12586e-22
ENSG00000279774.1	AL590483.3	5.9457	3.12819	0.311258	10.0502	9.17231e-24	1.12621e-22
ENSG00000268412.2	TRMT112P6	12.1023	2.64273	0.262961	10.0499	9.19702e-24	1.12894e-22
ENSG00000233155.1	HMGA1P8	8.16831	2.37688	0.236663	10.0433	9.83331e-24	1.2047e-22
ENSG00000237676.1	RPL30P4	15.2506	3.46554	0.34529	10.0366	1.05209e-23	1.28823e-22
ENSG00000197046.12	SIGLEC15	76.2742	2.42321	0.24145	10.0361	1.05814e-23	1.29528e-22
ENSG00000200959.1	SNORA74A	9.72212	5.47068	0.545271	10.033	1.09178e-23	1.33609e-22
ENSG00000267698.1	AC002116.2	11.8874	1.52422	0.152058	10.0239	1.19708e-23	1.46373e-22
ENSG00000112238.12	PRDM13	15.6533	4.14753	0.413796	10.0231	1.20623e-23	1.47452e-22
ENSG00000262580.5	AC087741.1	80.0219	1.47422	0.147152	10.0183	1.26625e-23	1.5449e-22
ENSG00000180211.5	FO393411.1	75.3446	2.37331	0.2369	10.0182	1.26797e-23	1.54657e-22
ENSG00000147383.11	NSDHL	1531.51	1.01062	0.100891	10.0169	1.28413e-23	1.56586e-22
ENSG00000278709.2	NKILA	83.3078	1.83541	0.183234	10.0168	1.28621e-23	1.56795e-22
ENSG00000124217.5	MOCS3	799.457	1.0143	0.10127	10.0158	1.29864e-23	1.58267e-22
ENSG00000183171.5	BX322650.1	7.0088	2.81136	0.280835	10.0107	1.36786e-23	1.66565e-22
ENSG00000140511.12	HAPLN3	543.98	1.67351	0.167181	10.0102	1.37503e-23	1.67393e-22
ENSG00000154856.13	APCDD1	3521.02	2.46456	0.246304	10.0062	1.43197e-23	1.74181e-22
ENSG00000151846.8	PABPC3	81.7063	1.95094	0.195076	10.001	1.50932e-23	1.83238e-22
ENSG00000249193.1	HSPD1P5	10.268	2.37672	0.237657	10.0006	1.51441e-23	1.83774e-22
ENSG00000185803.12	SLC52A2	4331.08	1.28437	0.128429	10.0006	1.51457e-23	1.83774e-22
ENSG00000167618.10	LAIR2	21.6242	2.51767	0.251918	9.99397	1.61958e-23	1.96354e-22
ENSG00000283265.1	AL356234.3	6.4949	2.88277	0.288516	9.99172	1.65679e-23	2.00755e-22
ENSG00000182240.16	BACE2	6292.25	1.15935	0.116102	9.98562	1.76192e-23	2.13319e-22
ENSG00000248405.10	PRR5-ARHGAP8	12.5814	1.90758	0.191037	9.98542	1.7655e-23	2.13695e-22
ENSG00000183527.12	PSMG1	1668.12	1.04963	0.105119	9.9852	1.76944e-23	2.14112e-22
ENSG00000273064.1	AC017083.1	6.48473	1.93459	0.193844	9.98018	1.86137e-23	2.24929e-22
ENSG00000146904.9	EPHA1	1307.59	1.18185	0.118487	9.97457	1.96958e-23	2.37746e-22
ENSG00000136877.15	FPGS	2545.14	1.02342	0.102624	9.97251	2.01078e-23	2.42521e-22
ENSG00000131153.9	GINS2	1054.34	1.07514	0.107832	9.97058	2.05029e-23	2.47151e-22
ENSG00000246465.1	AC138904.1	25.7197	2.26326	0.22704	9.96851	2.09341e-23	2.5228e-22
ENSG00000089558.9	KCNH4	27.5223	2.12892	0.213572	9.96814	2.10133e-23	2.53166e-22
ENSG00000117399.14	CDC20	2715.28	1.17967	0.118357	9.96707	2.124e-23	2.55827e-22
ENSG00000213867.4	AL049830.1	18.1788	4.37459	0.438913	9.96686	2.12841e-23	2.5622e-22
ENSG00000180537.13	RNF182	55.9675	3.46259	0.347471	9.96511	2.1663e-23	2.60638e-22
ENSG00000259699.2	HMGB1P8	16.4584	2.12987	0.213824	9.96087	2.26084e-23	2.71718e-22
ENSG00000104783.14	KCNN4	3442.44	1.59051	0.159685	9.96035	2.27268e-23	2.73067e-22
ENSG00000230797.3	YY2	27.161	1.27948	0.128502	9.9569	2.35282e-23	2.82336e-22
ENSG00000265194.1	AL359922.2	18.4739	2.18008	0.218952	9.95689	2.35301e-23	2.82336e-22
ENSG00000180921.7	FAM83H	6942.52	1.05296	0.105765	9.95562	2.38332e-23	2.85663e-22
ENSG00000283646.2	LINC02009	38.4424	2.54546	0.255711	9.95444	2.41182e-23	2.88845e-22
ENSG00000287626.1	AL021978.1	19.2791	2.71535	0.272803	9.95354	2.43365e-23	2.9138e-22
ENSG00000252743.1	RNU6-850P	9.52232	2.03164	0.204144	9.95199	2.47192e-23	2.95721e-22
ENSG00000228278.5	ORM2	12.1724	3.17932	0.319535	9.94983	2.52614e-23	3.02045e-22
ENSG00000144452.15	ABCA12	73.4266	3.544	0.356235	9.94849	2.56033e-23	3.06051e-22
ENSG00000258839.4	MC1R	76.2027	1.69666	0.170601	9.9452	2.64639e-23	3.16082e-22
ENSG00000267476.1	AC104365.1	7.64336	5.23817	0.52672	9.94489	2.65479e-23	3.17e-22
ENSG00000214541.3	RPS4XP3	23.5473	2.92448	0.294072	9.94475	2.6583e-23	3.17333e-22
ENSG00000228981.3	AC097658.1	44.198	2.13569	0.214772	9.94401	2.67829e-23	3.19634e-22
ENSG00000213816.3	CNN2P4	10.1208	5.73949	0.577316	9.94168	2.74169e-23	3.27111e-22
ENSG00000233839.1	AL357055.1	12.2583	4.16286	0.418865	9.93843	2.83254e-23	3.37678e-22
ENSG00000177542.11	SLC25A22	1444.7	1.08164	0.108901	9.93236	3.01057e-23	3.58226e-22
ENSG00000245149.4	RNF139-AS1	74.3257	1.34214	0.135219	9.9257	3.21826e-23	3.82631e-22
ENSG00000257596.1	SCAT2	17.7275	1.9382	0.195286	9.92491	3.24382e-23	3.85566e-22
ENSG00000249992.2	TMEM158	446.897	1.55413	0.156625	9.92261	3.31968e-23	3.94477e-22
ENSG00000130475.14	FCHO1	612.554	1.51865	0.1531	9.91933	3.43034e-23	4.07408e-22
ENSG00000110680.13	CALCA	42.2273	3.80532	0.383656	9.91859	3.45592e-23	4.10336e-22
ENSG00000197785.14	ATAD3A	1615.89	1.1763	0.118602	9.91805	3.47461e-23	4.12445e-22
ENSG00000157388.19	CACNA1D	623.088	1.38722	0.139946	9.91254	3.67177e-23	4.35731e-22
ENSG00000275576.1	AL049539.1	7.50669	3.2497	0.328071	9.90548	3.94065e-23	4.67014e-22
ENSG00000168785.8	TSPAN5	821.777	1.20428	0.12163	9.90121	4.11283e-23	4.87158e-22
ENSG00000225210.10	DUXAP9	9.24932	3.65072	0.368827	9.89819	4.23872e-23	5.01801e-22
ENSG00000213420.8	GPC2	59.3181	1.41388	0.142892	9.89472	4.38822e-23	5.19083e-22
ENSG00000213363.4	RPS3P6	25.427	2.94478	0.297759	9.88981	4.60912e-23	5.44923e-22
ENSG00000137809.17	ITGA11	1076.58	1.88666	0.190976	9.87907	5.13083e-23	6.05148e-22
ENSG00000257671.1	KRT7-AS	5.82358	3.36978	0.341161	9.87739	5.21746e-23	6.14875e-22
ENSG00000259994.1	AL353796.1	66.8644	1.18629	0.120163	9.8724	5.48368e-23	6.45733e-22
ENSG00000125885.13	MCM8	322.223	1.10455	0.111903	9.87064	5.58076e-23	6.56815e-22
ENSG00000221500.1	SNORD100	11.2471	1.73466	0.175765	9.86922	5.66012e-23	6.65624e-22
ENSG00000081051.8	AFP	12.1147	4.03625	0.409059	9.86716	5.77782e-23	6.79285e-22
ENSG00000100453.13	GZMB	462.905	2.20923	0.223909	9.86663	5.80853e-23	6.82715e-22
ENSG00000276563.1	AL359075.1	6.77856	3.21734	0.326134	9.86509	5.89814e-23	6.92695e-22
ENSG00000233668.1	AL353662.1	27.0346	2.99364	0.303554	9.86196	6.08474e-23	7.14231e-22
ENSG00000263520.1	LINC02563	8.19778	4.46107	0.452375	9.86144	6.11663e-23	7.17784e-22
ENSG00000179240.13	GVQW3	264.474	1.32736	0.134654	9.85759	6.35546e-23	7.45415e-22
ENSG00000267838.2	AC245884.8	31.663	1.66056	0.168464	9.85705	6.39008e-23	7.49277e-22
ENSG00000279196.1	AC135048.4	11.5906	1.8828	0.191096	9.8526	6.67923e-23	7.82354e-22
ENSG00000230082.1	PRRT3-AS1	65.784	1.41438	0.143563	9.85193	6.72376e-23	7.87361e-22
ENSG00000241269.1	AC093620.1	22.2649	1.62297	0.164743	9.85152	6.7518e-23	7.90436e-22
ENSG00000265982.1	AC103810.3	31.8771	2.24647	0.228043	9.8511	6.77991e-23	7.93517e-22
ENSG00000196976.7	LAGE3	909.492	1.21963	0.123908	9.84304	7.34588e-23	8.58623e-22
ENSG00000264577.1	AC010761.1	41.8914	1.31782	0.133906	9.84139	7.4673e-23	8.72584e-22
ENSG00000111799.21	COL12A1	7938.42	1.81323	0.184298	9.83856	7.6805e-23	8.96552e-22
ENSG00000157021.9	CIBAR1P1	11.0151	1.75607	0.178493	9.83833	7.69806e-23	8.98365e-22
ENSG00000134901.13	POGLUT2	206.286	1.05691	0.10743	9.83816	7.71086e-23	8.9962e-22
ENSG00000170523.3	KRT83	10.7303	3.71573	0.377709	9.83755	7.75735e-23	9.04807e-22
ENSG00000197753.11	LHFPL5	120.671	1.69649	0.172455	9.83728	7.77889e-23	9.06841e-22
ENSG00000268403.2	AC132192.2	23.6841	1.37378	0.139663	9.83635	7.85063e-23	9.14964e-22
ENSG00000111247.15	RAD51AP1	564.467	1.13948	0.11585	9.83585	7.8901e-23	9.19321e-22
ENSG00000240541.3	TM4SF1-AS1	17.1536	1.78075	0.181054	9.83548	7.91898e-23	9.22443e-22
ENSG00000125823.12	CSTL1	5.71194	3.40583	0.346309	9.83466	7.98389e-23	9.29271e-22
ENSG00000260196.1	AC124798.1	432.306	1.21064	0.123169	9.82905	8.44138e-23	9.80972e-22
ENSG00000163083.6	INHBB	324.37	2.30988	0.235199	9.82097	9.14584e-23	1.06144e-21
ENSG00000214842.5	RAD51AP2	10.9105	2.18451	0.222441	9.82066	9.17422e-23	1.06446e-21
ENSG00000223559.1	AC073136.1	7.22975	1.63918	0.166912	9.82059	9.1801e-23	1.06486e-21
ENSG00000278505.5	C17orf78	31.6966	4.17364	0.425221	9.81524	9.68048e-23	1.12085e-21
ENSG00000280623.1	PCAT14	36.3481	4.53917	0.46248	9.81485	9.71846e-23	1.12495e-21
ENSG00000174450.12	GOLGA6L2	6.18731	5.21564	0.531446	9.81406	9.79459e-23	1.13317e-21
ENSG00000259240.1	MIR4713HG	5.99481	2.18915	0.223093	9.81272	9.92516e-23	1.14798e-21
ENSG00000167600.14	CYP2S1	6635.48	1.30157	0.13268	9.80979	1.0218e-22	1.18e-21
ENSG00000189057.11	FAM111B	744.616	1.08982	0.111105	9.80885	1.03134e-22	1.1904e-21
ENSG00000273619.1	AL121832.2	73.9624	1.47888	0.150776	9.80843	1.03564e-22	1.19474e-21
ENSG00000228847.1	ATP5MC2P4	16.1571	3.51932	0.358808	9.80836	1.03637e-22	1.19527e-21
ENSG00000214297.3	ALDOAP2	21.2752	3.87174	0.394825	9.80621	1.0587e-22	1.2207e-21
ENSG00000140905.11	GCSH	36.0867	1.20303	0.122711	9.80372	1.08509e-22	1.25016e-21
ENSG00000130193.8	THEM6	2609.23	1.24314	0.126814	9.80287	1.09434e-22	1.26016e-21
ENSG00000286138.1	AC010336.7	8.43599	1.77356	0.18098	9.79973	1.12882e-22	1.29918e-21
ENSG00000230176.3	LINC01433	3.26289	3.05963	0.312372	9.79482	1.18504e-22	1.36105e-21
ENSG00000256817.1	TPT1P12	17.0667	4.28113	0.437155	9.79318	1.20446e-22	1.38229e-21
ENSG00000224415.1	AC007683.1	40.4094	2.36646	0.241686	9.79149	1.2248e-22	1.40454e-21
ENSG00000236603.2	RANP1	24.7842	1.95851	0.200041	9.79053	1.23642e-22	1.4175e-21
ENSG00000204262.14	COL5A2	6158.1	1.73012	0.176725	9.7899	1.24417e-22	1.42602e-21
ENSG00000233680.4	HNRNPA1P27	15.9068	2.04272	0.208707	9.7875	1.27405e-22	1.45913e-21
ENSG00000279738.1	AL022311.1	79.2993	1.3901	0.142052	9.78588	1.29465e-22	1.48233e-21
ENSG00000072571.20	HMMR	909.824	1.21562	0.124303	9.77943	1.37983e-22	1.57661e-21
ENSG00000136881.12	BAAT	20.3981	2.63706	0.269673	9.77875	1.38916e-22	1.58603e-21
ENSG00000213071.11	LPAL2	35.0971	1.42545	0.145772	9.77868	1.39012e-22	1.58673e-21
ENSG00000088882.8	CPXM1	516.997	1.67386	0.171199	9.77726	1.40976e-22	1.60873e-21
ENSG00000241255.1	AL136126.1	30.8096	2.59972	0.265938	9.77566	1.43221e-22	1.6335e-21
ENSG00000226887.8	ERVMER34-1	99.5651	2.56108	0.262009	9.77479	1.44458e-22	1.64677e-21
ENSG00000184465.16	WDR27	406.879	1.25816	0.128794	9.76874	1.53351e-22	1.74544e-21
ENSG00000253649.5	PRSS51	36.3863	2.98567	0.305671	9.76758	1.55109e-22	1.765e-21
ENSG00000101850.13	GPR143	289.111	2.27818	0.233294	9.76527	1.58685e-22	1.8043e-21
ENSG00000235934.2	AC007405.2	2.99683	4.09661	0.419547	9.76437	1.60109e-22	1.82002e-21
ENSG00000179031.8	NSA2P3	13.6136	2.38033	0.243964	9.75687	1.72388e-22	1.95759e-21
ENSG00000285212.1	AL009178.3	4.91951	3.032	0.310962	9.75038	1.83779e-22	2.08427e-21
ENSG00000167207.14	NOD2	200.642	1.4722	0.150998	9.74981	1.8481e-22	2.09543e-21
ENSG00000164935.6	DCSTAMP	14.8575	3.00519	0.30836	9.74572	1.92402e-22	2.17927e-21
ENSG00000273821.1	AL096828.3	7.61361	1.79172	0.183873	9.74433	1.95065e-22	2.20887e-21
ENSG00000075290.8	WNT8B	7.76291	2.46166	0.252651	9.74332	1.97007e-22	2.23029e-21
ENSG00000213889.10	PPM1N	78.9955	1.59022	0.163273	9.73963	2.04302e-22	2.30875e-21
ENSG00000184967.7	NOC4L	1227.24	1.03079	0.105878	9.73561	2.12545e-22	2.39945e-21
ENSG00000279031.1	AC004232.2	11.054	1.57377	0.161715	9.73173	2.20797e-22	2.49006e-21
ENSG00000234800.2	PCMTD1P3	2.89045	3.56722	0.366584	9.73099	2.2242e-22	2.5071e-21
ENSG00000286808.1	AC092338.3	29.4891	1.39194	0.143057	9.73001	2.2458e-22	2.5308e-21
ENSG00000176170.14	SPHK1	480.677	1.88309	0.193586	9.72742	2.30367e-22	2.59469e-21
ENSG00000196421.8	C20orf204	51.2549	2.38885	0.245639	9.72507	2.3574e-22	2.65251e-21
ENSG00000265298.1	AC132812.1	162.214	1.34362	0.138162	9.725	2.35895e-22	2.65358e-21
ENSG00000121716.20	PILRB	166.84	1.80281	0.185456	9.72097	2.45441e-22	2.75886e-21
ENSG00000287486.1	AC114291.1	51.9036	3.43253	0.353163	9.71938	2.49289e-22	2.80069e-21
ENSG00000203914.4	HSP90B3P	13.5542	2.94826	0.303439	9.71616	2.573e-22	2.88703e-21
ENSG00000128692.8	EIF2S2P4	24.0753	1.5477	0.159359	9.71203	2.67944e-22	3.00342e-21
ENSG00000234741.8	GAS5	6479.44	1.15877	0.119321	9.71136	2.69714e-22	3.02249e-21
ENSG00000132953.16	XPO4	1714.22	1.01526	0.104561	9.70965	2.74283e-22	3.07291e-21
ENSG00000147081.15	AKAP4	5.61138	4.73338	0.487496	9.70958	2.74454e-22	3.07405e-21
ENSG00000176208.9	ATAD5	329.454	1.17856	0.121429	9.70575	2.84964e-22	3.18774e-21
ENSG00000167011.9	NAT16	8.88208	3.53785	0.364658	9.70183	2.96139e-22	3.3094e-21
ENSG00000257497.2	AC121761.1	45.243	1.65338	0.170433	9.70104	2.9843e-22	3.33248e-21
ENSG00000271151.1	AC016737.1	15.9913	1.70244	0.17555	9.69774	3.08241e-22	3.44031e-21
ENSG00000241370.6	RPP21	39.321	1.51676	0.156427	9.69631	3.12608e-22	3.48465e-21
ENSG00000225177.6	AL590617.2	58.3022	1.11578	0.115077	9.69593	3.13776e-22	3.49679e-21
ENSG00000179934.7	CCR8	16.6753	2.04067	0.210647	9.68766	3.40241e-22	3.78696e-21
ENSG00000112759.19	SLC29A1	3359.81	1.00774	0.104066	9.68367	3.53782e-22	3.93569e-21
ENSG00000213641.4	RPL7AP4	9.51389	3.98162	0.41129	9.68082	3.63771e-22	4.04137e-21
ENSG00000141294.10	LRRC46	24.638	1.34374	0.13882	9.67979	3.67482e-22	4.08092e-21
ENSG00000179148.10	ALOXE3	9.68654	2.92972	0.302682	9.67921	3.69564e-22	4.10301e-21
ENSG00000197061.5	H4C3	21.6814	4.16144	0.430204	9.67319	3.91974e-22	4.34746e-21
ENSG00000182352.8	C17orf77	77.3586	3.6218	0.374483	9.67148	3.98587e-22	4.41859e-21
ENSG00000261873.2	SMIM36	2.80087	3.49941	0.361832	9.67138	3.98957e-22	4.42159e-21
ENSG00000180305.5	WFDC10A	3.22463	3.87106	0.4003	9.67039	4.02822e-22	4.46218e-21
ENSG00000250337.7	PURPL	46.1567	4.23131	0.437594	9.66949	4.06387e-22	4.49717e-21
ENSG00000206754.1	SNORD101	8.98968	1.95903	0.202611	9.66892	4.08675e-22	4.52136e-21
ENSG00000186907.8	RTN4RL2	40.5022	1.94476	0.201136	9.66888	4.08827e-22	4.52191e-21
ENSG00000185761.11	ADAMTSL5	219.551	1.28954	0.133371	9.66883	4.09037e-22	4.52206e-21
ENSG00000255050.1	AC067930.4	16.8653	2.22586	0.230409	9.6605	4.43686e-22	4.90013e-21
ENSG00000255443.1	CD44-AS1	17.0508	2.55092	0.264097	9.65901	4.50182e-22	4.9694e-21
ENSG00000284308.1	C2orf81	19.1839	1.45645	0.150843	9.6554	4.66342e-22	5.14295e-21
ENSG00000204538.4	PSORS1C2	12.7501	3.09645	0.320909	9.64898	4.96456e-22	5.47065e-21
ENSG00000186474.15	KLK12	138.55	3.24305	0.336131	9.6482	5.00279e-22	5.51003e-21
ENSG00000182272.12	B4GALNT4	387.989	2.72401	0.282377	9.64671	5.076e-22	5.5865e-21
ENSG00000227110.7	LMCD1-AS1	18.1769	1.58189	0.164005	9.6454	5.14103e-22	5.65667e-21
ENSG00000130701.4	RBBP8NL	571.96	1.35665	0.140694	9.64253	5.28691e-22	5.81429e-21
ENSG00000214826.5	DDX12P	115.433	1.22421	0.126971	9.64166	5.33187e-22	5.86227e-21
ENSG00000163040.15	CCDC74A	147.089	1.18044	0.122528	9.634	5.74464e-22	6.30984e-21
ENSG00000062582.14	MRPS24	22.6778	2.06171	0.214071	9.63098	5.91636e-22	6.49523e-21
ENSG00000230457.3	PA2G4P4	13.2181	1.70189	0.176816	9.62523	6.25674e-22	6.86551e-21
ENSG00000134538.3	SLCO1B1	5.6119	4.97034	0.516661	9.62011	6.5762e-22	7.20534e-21
ENSG00000224578.5	HNRNPA1P48	174.108	1.12566	0.117047	9.61718	6.76594e-22	7.40773e-21
ENSG00000171159.5	C9orf16	2272.6	1.20363	0.12517	9.61597	6.84609e-22	7.49364e-21
ENSG00000119630.14	PGF	364.72	1.43226	0.149031	9.61052	7.21823e-22	7.89121e-21
ENSG00000231416.1	AL358472.1	12.0621	3.83128	0.398732	9.60866	7.34991e-22	8.03319e-21
ENSG00000287114.1	AC104024.3	4.49991	3.38733	0.352642	9.60557	7.57377e-22	8.2697e-21
ENSG00000230461.9	PROX1-AS1	45.0006	1.95129	0.203438	9.5916	8.67322e-22	9.45153e-21
ENSG00000224397.7	PELATON	150.641	1.42257	0.148317	9.59145	8.68523e-22	9.46228e-21
ENSG00000154839.10	SKA1	356.229	1.08374	0.113026	9.58841	8.94516e-22	9.73829e-21
ENSG00000168243.11	GNG4	1499.45	2.64035	0.275377	9.58813	8.96935e-22	9.76221e-21
ENSG00000233384.3	CNIH3-AS2	5.4727	2.92271	0.304832	9.58794	8.98597e-22	9.7779e-21
ENSG00000226287.8	TMEM191A	178.505	1.54528	0.161255	9.58283	9.44187e-22	1.02563e-20
ENSG00000213361.2	AC004884.1	12.1201	3.91025	0.408083	9.58199	9.51904e-22	1.03376e-20
ENSG00000189001.11	SBSN	7.82705	3.52385	0.367915	9.5779	9.90391e-22	1.07398e-20
ENSG00000250412.1	KLHL2P1	4.69686	2.13643	0.223126	9.57499	1.01867e-21	1.10438e-20
ENSG00000222345.1	SNORD19C	8.15978	1.87604	0.195969	9.57315	1.037e-21	1.1237e-20
ENSG00000105258.9	POLR2I	421.416	2.06777	0.216015	9.57237	1.04478e-21	1.13157e-20
ENSG00000213886.4	UBD	8.21821	4.61225	0.482075	9.56749	1.09533e-21	1.18458e-20
ENSG00000275734.2	AC010538.1	35.3663	1.04528	0.109265	9.5665	1.1059e-21	1.19572e-20
ENSG00000258088.1	AC078820.1	3.9841	3.95567	0.413508	9.56612	1.1099e-21	1.19976e-20
ENSG00000235296.1	AC145207.1	2.61428	3.54252	0.370398	9.56409	1.13189e-21	1.22293e-20
ENSG00000224186.8	C5orf66	38.5022	1.14173	0.119399	9.56229	1.15182e-21	1.24325e-20
ENSG00000254815.6	LMNTD2-AS1	20.3733	2.11177	0.220947	9.55784	1.20241e-21	1.29627e-20
ENSG00000065923.10	SLC9A7	443.563	1.5736	0.164715	9.55345	1.25442e-21	1.35103e-20
ENSG00000286540.1	AL096854.1	8.67373	4.30392	0.450517	9.55329	1.25636e-21	1.35279e-20
ENSG00000231123.1	SPATA20P1	3.65816	4.22227	0.44213	9.54982	1.29916e-21	1.39819e-20
ENSG00000213539.4	YBX1P6	29.1946	2.69603	0.282339	9.54889	1.31099e-21	1.41024e-20
ENSG00000258884.2	LINC02321	7.71966	2.24311	0.234962	9.54668	1.33914e-21	1.43982e-20
ENSG00000123009.4	NME2P1	31.525	1.77301	0.185725	9.5464	1.34279e-21	1.44339e-20
ENSG00000235280.2	MCF2L-AS1	150.383	1.48205	0.155284	9.5441	1.37296e-21	1.47547e-20
ENSG00000214313.8	AZGP1P1	12.3597	2.74693	0.287991	9.53826	1.45246e-21	1.55826e-20
ENSG00000169248.13	CXCL11	528.692	2.5338	0.265724	9.53547	1.49207e-21	1.59997e-20
ENSG00000262703.1	AC009121.2	9.41796	1.76886	0.185541	9.53353	1.52019e-21	1.62895e-20
ENSG00000260220.7	CCDC187	35.8645	2.55911	0.268464	9.53242	1.53658e-21	1.64571e-20
ENSG00000083807.10	SLC27A5	353.649	1.74859	0.183475	9.53039	1.56689e-21	1.67655e-20
ENSG00000201302.1	SNORA65	17.2337	1.85284	0.194433	9.52947	1.5809e-21	1.69072e-20
ENSG00000203688.6	LINC02487	118.118	1.64877	0.173073	9.52646	1.62736e-21	1.73999e-20
ENSG00000274997.2	H2AC12	11.2236	3.70333	0.388755	9.52612	1.63268e-21	1.74526e-20
ENSG00000226917.6	LINC01276	5.67141	2.70169	0.283668	9.52416	1.66387e-21	1.77774e-20
ENSG00000189366.9	ALG1L	63.8381	1.56914	0.164772	9.52309	1.68109e-21	1.79571e-20
ENSG00000040608.14	RTN4R	312.995	1.5163	0.159272	9.52022	1.7281e-21	1.84503e-20
ENSG00000173621.9	LRFN4	1070.91	1.27719	0.134192	9.51766	1.7713e-21	1.89069e-20
ENSG00000235888.3	AF064858.1	240.006	2.32995	0.244863	9.51529	1.8121e-21	1.93239e-20
ENSG00000171877.21	FRMD5	248.612	1.65811	0.174279	9.51413	1.83241e-21	1.9531e-20
ENSG00000280587.1	LINC01348	43.0661	2.18317	0.229468	9.51405	1.8338e-21	1.95411e-20
ENSG00000250526.1	CCT6P2	8.00116	3.0485	0.320466	9.5127	1.85775e-21	1.9782e-20
ENSG00000173486.14	FKBP2	16.6291	1.89027	0.198732	9.51166	1.87642e-21	1.9976e-20
ENSG00000114251.15	WNT5A	880.355	1.47653	0.15524	9.51124	1.88395e-21	2.00514e-20
ENSG00000198917.13	SPOUT1	6.69425	2.2097	0.232381	9.50897	1.92568e-21	2.0471e-20
ENSG00000203740.4	METTL11B	3.74081	3.70349	0.38952	9.50783	1.94687e-21	2.06813e-20
ENSG00000243716.10	NPIPB5	153.138	1.96581	0.206774	9.50704	1.96165e-21	2.08333e-20
ENSG00000229814.1	RPL35AP21	9.09124	4.89541	0.514936	9.50684	1.96543e-21	2.08634e-20
ENSG00000267002.4	AC060780.1	375.591	1.13182	0.119086	9.50421	2.01564e-21	2.13708e-20
ENSG00000140988.16	RPS2	58239.1	1.11424	0.117243	9.50364	2.02672e-21	2.14831e-20
ENSG00000260015.1	AC010547.2	8.43656	5.33127	0.56116	9.50045	2.08985e-21	2.21364e-20
ENSG00000182325.11	FBXL6	1492.86	1.33983	0.141046	9.4993	2.11314e-21	2.2367e-20
ENSG00000287600.1	AC122719.3	5.97531	2.92924	0.308417	9.49766	2.14659e-21	2.26994e-20
ENSG00000123349.15	PFDN5	81.6855	1.11046	0.116922	9.49743	2.15141e-21	2.2745e-20
ENSG00000277247.1	AC083809.1	7.61931	3.45354	0.363654	9.49677	2.16499e-21	2.2883e-20
ENSG00000204791.10	SMPD5	11.3393	2.06015	0.216987	9.49436	2.21568e-21	2.33965e-20
ENSG00000108641.19	B9D1	383.469	1.10457	0.116394	9.48998	2.31088e-21	2.43843e-20
ENSG00000116852.15	KIF21B	1182.74	1.14406	0.120563	9.48932	2.32548e-21	2.45266e-20
ENSG00000137166.16	FOXP4	5122.69	1.00659	0.106081	9.48892	2.3343e-21	2.46079e-20
ENSG00000149295.14	DRD2	155.685	3.17802	0.334953	9.48796	2.35603e-21	2.48253e-20
ENSG00000204764.14	RANBP17	192.443	1.48192	0.156241	9.48482	2.42793e-21	2.55768e-20
ENSG00000231707.4	PABPC1P1	12.0316	2.55429	0.269309	9.4846	2.43312e-21	2.56253e-20
ENSG00000203635.2	AC144450.1	8.07883	3.97441	0.419097	9.48327	2.46426e-21	2.59471e-20
ENSG00000228399.1	AL109741.2	15.1077	2.83193	0.29899	9.47165	2.75471e-21	2.89434e-20
ENSG00000285043.2	AC093512.2	29.7095	1.16499	0.123021	9.46983	2.80299e-21	2.94228e-20
ENSG00000116014.10	KISS1R	11.5796	3.11663	0.329256	9.46569	2.91629e-21	3.05903e-20
ENSG00000250318.1	AC003072.1	87.896	1.18369	0.125221	9.45287	3.29652e-21	3.45051e-20
ENSG00000099985.4	OSM	212.298	2.26809	0.239947	9.45247	3.30935e-21	3.46312e-20
ENSG00000257408.2	AC092375.1	5.55198	2.52497	0.267162	9.45105	3.35433e-21	3.50854e-20
ENSG00000224114.1	AL591846.1	175.9	3.52982	0.373655	9.44673	3.49591e-21	3.6549e-20
ENSG00000084207.18	GSTP1	22042.4	1.20229	0.127289	9.44539	3.54093e-21	3.70022e-20
ENSG00000142185.16	TRPM2	930.752	1.56232	0.165431	9.44393	3.59046e-21	3.74932e-20
ENSG00000249489.1	GAPDHP70	13.9307	2.81712	0.298354	9.44218	3.65101e-21	3.81075e-20
ENSG00000286733.1	LINC02348	13.6005	3.27488	0.346859	9.44155	3.67304e-21	3.83284e-20
ENSG00000104522.16	GFUS	6572.14	1.22548	0.129825	9.43945	3.74728e-21	3.90939e-20
ENSG00000287335.1	AL139351.3	7.57201	2.56464	0.271732	9.43812	3.79532e-21	3.95765e-20
ENSG00000167656.5	LY6D	19.3082	4.29084	0.4548	9.43455	3.92661e-21	4.09262e-20
ENSG00000064218.5	DMRT3	8.08047	3.89931	0.413436	9.43148	4.04333e-21	4.21131e-20
ENSG00000258645.2	HSPE1P2	16.5857	1.9456	0.206341	9.42906	4.1379e-21	4.30778e-20
ENSG00000200033.1	RNU6-403P	2.38185	4.03867	0.428571	9.42357	4.36009e-21	4.5327e-20
ENSG00000138658.16	ZGRF1	198.963	1.12594	0.119513	9.42112	4.46289e-21	4.63847e-20
ENSG00000162591.16	MEGF6	870.166	1.67484	0.177791	9.42031	4.49748e-21	4.67332e-20
ENSG00000272727.2	LINC02266	3.26523	4.40702	0.467917	9.41837	4.58129e-21	4.75595e-20
ENSG00000288050.1	AC010727.1	6.47712	3.57372	0.379519	9.41644	4.66627e-21	4.84076e-20
ENSG00000280055.2	TMEM75	7.30194	3.79571	0.403455	9.40802	5.0556e-21	5.24097e-20
ENSG00000242082.2	SLC5A4-AS1	14.6849	2.67694	0.284627	9.40508	5.19919e-21	5.3873e-20
ENSG00000158050.5	DUSP2	516.264	1.3659	0.145293	9.401	5.40457e-21	5.59618e-20
ENSG00000273117.1	AC144652.1	56.5968	1.15863	0.123258	9.40005	5.45347e-21	5.64549e-20
ENSG00000126003.7	PLAGL2	3394.32	1.19723	0.127391	9.39808	5.55703e-21	5.75136e-20
ENSG00000235587.2	GAPDHP65	94.6291	2.22516	0.236772	9.39789	5.56695e-21	5.75894e-20
ENSG00000236255.2	AC009404.1	105.389	1.26273	0.134411	9.39453	5.7475e-21	5.93877e-20
ENSG00000227121.2	LINC02672	31.7375	3.76461	0.40075	9.39391	5.78153e-21	5.96976e-20
ENSG00000201998.1	SNORA23	14.3819	4.93618	0.525548	9.39243	5.86291e-21	6.04955e-20
ENSG00000261039.3	LINC02544	6.1958	3.9472	0.420257	9.39237	5.86671e-21	6.05206e-20
ENSG00000214725.9	CDIPTOSP	7.48986	2.94421	0.313535	9.39038	5.97824e-21	6.16568e-20
ENSG00000235297.3	FAUP1	88.2775	2.73702	0.291558	9.38755	6.141e-21	6.32765e-20
ENSG00000276115.1	AC026356.2	15.4956	1.76825	0.188429	9.38414	6.343e-21	6.53426e-20
ENSG00000196118.12	CCDC189	17.4422	1.68139	0.179182	9.38372	6.36867e-21	6.55614e-20
ENSG00000251087.3	ALG1L3P	21.9945	2.5435	0.271424	9.37095	7.18795e-21	7.38407e-20
ENSG00000242622.2	AC092910.3	67.7933	1.10173	0.117628	9.36622	7.51741e-21	7.71179e-20
ENSG00000136492.9	BRIP1	362.057	1.05227	0.112368	9.36458	7.6356e-21	7.82759e-20
ENSG00000105988.6	NHP2P1	9.589	2.46493	0.263224	9.36439	7.64944e-21	7.83816e-20
ENSG00000143786.8	CNIH3	107.171	1.36068	0.145418	9.35707	8.19769e-21	8.38828e-20
ENSG00000231607.12	DLEU2	156.487	1.65941	0.177369	9.35572	8.30328e-21	8.49437e-20
ENSG00000272800.3	AC021851.1	19.7427	1.53244	0.16383	9.35387	8.45013e-21	8.63661e-20
ENSG00000257831.1	AL136418.1	14.6091	2.82397	0.301942	9.35269	8.54474e-21	8.72928e-20
ENSG00000164953.16	TMEM67	251.346	1.0709	0.114517	9.35138	8.65127e-21	8.83607e-20
ENSG00000288663.1	AC073611.1	19.0031	1.29845	0.13898	9.34274	9.38745e-21	9.57189e-20
ENSG00000266282.1	UBL5P2	12.5656	3.15962	0.338419	9.33642	9.96511e-21	1.01522e-19
ENSG00000153395.10	LPCAT1	2212.52	1.08336	0.116038	9.33628	9.9781e-21	1.01631e-19
ENSG00000230454.1	U73166.1	20.7433	1.59326	0.170698	9.3338	1.02143e-20	1.04013e-19
ENSG00000250899.3	AC125807.2	179.148	1.12852	0.120912	9.33338	1.02549e-20	1.04378e-19
ENSG00000237310.2	GS1-124K5.4	43.2949	1.28122	0.137285	9.33253	1.03373e-20	1.05169e-19
ENSG00000214185.3	XPOTP1	5.7562	1.92743	0.206699	9.32482	1.1117e-20	1.12997e-19
ENSG00000263781.3	AC024619.4	12.219	3.542	0.379952	9.32224	1.13913e-20	1.15758e-19
[truncated: 9,084 more rows]

## Sheet: correlation result
	EnsemblM	EnsemblL	Correlation	P.value
rho	ENSG00000005007.13	ENSG00000083622.8	-0.0348671	0.357674
rho1	ENSG00000005007.13	ENSG00000099869.8	0.0515348	0.173831
rho2	ENSG00000005007.13	ENSG00000124835.2	-0.0789135	0.0371252
rho3	ENSG00000005007.13	ENSG00000124915.10	-0.0176643	0.641297
rho4	ENSG00000005007.13	ENSG00000130600.19	0.148439	8.41435e-05
rho5	ENSG00000005007.13	ENSG00000136275.10	-0.0735243	0.052181
rho6	ENSG00000005007.13	ENSG00000146521.10	0.0712181	0.0600296
rho7	ENSG00000005007.13	ENSG00000146666.5	0.0234423	0.536368
rho8	ENSG00000005007.13	ENSG00000162947.5	-0.0538967	0.154906
rho9	ENSG00000005007.13	ENSG00000163597.15	-0.00768008	0.839451
rho10	ENSG00000005007.13	ENSG00000164621.5	-0.0990216	0.00884812
rho11	ENSG00000005007.13	ENSG00000167046.4	0.16203	1.696e-05
rho12	ENSG00000005007.13	ENSG00000171671.6	-0.0536574	0.156749
rho13	ENSG00000005007.13	ENSG00000171889.5	-0.110649	0.00342173
rho14	ENSG00000005007.13	ENSG00000172460.17	0.059201	0.118138
rho15	ENSG00000005007.13	ENSG00000172965.17	-0.197102	1.61788e-07
rho16	ENSG00000005007.13	ENSG00000173077.16	-0.108472	0.00411586
rho17	ENSG00000005007.13	ENSG00000174171.6	0.0425572	0.261505
rho18	ENSG00000005007.13	ENSG00000174325.6	-0.144199	0.000131919
rho19	ENSG00000005007.13	ENSG00000174365.20	0.208603	2.86621e-08
rho20	ENSG00000005007.13	ENSG00000175604.2	-0.0144291	0.703538
rho21	ENSG00000005007.13	ENSG00000175728.4	-0.096422	0.010809
rho22	ENSG00000005007.13	ENSG00000175746.6	-0.169827	6.43544e-06
rho23	ENSG00000005007.13	ENSG00000176124.15	-0.115526	0.00224867
rho24	ENSG00000005007.13	ENSG00000176349.11	0.0477664	0.207514
rho25	ENSG00000005007.13	ENSG00000176515.1	-0.051673	0.172678
rho26	ENSG00000005007.13	ENSG00000177234.7	-0.0837358	0.0269532
rho27	ENSG00000005007.13	ENSG00000177338.14	0.0320398	0.398009
rho28	ENSG00000005007.13	ENSG00000177410.13	-0.0424239	0.262932
rho29	ENSG00000005007.13	ENSG00000177725.5	-0.0446559	0.23869
rho30	ENSG00000005007.13	ENSG00000177788.6	0.0543277	0.151594
rho31	ENSG00000005007.13	ENSG00000177800.2	0.07975	0.0351566
rho32	ENSG00000005007.13	ENSG00000177822.8	-0.0966327	0.0106368
rho33	ENSG00000005007.13	ENSG00000177993.3	-0.0832163	0.0279191
rho34	ENSG00000005007.13	ENSG00000179066.8	0.0324065	0.392629
rho35	ENSG00000005007.13	ENSG00000179219.5	0.00774738	0.838104
rho36	ENSG00000005007.13	ENSG00000180066.10	0.158392	2.62546e-05
rho37	ENSG00000005007.13	ENSG00000180846.8	0.188804	5.04836e-07
rho38	ENSG00000005007.13	ENSG00000180869.4	-0.0053355	0.888099
rho39	ENSG00000005007.13	ENSG00000181577.16	0.157683	2.92213e-05
rho40	ENSG00000005007.13	ENSG00000182352.8	0.117697	0.00184086
rho41	ENSG00000005007.13	ENSG00000182912.6	0.0788766	0.0372141
rho42	ENSG00000005007.13	ENSG00000183242.12	-0.0691811	0.0677515
rho43	ENSG00000005007.13	ENSG00000183308.6	0.0860898	0.0229291
rho44	ENSG00000005007.13	ENSG00000183535.9	-0.0331063	0.382484
rho45	ENSG00000005007.13	ENSG00000183562.3	0.0260975	0.49122
rho46	ENSG00000005007.13	ENSG00000183674.12	-0.122155	0.00122222
rho47	ENSG00000005007.13	ENSG00000185332.8	0.155816	3.63535e-05
rho48	ENSG00000005007.13	ENSG00000187013.4	0.0537868	0.15575
rho49	ENSG00000005007.13	ENSG00000187185.4	-0.0314276	0.40709
rho50	ENSG00000005007.13	ENSG00000188004.11	0.0208525	0.582326
rho51	ENSG00000005007.13	ENSG00000188280.11	0.0147254	0.697747
rho52	ENSG00000005007.13	ENSG00000188365.3	0.0846583	0.025309
rho53	ENSG00000005007.13	ENSG00000196366.3	0.193611	2.53882e-07
rho54	ENSG00000005007.13	ENSG00000196566.2	-0.085291	0.024232
rho55	ENSG00000005007.13	ENSG00000196668.4	-0.0787213	0.0375906
rho56	ENSG00000005007.13	ENSG00000196756.13	0.238072	2.15168e-10
rho57	ENSG00000005007.13	ENSG00000196758.3	0.0146904	0.69843
rho58	ENSG00000005007.13	ENSG00000197085.11	-0.0969512	0.0103811
rho59	ENSG00000005007.13	ENSG00000197182.14	0.0570128	0.132355
rho60	ENSG00000005007.13	ENSG00000197301.7	-0.12181	0.00126227
rho61	ENSG00000005007.13	ENSG00000197308.9	0.0405728	0.284421
rho62	ENSG00000005007.13	ENSG00000197595.4	-0.022584	0.551396
rho63	ENSG00000005007.13	ENSG00000197989.14	0.0627445	0.0976439
rho64	ENSG00000005007.13	ENSG00000198054.12	-0.0240727	0.525465
rho65	ENSG00000005007.13	ENSG00000203258.3	-0.0463648	0.221177
rho66	ENSG00000005007.13	ENSG00000203266.3	-0.0146044	0.700109
rho67	ENSG00000005007.13	ENSG00000203321.2	0.00844645	0.823725
rho68	ENSG00000005007.13	ENSG00000203325.3	-0.0820312	0.0302343
rho69	ENSG00000005007.13	ENSG00000203446.2	-0.234196	3.76191e-10
rho70	ENSG00000005007.13	ENSG00000203601.3	-0.00398662	0.916267
rho71	ENSG00000005007.13	ENSG00000203620.2	0.0135049	0.721713
rho72	ENSG00000005007.13	ENSG00000203635.2	0.00983915	0.795259
rho73	ENSG00000005007.13	ENSG00000203688.6	0.0847645	0.0251253
rho74	ENSG00000005007.13	ENSG00000203721.7	-0.109236	0.0038592
rho75	ENSG00000005007.13	ENSG00000203876.10	-0.0733748	0.0526627
rho76	ENSG00000005007.13	ENSG00000203971.2	-0.0255597	0.500197
rho77	ENSG00000005007.13	ENSG00000203999.9	-0.131398	0.000505834
rho78	ENSG00000005007.13	ENSG00000204011.5	-0.125088	0.000926706
rho79	ENSG00000005007.13	ENSG00000204044.6	-0.0142474	0.707098
rho80	ENSG00000005007.13	ENSG00000204049.1	-0.0214883	0.570875
rho81	ENSG00000005007.13	ENSG00000204055.5	-0.0733686	0.0526825
rho82	ENSG00000005007.13	ENSG00000204362.6	-0.0925918	0.0144003
rho83	ENSG00000005007.13	ENSG00000204380.4	0.103333	0.00628651
rho84	ENSG00000005007.13	ENSG00000204387.14	0.202858	6.88854e-08
rho85	ENSG00000005007.13	ENSG00000204464.7	-0.0796345	0.0354231
rho86	ENSG00000005007.13	ENSG00000204832.10	-0.0219428	0.562756
rho87	ENSG00000005007.13	ENSG00000204876.4	0.139958	0.000207838
rho88	ENSG00000005007.13	ENSG00000204949.9	-0.0347722	0.358985
rho89	ENSG00000005007.13	ENSG00000205054.8	-0.0912377	0.0159009
rho90	ENSG00000005007.13	ENSG00000205057.6	-0.0702056	0.0637714
rho91	ENSG00000005007.13	ENSG00000205293.5	-0.0521195	0.168993
rho92	ENSG00000005007.13	ENSG00000205300.3	-0.111075	0.00329903
rho93	ENSG00000005007.13	ENSG00000205334.2	-0.129819	0.000585633
rho94	ENSG00000005007.13	ENSG00000205414.1	0.0742038	0.0500392
rho95	ENSG00000005007.13	ENSG00000205622.11	-0.0260259	0.492411
rho96	ENSG00000005007.13	ENSG00000205861.13	0.0231673	0.541161
rho97	ENSG00000005007.13	ENSG00000206195.11	-0.116171	0.0021113
rho98	ENSG00000005007.13	ENSG00000207751.3	0.0597261	0.114905
rho99	ENSG00000005007.13	ENSG00000212766.9	0.0168396	0.656948
rho100	ENSG00000005007.13	ENSG00000212939.2	0.00738377	0.845604
rho101	ENSG00000005007.13	ENSG00000213468.7	0.00355699	0.925263
rho102	ENSG00000005007.13	ENSG00000213981.8	0.00670056	0.859735
rho103	ENSG00000005007.13	ENSG00000214039.9	0.164108	1.3157e-05
rho104	ENSG00000005007.13	ENSG00000214043.8	-0.132281	0.00045838
rho105	ENSG00000005007.13	ENSG00000214049.8	-0.0252468	0.505366
rho106	ENSG00000005007.13	ENSG00000214145.7	0.00915301	0.809252
rho107	ENSG00000005007.13	ENSG00000214188.9	-0.0222161	0.5579
rho108	ENSG00000005007.13	ENSG00000214248.2	0.0566218	0.135058
rho109	ENSG00000005007.13	ENSG00000214353.8	0.0436226	0.249741
rho110	ENSG00000005007.13	ENSG00000214650.3	0.0698497	0.0651318
rho111	ENSG00000005007.13	ENSG00000214691.9	-0.0686865	0.0697447
rho112	ENSG00000005007.13	ENSG00000214770.3	0.0453638	0.23132
rho113	ENSG00000005007.13	ENSG00000214772.2	-0.0707685	0.0616683
rho114	ENSG00000005007.13	ENSG00000214773.1	-0.0756685	0.0456711
rho115	ENSG00000005007.13	ENSG00000214919.3	-0.111129	0.00328381
rho116	ENSG00000005007.13	ENSG00000214999.3	0.0091272	0.809779
rho117	ENSG00000005007.13	ENSG00000215244.3	-0.0682441	0.0715676
rho118	ENSG00000005007.13	ENSG00000215417.13	-0.0537122	0.156291
rho119	ENSG00000005007.13	ENSG00000215866.8	0.0909109	0.016283
rho120	ENSG00000005007.13	ENSG00000220925.2	-0.0842985	0.0259397
rho121	ENSG00000005007.13	ENSG00000221819.6	0.0833149	0.0277335
rho122	ENSG00000005007.13	ENSG00000222007.6	-0.100867	0.00765565
rho123	ENSG00000005007.13	ENSG00000222017.1	-0.172384	4.63878e-06
rho124	ENSG00000005007.13	ENSG00000222022.1	-0.0341607	0.367503
rho125	ENSG00000005007.13	ENSG00000222032.1	-0.0396861	0.295087
rho126	ENSG00000005007.13	ENSG00000222033.1	0.0680253	0.0724838
rho127	ENSG00000005007.13	ENSG00000222041.11	-0.280235	5.92612e-14
rho128	ENSG00000005007.13	ENSG00000222047.9	-0.12718	0.000757948
rho129	ENSG00000005007.13	ENSG00000223390.1	-0.0719315	0.0575036
rho130	ENSG00000005007.13	ENSG00000223392.1	0.0387454	0.306691
rho131	ENSG00000005007.13	ENSG00000223393.2	0.0368976	0.330351
rho132	ENSG00000005007.13	ENSG00000223461.1	0.0523458	0.167148
rho133	ENSG00000005007.13	ENSG00000223485.4	-0.0938349	0.0131338
rho134	ENSG00000005007.13	ENSG00000223486.1	0.0538703	0.155108
rho135	ENSG00000005007.13	ENSG00000223525.1	-0.104196	0.00586218
rho136	ENSG00000005007.13	ENSG00000223528.7	-0.0629572	0.0965175
rho137	ENSG00000005007.13	ENSG00000223598.1	0.00339051	0.928751
rho138	ENSG00000005007.13	ENSG00000223631.2	-0.0856069	0.0237092
rho139	ENSG00000005007.13	ENSG00000223642.7	-0.0761375	0.0443419
rho140	ENSG00000005007.13	ENSG00000223646.2	-0.0877576	0.0204032
rho141	ENSG00000005007.13	ENSG00000223660.1	0.0206219	0.586506
rho142	ENSG00000005007.13	ENSG00000223669.1	-0.0654053	0.0842146
rho143	ENSG00000005007.13	ENSG00000223727.6	-0.0509803	0.178514
rho144	ENSG00000005007.13	ENSG00000223749.11	-0.0123669	0.744306
rho145	ENSG00000005007.13	ENSG00000223784.2	-0.1242	0.00100833
rho146	ENSG00000005007.13	ENSG00000223806.8	-0.0945782	0.0124245
rho147	ENSG00000005007.13	ENSG00000223812.8	-0.0469449	0.215446
rho148	ENSG00000005007.13	ENSG00000223823.1	0.325174	1.18284e-18
rho149	ENSG00000005007.13	ENSG00000223842.1	-0.0427672	0.259157
rho150	ENSG00000005007.13	ENSG00000223949.8	-0.116256	0.00209532
rho151	ENSG00000005007.13	ENSG00000223999.1	0.0103789	0.784298
rho152	ENSG00000005007.13	ENSG00000224017.2	-0.0314356	0.406971
rho153	ENSG00000005007.13	ENSG00000224020.1	-0.127435	0.000739436
rho154	ENSG00000005007.13	ENSG00000224029.1	-0.0347415	0.359409
rho155	ENSG00000005007.13	ENSG00000224031.1	-0.0766503	0.0429262
rho156	ENSG00000005007.13	ENSG00000224034.1	-0.193393	2.62007e-07
rho157	ENSG00000005007.13	ENSG00000224049.1	0.0481189	0.204176
rho158	ENSG00000005007.13	ENSG00000224066.1	0.199662	1.04216e-07
rho159	ENSG00000005007.13	ENSG00000224099.2	0.0286075	0.450488
rho160	ENSG00000005007.13	ENSG00000224116.7	-0.186401	7.07237e-07
rho161	ENSG00000005007.13	ENSG00000224122.2	-0.00785418	0.835903
rho162	ENSG00000005007.13	ENSG00000224167.2	-0.0766532	0.0429185
rho163	ENSG00000005007.13	ENSG00000224173.2	-0.0736067	0.0519175
rho164	ENSG00000005007.13	ENSG00000224218.1	0.00480668	0.899127
rho165	ENSG00000005007.13	ENSG00000224251.6	-0.159067	2.42275e-05
rho166	ENSG00000005007.13	ENSG00000224269.1	0.206215	3.85055e-08
rho167	ENSG00000005007.13	ENSG00000224271.7	-0.106194	0.00497676
rho168	ENSG00000005007.13	ENSG00000224294.1	-0.0978626	0.00967934
rho169	ENSG00000005007.13	ENSG00000224322.2	-0.0292285	0.440714
rho170	ENSG00000005007.13	ENSG00000224349.2	0.0871917	0.0212317
rho171	ENSG00000005007.13	ENSG00000224356.5	0.0682065	0.0717246
rho172	ENSG00000005007.13	ENSG00000224397.7	-0.133348	0.000416172
rho173	ENSG00000005007.13	ENSG00000224409.1	-0.0733691	0.0526812
rho174	ENSG00000005007.13	ENSG00000224511.2	0.119825	0.00151654
rho175	ENSG00000005007.13	ENSG00000224532.2	-0.0203168	0.592058
rho176	ENSG00000005007.13	ENSG00000224559.2	-0.0218034	0.56524
rho177	ENSG00000005007.13	ENSG00000224563.1	-0.15667	3.21831e-05
rho178	ENSG00000005007.13	ENSG00000224635.2	0.092231	0.0147874
rho179	ENSG00000005007.13	ENSG00000224649.1	-0.110577	0.0034428
rho180	ENSG00000005007.13	ENSG00000224652.2	0.00654868	0.862883
rho181	ENSG00000005007.13	ENSG00000224655.7	-0.0378297	0.318272
rho182	ENSG00000005007.13	ENSG00000224658.1	-0.111861	0.00308322
rho183	ENSG00000005007.13	ENSG00000224707.1	-0.0431717	0.254674
rho184	ENSG00000005007.13	ENSG00000224717.1	-0.0884797	0.0193871
rho185	ENSG00000005007.13	ENSG00000224733.1	-0.00725024	0.848362
rho186	ENSG00000005007.13	ENSG00000224739.2	-0.00151959	0.968033
rho187	ENSG00000005007.13	ENSG00000224758.1	0.0130798	0.730125
rho188	ENSG00000005007.13	ENSG00000224789.1	0.0543131	0.151737
rho189	ENSG00000005007.13	ENSG00000224817.2	-0.0633089	0.0946661
rho190	ENSG00000005007.13	ENSG00000224821.5	-0.0446712	0.238528
rho191	ENSG00000005007.13	ENSG00000224853.3	-0.136195	0.000307851
rho192	ENSG00000005007.13	ENSG00000224854.3	-0.0193226	0.61031
rho193	ENSG00000005007.13	ENSG00000224855.5	-0.0731615	0.0533559
rho194	ENSG00000005007.13	ENSG00000224884.1	-0.00910182	0.810298
rho195	ENSG00000005007.13	ENSG00000224885.1	-0.0314569	0.406653
rho196	ENSG00000005007.13	ENSG00000224899.1	-0.123615	0.00106569
rho197	ENSG00000005007.13	ENSG00000224903.2	-0.0646376	0.0879279
rho198	ENSG00000005007.13	ENSG00000224932.2	-0.0922748	0.0147399
rho199	ENSG00000005007.13	ENSG00000224939.1	-0.0491131	0.194972
rho200	ENSG00000005007.13	ENSG00000224945.1	0.0506924	0.180982
rho201	ENSG00000005007.13	ENSG00000224969.1	-0.0668155	0.0777229
rho202	ENSG00000005007.13	ENSG00000224972.1	-0.0482834	0.202631
rho203	ENSG00000005007.13	ENSG00000224985.1	-0.0591861	0.11823
rho204	ENSG00000005007.13	ENSG00000225007.1	0.00733474	0.846617
rho205	ENSG00000005007.13	ENSG00000225037.1	-0.0588205	0.120524
rho206	ENSG00000005007.13	ENSG00000225062.1	-0.121179	0.00133848
rho207	ENSG00000005007.13	ENSG00000225084.1	-0.0802821	0.0339512
rho208	ENSG00000005007.13	ENSG00000225087.2	-0.107183	0.00458482
rho209	ENSG00000005007.13	ENSG00000225092.2	0.00576907	0.879072
rho210	ENSG00000005007.13	ENSG00000225106.1	0.0137754	0.716376
rho211	ENSG00000005007.13	ENSG00000225107.1	-0.0957619	0.0113645
rho212	ENSG00000005007.13	ENSG00000225138.8	0.256394	7.30492e-12
rho213	ENSG00000005007.13	ENSG00000225146.1	-0.00891544	0.814111
rho214	ENSG00000005007.13	ENSG00000225156.2	-0.0179611	0.635704
rho215	ENSG00000005007.13	ENSG00000225163.4	0.293176	2.65584e-15
rho216	ENSG00000005007.13	ENSG00000225173.1	0.00429305	0.909858
rho217	ENSG00000005007.13	ENSG00000225187.1	0.142454	0.000159291
rho218	ENSG00000005007.13	ENSG00000225195.2	-0.0453916	0.231034
rho219	ENSG00000005007.13	ENSG00000225218.1	0.200391	9.34453e-08
rho220	ENSG00000005007.13	ENSG00000225231.2	-0.0441494	0.244063
rho221	ENSG00000005007.13	ENSG00000225233.2	-0.056456	0.136207
rho222	ENSG00000005007.13	ENSG00000225298.5	-0.104928	0.00552261
rho223	ENSG00000005007.13	ENSG00000225328.2	-0.0689834	0.0685425
rho224	ENSG00000005007.13	ENSG00000225334.3	0.0360894	0.34106
rho225	ENSG00000005007.13	ENSG00000225391.5	-0.028984	0.444547
rho226	ENSG00000005007.13	ENSG00000225411.3	-0.0669438	0.0771533
rho227	ENSG00000005007.13	ENSG00000225420.1	-0.0257325	0.497304
rho228	ENSG00000005007.13	ENSG00000225442.2	-0.00747247	0.843773
rho229	ENSG00000005007.13	ENSG00000225498.1	-0.0570045	0.132436
rho230	ENSG00000005007.13	ENSG00000225506.2	0.0394677	0.297754
rho231	ENSG00000005007.13	ENSG00000225518.3	0.0892942	0.01832
rho232	ENSG00000005007.13	ENSG00000225521.1	-0.00714372	0.850564
rho233	ENSG00000005007.13	ENSG00000225546.6	-0.131967	0.000473052
rho234	ENSG00000005007.13	ENSG00000225548.7	-0.106745	0.00475499
rho235	ENSG00000005007.13	ENSG00000225572.1	-0.112308	0.00296621
rho236	ENSG00000005007.13	ENSG00000225579.2	-0.0310118	0.413329
rho237	ENSG00000005007.13	ENSG00000225595.2	-0.0771712	0.0415274
rho238	ENSG00000005007.13	ENSG00000225602.5	-0.0387849	0.306197
rho239	ENSG00000005007.13	ENSG00000225605.3	-0.0495369	0.191143
rho240	ENSG00000005007.13	ENSG00000225632.1	-0.0326759	0.388704
rho241	ENSG00000005007.13	ENSG00000225647.2	-0.0912992	0.0158299
rho242	ENSG00000005007.13	ENSG00000225656.1	-0.0597466	0.11478
rho243	ENSG00000005007.13	ENSG00000225676.2	-0.0878315	0.0202972
rho244	ENSG00000005007.13	ENSG00000225680.1	-0.0210157	0.579377
rho245	ENSG00000005007.13	ENSG00000225703.1	-0.0684061	0.0708959
rho246	ENSG00000005007.13	ENSG00000225721.5	0.037565	0.321673
rho247	ENSG00000005007.13	ENSG00000225742.6	-0.0691538	0.0678603
rho248	ENSG00000005007.13	ENSG00000225761.1	-0.115223	0.00229706
rho249	ENSG00000005007.13	ENSG00000225767.1	-0.0824821	0.0293346
rho250	ENSG00000005007.13	ENSG00000225826.2	-0.0400645	0.290503
rho251	ENSG00000005007.13	ENSG00000225833.1	-0.0507355	0.180611
rho252	ENSG00000005007.13	ENSG00000225839.2	0.0333638	0.378791
rho253	ENSG00000005007.13	ENSG00000225855.7	0.0783914	0.0384226
rho254	ENSG00000005007.13	ENSG00000225857.5	0.0168767	0.656241
rho255	ENSG00000005007.13	ENSG00000225951.1	-0.059802	0.114444
rho256	ENSG00000005007.13	ENSG00000225952.1	-0.0257186	0.497536
rho257	ENSG00000005007.13	ENSG00000225956.1	-0.00340964	0.928351
rho258	ENSG00000005007.13	ENSG00000226012.1	-0.153512	4.6482e-05
rho259	ENSG00000005007.13	ENSG00000226097.6	-0.127141	0.000760779
rho260	ENSG00000005007.13	ENSG00000226101.2	0.059747	0.114778
rho261	ENSG00000005007.13	ENSG00000226122.1	-0.0376797	0.320196
rho262	ENSG00000005007.13	ENSG00000226149.6	-0.133763	0.000394734
rho263	ENSG00000005007.13	ENSG00000226194.5	0.00195234	0.958937
rho264	ENSG00000005007.13	ENSG00000226235.1	-0.0731388	0.05343
rho265	ENSG00000005007.13	ENSG00000226249.1	-0.0301	0.427203
rho266	ENSG00000005007.13	ENSG00000226263.1	-0.0295786	0.435257
rho267	ENSG00000005007.13	ENSG00000226272.5	-0.0836885	0.0270399
rho268	ENSG00000005007.13	ENSG00000226276.1	-0.0543539	0.15143
rho269	ENSG00000005007.13	ENSG00000226291.1	0.112095	0.00302134
rho270	ENSG00000005007.13	ENSG00000226308.1	0.0477376	0.207788
rho271	ENSG00000005007.13	ENSG00000226320.6	-0.0482561	0.202887
rho272	ENSG00000005007.13	ENSG00000226332.2	0.235897	3.15884e-10
rho273	ENSG00000005007.13	ENSG00000226367.6	-0.0244184	0.519533
rho274	ENSG00000005007.13	ENSG00000226374.3	0.0176706	0.641179
rho275	ENSG00000005007.13	ENSG00000226380.9	-0.0477607	0.207513
rho276	ENSG00000005007.13	ENSG00000226383.7	0.073898	0.0509939
rho277	ENSG00000005007.13	ENSG00000226416.1	0.16772	8.39819e-06
rho278	ENSG00000005007.13	ENSG00000226419.8	-0.069593	0.0661365
rho279	ENSG00000005007.13	ENSG00000226453.2	-0.0718976	0.0576216
rho280	ENSG00000005007.13	ENSG00000226465.3	0.00757212	0.841717
rho281	ENSG00000005007.13	ENSG00000226476.6	-0.0332633	0.38023
rho282	ENSG00000005007.13	ENSG00000226510.1	-0.0306421	0.418921
rho283	ENSG00000005007.13	ENSG00000226520.1	-0.0462822	0.222001
rho284	ENSG00000005007.13	ENSG00000226533.1	0.00916798	0.808946
rho285	ENSG00000005007.13	ENSG00000226562.4	0.112644	0.00288072
rho286	ENSG00000005007.13	ENSG00000226620.8	-0.147804	8.87375e-05
rho287	ENSG00000005007.13	ENSG00000226644.5	0.0413002	0.275869
rho288	ENSG00000005007.13	ENSG00000226647.2	0.00124085	0.973895
rho289	ENSG00000005007.13	ENSG00000226648.2	0.0532888	0.159621
rho290	ENSG00000005007.13	ENSG00000226649.1	0.0537099	0.156343
rho291	ENSG00000005007.13	ENSG00000226673.2	-0.0704976	0.0626731
rho292	ENSG00000005007.13	ENSG00000226674.11	-0.30394	2.2005e-16
rho293	ENSG00000005007.13	ENSG00000226699.1	0.117225	0.00192082
rho294	ENSG00000005007.13	ENSG00000226706.1	0.224999	1.8439e-09
rho295	ENSG00000005007.13	ENSG00000226715.4	-0.162704	1.56249e-05
rho296	ENSG00000005007.13	ENSG00000226746.2	0.0311644	0.411033
rho297	ENSG00000005007.13	ENSG00000226747.6	-0.0149703	0.692973
rho298	ENSG00000005007.13	ENSG00000226779.1	-0.0966826	0.0105964
rho299	ENSG00000005007.13	ENSG00000226797.2	-0.123522	0.00107512
rho300	ENSG00000005007.13	ENSG00000226812.2	-0.00989729	0.794076
rho301	ENSG00000005007.13	ENSG00000226846.2	-0.0719971	0.0572758
rho302	ENSG00000005007.13	ENSG00000226869.6	0.0274137	0.469618
rho303	ENSG00000005007.13	ENSG00000226876.3	-0.103161	0.00637452
rho304	ENSG00000005007.13	ENSG00000226883.1	0.0404794	0.285532
rho305	ENSG00000005007.13	ENSG00000226890.1	-0.0375743	0.321552
rho306	ENSG00000005007.13	ENSG00000226899.1	-0.0977715	0.00974755
rho307	ENSG00000005007.13	ENSG00000226917.6	0.17873	2.01579e-06
rho308	ENSG00000005007.13	ENSG00000226963.1	-0.0141263	0.709475
rho309	ENSG00000005007.13	ENSG00000226965.2	-0.12733	0.000746985
rho310	ENSG00000005007.13	ENSG00000226995.9	0.040049	0.29069
rho311	ENSG00000005007.13	ENSG00000227006.2	0.0687623	0.0694363
rho312	ENSG00000005007.13	ENSG00000227028.6	-0.0717494	0.0581398
rho313	ENSG00000005007.13	ENSG00000227045.1	0.0355514	0.348311
rho314	ENSG00000005007.13	ENSG00000227066.2	-0.0966396	0.0106312
rho315	ENSG00000005007.13	ENSG00000227068.1	-0.103852	0.00602828
rho316	ENSG00000005007.13	ENSG00000227071.1	-0.00671483	0.859439
rho317	ENSG00000005007.13	ENSG00000227083.1	-0.0424008	0.263264
rho318	ENSG00000005007.13	ENSG00000227088.2	0.043802	0.247797
rho319	ENSG00000005007.13	ENSG00000227098.2	-0.146825	9.89177e-05
rho320	ENSG00000005007.13	ENSG00000227110.7	-0.118199	0.00175911
rho321	ENSG00000005007.13	ENSG00000227115.8	-0.107446	0.00448532
rho322	ENSG00000005007.13	ENSG00000227121.2	-0.0201268	0.595526
rho323	ENSG00000005007.13	ENSG00000227172.2	0.028202	0.456936
rho324	ENSG00000005007.13	ENSG00000227195.11	-0.0697412	0.0655511
rho325	ENSG00000005007.13	ENSG00000227200.1	0.0185024	0.625555
rho326	ENSG00000005007.13	ENSG00000227210.2	0.0318516	0.400788
rho327	ENSG00000005007.13	ENSG00000227213.1	-0.0427645	0.259186
rho328	ENSG00000005007.13	ENSG00000227215.1	-0.00443256	0.906941
rho329	ENSG00000005007.13	ENSG00000227308.2	-0.0647836	0.0872117
rho330	ENSG00000005007.13	ENSG00000227392.2	-0.0276098	0.466445
rho331	ENSG00000005007.13	ENSG00000227400.2	-0.0781798	0.0389282
rho332	ENSG00000005007.13	ENSG00000227407.1	0.161722	1.7605e-05
rho333	ENSG00000005007.13	ENSG00000227409.1	-0.00277015	0.941762
rho334	ENSG00000005007.13	ENSG00000227479.1	-0.013981	0.71233
rho335	ENSG00000005007.13	ENSG00000227496.3	-0.218229	5.69162e-09
rho336	ENSG00000005007.13	ENSG00000227512.1	0.0765764	0.043128
rho337	ENSG00000005007.13	ENSG00000227533.6	-0.0986516	0.00910632
rho338	ENSG00000005007.13	ENSG00000227542.1	0.0377072	0.319843
rho339	ENSG00000005007.13	ENSG00000227579.6	-0.043248	0.253835
rho340	ENSG00000005007.13	ENSG00000227619.3	-0.0497051	0.189638
rho341	ENSG00000005007.13	ENSG00000227630.4	0.0245553	0.517193
rho342	ENSG00000005007.13	ENSG00000227640.3	-0.0196832	0.603662
rho343	ENSG00000005007.13	ENSG00000227646.7	-0.126032	0.000846637
rho344	ENSG00000005007.13	ENSG00000227673.1	-0.141031	0.000185482
rho345	ENSG00000005007.13	ENSG00000227674.3	-0.0475027	0.210037
rho346	ENSG00000005007.13	ENSG00000227681.5	-0.163288	1.45485e-05
rho347	ENSG00000005007.13	ENSG00000227698.1	0.0984893	0.00922162
rho348	ENSG00000005007.13	ENSG00000227706.4	-0.0753073	0.0467173
rho349	ENSG00000005007.13	ENSG00000227744.4	-0.0185742	0.624213
rho350	ENSG00000005007.13	ENSG00000227764.2	-0.0291556	0.441855
rho351	ENSG00000005007.13	ENSG00000227769.7	-0.0914846	0.0156174
rho352	ENSG00000005007.13	ENSG00000227773.1	-0.0437688	0.248156
rho353	ENSG00000005007.13	ENSG00000227838.1	-0.0127598	0.73648
rho354	ENSG00000005007.13	ENSG00000227857.2	-0.119514	0.00156044
rho355	ENSG00000005007.13	ENSG00000227925.2	-0.174132	3.69825e-06
rho356	ENSG00000005007.13	ENSG00000227927.2	-0.0325337	0.390772
rho357	ENSG00000005007.13	ENSG00000227945.1	-0.108189	0.00421512
rho358	ENSG00000005007.13	ENSG00000227964.1	-0.0726784	0.0549541
rho359	ENSG00000005007.13	ENSG00000228016.1	-0.110666	0.00341692
rho360	ENSG00000005007.13	ENSG00000228028.2	0.0888577	0.0188729
rho361	ENSG00000005007.13	ENSG00000228033.6	-0.0830411	0.0282513
rho362	ENSG00000005007.13	ENSG00000228044.3	-0.0846189	0.0253774
rho363	ENSG00000005007.13	ENSG00000228055.3	-0.0314177	0.407238
rho364	ENSG00000005007.13	ENSG00000228061.7	-0.0248362	0.512411
rho365	ENSG00000005007.13	ENSG00000228107.1	0.115574	0.00222669
rho366	ENSG00000005007.13	ENSG00000228108.1	-0.102902	0.00650844
rho367	ENSG00000005007.13	ENSG00000228109.1	0.119218	0.00161362
rho368	ENSG00000005007.13	ENSG00000228127.3	-0.109679	0.00371666
rho369	ENSG00000005007.13	ENSG00000228135.1	-0.000986973	0.979234
rho370	ENSG00000005007.13	ENSG00000228142.2	-0.0538444	0.155307
rho371	ENSG00000005007.13	ENSG00000228261.1	0.0205171	0.58841
rho372	ENSG00000005007.13	ENSG00000228262.10	-0.0966662	0.0106096
rho373	ENSG00000005007.13	ENSG00000228280.1	-0.105765	0.00515586
rho374	ENSG00000005007.13	ENSG00000228358.6	-0.0901076	0.0172566
rho375	ENSG00000005007.13	ENSG00000228368.1	-0.102521	0.00671078
rho376	ENSG00000005007.13	ENSG00000228369.2	-0.0682846	0.0713994
rho377	ENSG00000005007.13	ENSG00000228386.2	-0.0993537	0.00862194
rho378	ENSG00000005007.13	ENSG00000228421.2	-0.078889	0.0371841
rho379	ENSG00000005007.13	ENSG00000228423.2	-0.0536456	0.15684
rho380	ENSG00000005007.13	ENSG00000228437.5	-0.104183	0.00586855
rho381	ENSG00000005007.13	ENSG00000228444.2	0.0706455	0.0621229
rho382	ENSG00000005007.13	ENSG00000228470.1	-0.0158941	0.675077
rho383	ENSG00000005007.13	ENSG00000228481.1	-0.171095	5.47454e-06
rho384	ENSG00000005007.13	ENSG00000228496.1	-0.0738113	0.0512673
rho385	ENSG00000005007.13	ENSG00000228509.6	-0.22465	1.95591e-09
rho386	ENSG00000005007.13	ENSG00000228526.7	-0.029959	0.429278
rho387	ENSG00000005007.13	ENSG00000228536.3	-0.184412	9.31864e-07
rho388	ENSG00000005007.13	ENSG00000228540.1	-0.0804475	0.0335837
rho389	ENSG00000005007.13	ENSG00000228554.1	-0.0304691	0.421554
rho390	ENSG00000005007.13	ENSG00000228566.2	-0.0460568	0.224263
rho391	ENSG00000005007.13	ENSG00000228573.1	0.0134217	0.723356
rho392	ENSG00000005007.13	ENSG00000228598.1	-0.0257485	0.497036
rho393	ENSG00000005007.13	ENSG00000228604.3	0.0216962	0.567154
rho394	ENSG00000005007.13	ENSG00000228613.1	0.00183904	0.961318
rho395	ENSG00000005007.13	ENSG00000228625.1	-0.0877502	0.0204139
rho396	ENSG00000005007.13	ENSG00000228630.5	-0.0889196	0.0187899
rho397	ENSG00000005007.13	ENSG00000228634.1	-0.0165026	0.663386
rho398	ENSG00000005007.13	ENSG00000228648.1	0.0118378	0.754887
rho399	ENSG00000005007.13	ENSG00000228677.1	-0.0155402	0.681912
rho400	ENSG00000005007.13	ENSG00000228705.2	-0.0169169	0.655473
rho401	ENSG00000005007.13	ENSG00000228709.1	-0.0654161	0.0841631
rho402	ENSG00000005007.13	ENSG00000228714.4	-0.146256	0.000105329
rho403	ENSG00000005007.13	ENSG00000228718.2	0.00480363	0.899191
rho404	ENSG00000005007.13	ENSG00000228723.6	-0.0952123	0.0118463
rho405	ENSG00000005007.13	ENSG00000228737.2	-0.0538292	0.155424
rho406	ENSG00000005007.13	ENSG00000228742.11	-0.136441	0.000300138
rho407	ENSG00000005007.13	ENSG00000228779.1	-0.0187954	0.620091
rho408	ENSG00000005007.13	ENSG00000228792.3	0.0222439	0.557407
rho409	ENSG00000005007.13	ENSG00000228838.1	-0.0249143	0.511084
rho410	ENSG00000005007.13	ENSG00000228862.4	0.125552	0.000886569
rho411	ENSG00000005007.13	ENSG00000228886.1	-0.0803389	0.0338247
rho412	ENSG00000005007.13	ENSG00000228917.1	-0.0920369	0.0149994
rho413	ENSG00000005007.13	ENSG00000228933.8	-0.0260786	0.491534
rho414	ENSG00000005007.13	ENSG00000229005.2	0.0750559	0.0474573
rho415	ENSG00000005007.13	ENSG00000229021.2	-0.0403067	0.287594
rho416	ENSG00000005007.13	ENSG00000229105.1	-0.0957448	0.0113793
rho417	ENSG00000005007.13	ENSG00000229111.1	-0.0542923	0.151894
rho418	ENSG00000005007.13	ENSG00000229127.2	-0.134532	0.00036505
rho419	ENSG00000005007.13	ENSG00000229153.5	-0.183932	9.95508e-07
rho420	ENSG00000005007.13	ENSG00000229190.1	-0.131201	0.00051067
rho421	ENSG00000005007.13	ENSG00000229206.3	-0.108778	0.00401144
rho422	ENSG00000005007.13	ENSG00000229229.1	-0.0298958	0.430347
rho423	ENSG00000005007.13	ENSG00000229243.2	-0.0564628	0.13616
rho424	ENSG00000005007.13	ENSG00000229263.1	-0.0259917	0.49298
rho425	ENSG00000005007.13	ENSG00000229327.1	-0.0881237	0.0198824
rho426	ENSG00000005007.13	ENSG00000229331.1	-0.125317	0.000906636
rho427	ENSG00000005007.13	ENSG00000229404.6	-0.0508724	0.179436
rho428	ENSG00000005007.13	ENSG00000229414.2	0.0198417	0.600749
rho429	ENSG00000005007.13	ENSG00000229415.10	-0.00706908	0.852107
rho430	ENSG00000005007.13	ENSG00000229425.3	-0.18725	6.28184e-07
rho431	ENSG00000005007.13	ENSG00000229494.2	0.0340966	0.368403
rho432	ENSG00000005007.13	ENSG00000229502.5	-0.079617	0.0354634
rho433	ENSG00000005007.13	ENSG00000229521.2	-0.0691497	0.0678768
rho434	ENSG00000005007.13	ENSG00000229531.6	-0.13186	0.00047814
rho435	ENSG00000005007.13	ENSG00000229557.1	0.0153788	0.685038
rho436	ENSG00000005007.13	ENSG00000229591.1	0.0314277	0.407089
rho437	ENSG00000005007.13	ENSG00000229618.3	-0.0743317	0.0496441
rho438	ENSG00000005007.13	ENSG00000229642.1	-0.112618	0.00288739
rho439	ENSG00000005007.13	ENSG00000229647.2	-0.171965	4.89568e-06
rho440	ENSG00000005007.13	ENSG00000229672.3	-0.0357757	0.345277
rho441	ENSG00000005007.13	ENSG00000229688.8	-0.0914658	0.0156389
rho442	ENSG00000005007.13	ENSG00000229720.1	-0.0980366	0.00955033
rho443	ENSG00000005007.13	ENSG00000229751.1	-0.114206	0.00251311
rho444	ENSG00000005007.13	ENSG00000229782.1	0.000599913	0.987377
rho445	ENSG00000005007.13	ENSG00000229821.1	-0.00202103	0.957493
rho446	ENSG00000005007.13	ENSG00000229869.1	0.0218305	0.564757
rho447	ENSG00000005007.13	ENSG00000229891.2	0.0860509	0.023017
rho448	ENSG00000005007.13	ENSG00000229893.2	-0.143039	0.000149572
rho449	ENSG00000005007.13	ENSG00000229950.1	0.00713405	0.850764
rho450	ENSG00000005007.13	ENSG00000229955.1	-0.0937182	0.0132484
rho451	ENSG00000005007.13	ENSG00000229960.1	0.0118118	0.755408
rho452	ENSG00000005007.13	ENSG00000229967.1	-0.0520543	0.169527
rho453	ENSG00000005007.13	ENSG00000229970.3	-0.0392399	0.300554
rho454	ENSG00000005007.13	ENSG00000229986.1	-0.0329817	0.384278
rho455	ENSG00000005007.13	ENSG00000229989.4	-0.130666	0.000538554
rho456	ENSG00000005007.13	ENSG00000229990.3	0.019501	0.607016
rho457	ENSG00000005007.13	ENSG00000229996.1	-0.0189162	0.617843
rho458	ENSG00000005007.13	ENSG00000229999.6	-0.0822294	0.029836
rho459	ENSG00000005007.13	ENSG00000230002.3	-0.1192	0.00160585
rho460	ENSG00000005007.13	ENSG00000230005.2	0.12695	0.000774986
rho461	ENSG00000005007.13	ENSG00000230010.2	0.0525807	0.165248
rho462	ENSG00000005007.13	ENSG00000230061.2	0.104725	0.00561488
rho463	ENSG00000005007.13	ENSG00000230063.1	-0.121609	0.00128604
rho464	ENSG00000005007.13	ENSG00000230068.2	-0.015985	0.673324
rho465	ENSG00000005007.13	ENSG00000230082.1	0.0231582	0.54132
rho466	ENSG00000005007.13	ENSG00000230105.1	-0.0595892	0.115741
rho467	ENSG00000005007.13	ENSG00000230107.1	-0.0203252	0.591905
rho468	ENSG00000005007.13	ENSG00000230140.7	-0.019056	0.615248
rho469	ENSG00000005007.13	ENSG00000230176.3	0.0302168	0.425411
rho470	ENSG00000005007.13	ENSG00000230184.1	-0.105681	0.00519203
rho471	ENSG00000005007.13	ENSG00000230215.1	0.0192172	0.61226
rho472	ENSG00000005007.13	ENSG00000230234.1	-0.0127118	0.737435
rho473	ENSG00000005007.13	ENSG00000230269.7	-0.0394575	0.297879
rho474	ENSG00000005007.13	ENSG00000230300.1	-0.073049	0.0537245
rho475	ENSG00000005007.13	ENSG00000230316.7	-0.00336477	0.929291
rho476	ENSG00000005007.13	ENSG00000230322.1	-0.138664	0.000238175
rho477	ENSG00000005007.13	ENSG00000230366.9	0.0198887	0.599887
rho478	ENSG00000005007.13	ENSG00000230368.2	0.026792	0.479756
rho479	ENSG00000005007.13	ENSG00000230390.1	-0.0696059	0.0660773
rho480	ENSG00000005007.13	ENSG00000230392.1	-0.033856	0.371794
rho481	ENSG00000005007.13	ENSG00000230400.3	-0.0613184	0.105526
rho482	ENSG00000005007.13	ENSG00000230423.3	0.0357876	0.345116
rho483	ENSG00000005007.13	ENSG00000230426.4	-0.167433	8.70668e-06
rho484	ENSG00000005007.13	ENSG00000230433.1	-0.079891	0.0348336
rho485	ENSG00000005007.13	ENSG00000230454.1	0.164397	1.26973e-05
rho486	ENSG00000005007.13	ENSG00000230461.9	-0.065306	0.0846875
rho487	ENSG00000005007.13	ENSG00000230479.1	-0.0715887	0.0587062
rho488	ENSG00000005007.13	ENSG00000230499.1	-0.0712818	0.0598004
rho489	ENSG00000005007.13	ENSG00000230539.1	0.0453605	0.231353
rho490	ENSG00000005007.13	ENSG00000230542.6	-0.0827997	0.028715
rho491	ENSG00000005007.13	ENSG00000230569.1	-0.00108135	0.977249
rho492	ENSG00000005007.13	ENSG00000230612.3	-0.0854492	0.023969
rho493	ENSG00000005007.13	ENSG00000230623.6	-0.103775	0.00606601
rho494	ENSG00000005007.13	ENSG00000230628.1	-0.0366639	0.333425
rho495	ENSG00000005007.13	ENSG00000230696.1	-0.0766981	0.0427962
rho496	ENSG00000005007.13	ENSG00000230698.1	0.156115	3.43469e-05
rho497	ENSG00000005007.13	ENSG00000230699.2	0.154521	4.13648e-05
rho498	ENSG00000005007.13	ENSG00000230703.1	0.107791	0.00435801
rho499	ENSG00000005007.13	ENSG00000230725.6	-0.0295933	0.435028
rho500	ENSG00000005007.13	ENSG00000230751.1	0.00192078	0.9596
rho501	ENSG00000005007.13	ENSG00000230768.9	-0.0926056	0.0143857
rho502	ENSG00000005007.13	ENSG00000230789.1	-0.0252712	0.505048
rho503	ENSG00000005007.13	ENSG00000230815.1	-0.110371	0.00350408
rho504	ENSG00000005007.13	ENSG00000230826.1	-0.0713794	0.0594507
rho505	ENSG00000005007.13	ENSG00000230834.1	0.0314534	0.406706
rho506	ENSG00000005007.13	ENSG00000230838.1	-0.171642	5.10353e-06
rho507	ENSG00000005007.13	ENSG00000230894.2	-0.142576	0.000157215
rho508	ENSG00000005007.13	ENSG00000230898.1	-0.0591398	0.118519
rho509	ENSG00000005007.13	ENSG00000230937.12	0.031843	0.400916
rho510	ENSG00000005007.13	ENSG00000231039.2	-0.0185122	0.625372
rho511	ENSG00000005007.13	ENSG00000231057.4	-0.022474	0.553336
rho512	ENSG00000005007.13	ENSG00000231104.8	0.0113904	0.76387
rho513	ENSG00000005007.13	ENSG00000231133.8	0.0376487	0.320594
rho514	ENSG00000005007.13	ENSG00000231149.2	-0.0482692	0.202765
rho515	ENSG00000005007.13	ENSG00000231150.5	-0.189082	4.85425e-07
rho516	ENSG00000005007.13	ENSG00000231171.4	-0.0205343	0.588097
rho517	ENSG00000005007.13	ENSG00000231172.2	0.0493731	0.192616
rho518	ENSG00000005007.13	ENSG00000231185.7	-0.159007	2.44015e-05
rho519	ENSG00000005007.13	ENSG00000231193.1	-0.0274926	0.46834
rho520	ENSG00000005007.13	ENSG00000231194.1	0.0258573	0.495219
rho521	ENSG00000005007.13	ENSG00000231201.1	-0.0255964	0.499582
rho522	ENSG00000005007.13	ENSG00000231210.3	-0.12311	0.00111762
rho523	ENSG00000005007.13	ENSG00000231221.1	0.012474	0.74217
rho524	ENSG00000005007.13	ENSG00000231252.3	-0.0523056	0.167474
rho525	ENSG00000005007.13	ENSG00000231310.3	-0.032978	0.384332
rho526	ENSG00000005007.13	ENSG00000231324.1	-0.0633809	0.0942909
rho527	ENSG00000005007.13	ENSG00000231401.2	-0.17911	1.91569e-06
rho528	ENSG00000005007.13	ENSG00000231439.4	0.0721969	0.0565869
rho529	ENSG00000005007.13	ENSG00000231453.1	-0.0673376	0.0754254
rho530	ENSG00000005007.13	ENSG00000231519.1	-0.0836564	0.0270989
rho531	ENSG00000005007.13	ENSG00000231533.2	-0.140458	0.000197118
rho532	ENSG00000005007.13	ENSG00000231566.2	-0.0559284	0.139912
rho533	ENSG00000005007.13	ENSG00000231607.12	-0.193476	2.73562e-07
rho534	ENSG00000005007.13	ENSG00000231616.9	-0.00446782	0.906204
rho535	ENSG00000005007.13	ENSG00000231638.1	-0.072217	0.0565177
rho536	ENSG00000005007.13	ENSG00000231646.6	-0.0585303	0.122369
rho537	ENSG00000005007.13	ENSG00000231666.7	-0.102862	0.00652936
rho538	ENSG00000005007.13	ENSG00000231683.6	-0.14688	9.83174e-05
rho539	ENSG00000005007.13	ENSG00000231691.2	0.00932735	0.805691
rho540	ENSG00000005007.13	ENSG00000231703.2	0.0784553	0.0382426
rho541	ENSG00000005007.13	ENSG00000231720.1	0.0826353	0.0290342
rho542	ENSG00000005007.13	ENSG00000231721.7	-0.25177	1.75942e-11
rho543	ENSG00000005007.13	ENSG00000231724.1	0.0253002	0.50456
rho544	ENSG00000005007.13	ENSG00000231729.1	-0.0362007	0.339573
rho545	ENSG00000005007.13	ENSG00000231742.6	-0.0419585	0.268281
rho546	ENSG00000005007.13	ENSG00000231748.1	0.10622	0.00496599
rho547	ENSG00000005007.13	ENSG00000231749.3	-0.0935303	0.0134346
rho548	ENSG00000005007.13	ENSG00000231760.5	-0.10413	0.00589383
rho549	ENSG00000005007.13	ENSG00000231764.10	0.0287286	0.448573
rho550	ENSG00000005007.13	ENSG00000231772.5	-0.0694892	0.0665336
rho551	ENSG00000005007.13	ENSG00000231776.5	-0.0156784	0.67924
rho552	ENSG00000005007.13	ENSG00000231795.1	-0.0835729	0.027253
rho553	ENSG00000005007.13	ENSG00000231811.3	-0.0391418	0.301764
rho554	ENSG00000005007.13	ENSG00000231826.6	-0.0450257	0.234819
rho555	ENSG00000005007.13	ENSG00000231868.1	0.215604	8.72605e-09
rho556	ENSG00000005007.13	ENSG00000231881.2	0.105461	0.00528672
rho557	ENSG00000005007.13	ENSG00000231903.1	-0.0191799	0.612951
rho558	ENSG00000005007.13	ENSG00000231977.1	0.109519	0.00376759
rho559	ENSG00000005007.13	ENSG00000231990.2	-0.0208786	0.581855
rho560	ENSG00000005007.13	ENSG00000232021.7	-0.076959	0.0420924
rho561	ENSG00000005007.13	ENSG00000232023.3	-0.00335666	0.929461
rho562	ENSG00000005007.13	ENSG00000232034.1	-0.0688935	0.0689048
rho563	ENSG00000005007.13	ENSG00000232043.1	0.160416	2.06134e-05
rho564	ENSG00000005007.13	ENSG00000232082.1	-0.0756047	0.0458545
rho565	ENSG00000005007.13	ENSG00000232131.1	-0.0759292	0.0449282
rho566	ENSG00000005007.13	ENSG00000232139.6	-0.0965584	0.0106972
rho567	ENSG00000005007.13	ENSG00000232140.2	0.0298714	0.430724
rho568	ENSG00000005007.13	ENSG00000232162.1	-0.0535225	0.157795
rho569	ENSG00000005007.13	ENSG00000232192.1	-0.115368	0.00226784
rho570	ENSG00000005007.13	ENSG00000232233.1	0.130086	0.00057039
rho571	ENSG00000005007.13	ENSG00000232290.1	-0.0643783	0.0892118
rho572	ENSG00000005007.13	ENSG00000232294.6	-0.0983404	0.00932859
rho573	ENSG00000005007.13	ENSG00000232298.2	0.000837351	0.982382
rho574	ENSG00000005007.13	ENSG00000232342.7	-0.111586	0.00315724
rho575	ENSG00000005007.13	ENSG00000232406.7	0.0664888	0.0791897
rho576	ENSG00000005007.13	ENSG00000232442.1	0.108437	0.00414519
rho577	ENSG00000005007.13	ENSG00000232445.2	-0.0123557	0.74453
rho578	ENSG00000005007.13	ENSG00000232455.2	-0.0374672	0.322936
rho579	ENSG00000005007.13	ENSG00000232490.6	-0.0161524	0.670105
rho580	ENSG00000005007.13	ENSG00000232519.2	-0.0413077	0.275781
rho581	ENSG00000005007.13	ENSG00000232524.1	-0.0273449	0.470734
rho582	ENSG00000005007.13	ENSG00000232530.1	-0.0620269	0.101553
rho583	ENSG00000005007.13	ENSG00000232536.1	0.0673253	0.0754792
rho584	ENSG00000005007.13	ENSG00000232555.2	-0.0631749	0.0953683
rho585	ENSG00000005007.13	ENSG00000232560.7	-0.0355937	0.347737
rho586	ENSG00000005007.13	ENSG00000232564.3	-0.0345722	0.361757
rho587	ENSG00000005007.13	ENSG00000232623.1	0.037547	0.321904
rho588	ENSG00000005007.13	ENSG00000232624.8	-0.136714	0.000291784
rho589	ENSG00000005007.13	ENSG00000232650.6	-0.0200698	0.59657
rho590	ENSG00000005007.13	ENSG00000232661.1	-0.0407845	0.281914
rho591	ENSG00000005007.13	ENSG00000232679.2	-0.120183	0.00146746
rho592	ENSG00000005007.13	ENSG00000232684.1	-0.0336139	0.375225
rho593	ENSG00000005007.13	ENSG00000232693.2	-0.0518474	0.171232
rho594	ENSG00000005007.13	ENSG00000232710.1	0.0972906	0.0101147
rho595	ENSG00000005007.13	ENSG00000232729.8	0.0723694	0.0559973
rho596	ENSG00000005007.13	ENSG00000232754.1	-0.112484	0.00292128
rho597	ENSG00000005007.13	ENSG00000232762.1	0.076003	0.0447198
rho598	ENSG00000005007.13	ENSG00000232803.1	0.166608	9.93812e-06
rho599	ENSG00000005007.13	ENSG00000232821.1	-0.206429	3.72535e-08
rho600	ENSG00000005007.13	ENSG00000232850.3	0.0737091	0.0515912
rho601	ENSG00000005007.13	ENSG00000232874.1	0.0732257	0.0531463
rho602	ENSG00000005007.13	ENSG00000232891.1	-0.0369557	0.32959
rho603	ENSG00000005007.13	ENSG00000232892.1	-0.125327	0.000905841
rho604	ENSG00000005007.13	ENSG00000232893.1	-0.110732	0.00339751
rho605	ENSG00000005007.13	ENSG00000232907.8	0.0270597	0.475377
rho606	ENSG00000005007.13	ENSG00000232936.6	-0.152659	5.1275e-05
rho607	ENSG00000005007.13	ENSG00000232939.1	-0.0943547	0.0126341
rho608	ENSG00000005007.13	ENSG00000232956.9	0.0960356	0.0111553
rho609	ENSG00000005007.13	ENSG00000232978.2	-0.0619843	0.101788
rho610	ENSG00000005007.13	ENSG00000232987.2	0.17968	1.77466e-06
rho611	ENSG00000005007.13	ENSG00000233016.7	0.243774	7.72634e-11
rho612	ENSG00000005007.13	ENSG00000233017.3	0.220436	3.95726e-09
rho613	ENSG00000005007.13	ENSG00000233030.2	-0.125657	0.000877682
rho614	ENSG00000005007.13	ENSG00000233033.1	0.0651974	0.0852075
rho615	ENSG00000005007.13	ENSG00000233044.1	-0.0693943	0.0669068
rho616	ENSG00000005007.13	ENSG00000233048.1	-0.0503556	0.183902
rho617	ENSG00000005007.13	ENSG00000233064.2	0.0036978	0.922313
rho618	ENSG00000005007.13	ENSG00000233077.1	-0.0106369	0.779072
rho619	ENSG00000005007.13	ENSG00000233085.5	-0.0136789	0.718277
rho620	ENSG00000005007.13	ENSG00000233098.9	-0.18251	1.20976e-06
rho621	ENSG00000005007.13	ENSG00000233123.1	0.00568194	0.880885
rho622	ENSG00000005007.13	ENSG00000233124.2	-0.0285681	0.451112
rho623	ENSG00000005007.13	ENSG00000233144.1	-0.0638233	0.0920101
rho624	ENSG00000005007.13	ENSG00000233175.2	0.104375	0.00577719
rho625	ENSG00000005007.13	ENSG00000233221.7	0.0824565	0.0293851
rho626	ENSG00000005007.13	ENSG00000233242.3	-0.00496494	0.895825
rho627	ENSG00000005007.13	ENSG00000233246.1	-0.0971731	0.0102062
rho628	ENSG00000005007.13	ENSG00000233250.1	0.0377443	0.319367
rho629	ENSG00000005007.13	ENSG00000233304.7	-0.0217815	0.565631
rho630	ENSG00000005007.13	ENSG00000233340.1	-0.145661	0.000112444
rho631	ENSG00000005007.13	ENSG00000233367.1	-0.0981799	0.00944513
rho632	ENSG00000005007.13	ENSG00000233376.1	0.109686	0.0037145
rho633	ENSG00000005007.13	ENSG00000233384.3	-0.074309	0.0497141
rho634	ENSG00000005007.13	ENSG00000233392.5	0.0570765	0.131947
rho635	ENSG00000005007.13	ENSG00000233399.2	-0.0296174	0.434654
rho636	ENSG00000005007.13	ENSG00000233496.1	0.0403474	0.287107
rho637	ENSG00000005007.13	ENSG00000233515.2	-0.0577936	0.127152
rho638	ENSG00000005007.13	ENSG00000233532.6	-0.0448333	0.236827
rho639	ENSG00000005007.13	ENSG00000233539.5	-0.072349	0.0560667
rho640	ENSG00000005007.13	ENSG00000233542.2	0.0367623	0.332128
rho641	ENSG00000005007.13	ENSG00000233559.2	-0.0275563	0.467215
rho642	ENSG00000005007.13	ENSG00000233569.2	0.00729669	0.847403
rho643	ENSG00000005007.13	ENSG00000233571.1	-0.0384907	0.309884
rho644	ENSG00000005007.13	ENSG00000233589.1	-0.0561409	0.138411
rho645	ENSG00000005007.13	ENSG00000233605.3	-0.0222954	0.556496
rho646	ENSG00000005007.13	ENSG00000233611.3	-0.0237321	0.531341
rho647	ENSG00000005007.13	ENSG00000233672.9	-0.0371191	0.327454
rho648	ENSG00000005007.13	ENSG00000233682.3	-0.115722	0.00219749
rho649	ENSG00000005007.13	ENSG00000233693.1	-0.0706258	0.0621959
rho650	ENSG00000005007.13	ENSG00000233695.2	0.134652	0.000364744
rho651	ENSG00000005007.13	ENSG00000233714.1	-0.0145533	0.701108
rho652	ENSG00000005007.13	ENSG00000233718.8	0.0560828	0.13882
rho653	ENSG00000005007.13	ENSG00000233775.1	0.0559126	0.140024
rho654	ENSG00000005007.13	ENSG00000233783.8	-0.0622935	0.100089
rho655	ENSG00000005007.13	ENSG00000233817.1	-0.138077	0.00025324
rho656	ENSG00000005007.13	ENSG00000233818.1	-0.133006	0.000426134
rho657	ENSG00000005007.13	ENSG00000233821.1	-0.134807	0.000354966
rho658	ENSG00000005007.13	ENSG00000233828.5	0.00878009	0.816883
rho659	ENSG00000005007.13	ENSG00000233845.1	-0.0426934	0.25998
rho660	ENSG00000005007.13	ENSG00000233847.1	-0.113175	0.0027506
rho661	ENSG00000005007.13	ENSG00000233848.1	-0.111864	0.00308227
rho662	ENSG00000005007.13	ENSG00000233854.2	-0.0598899	0.113911
rho663	ENSG00000005007.13	ENSG00000233885.7	0.0821688	0.0299572
rho664	ENSG00000005007.13	ENSG00000233920.2	-0.0673684	0.0752915
rho665	ENSG00000005007.13	ENSG00000233922.3	-0.0166776	0.66004
rho666	ENSG00000005007.13	ENSG00000233936.1	0.0599217	0.113719
rho667	ENSG00000005007.13	ENSG00000233993.1	-0.0753372	0.0466298
rho668	ENSG00000005007.13	ENSG00000234111.6	0.0417827	0.270293
rho669	ENSG00000005007.13	ENSG00000234129.8	-0.235892	2.78515e-10
rho670	ENSG00000005007.13	ENSG00000234142.2	-0.0653625	0.0844182
rho671	ENSG00000005007.13	ENSG00000234147.1	-0.090896	0.0163006
rho672	ENSG00000005007.13	ENSG00000234156.3	-0.0960664	0.0111052
rho673	ENSG00000005007.13	ENSG00000234183.1	-0.0862237	0.0227168
rho674	ENSG00000005007.13	ENSG00000234193.1	-0.140227	0.000202012
rho675	ENSG00000005007.13	ENSG00000234197.1	-0.105199	0.0054013
rho676	ENSG00000005007.13	ENSG00000234235.1	-0.0771123	0.0416835
rho677	ENSG00000005007.13	ENSG00000234261.4	-0.128666	0.000655881
rho678	ENSG00000005007.13	ENSG00000234350.5	-0.0840993	0.0262946
rho679	ENSG00000005007.13	ENSG00000234361.1	-0.0981606	0.00945928
rho680	ENSG00000005007.13	ENSG00000234362.6	-0.130023	0.000573922
rho681	ENSG00000005007.13	ENSG00000234380.2	-0.148196	8.49451e-05
rho682	ENSG00000005007.13	ENSG00000234418.2	-0.0270873	0.474926
rho683	ENSG00000005007.13	ENSG00000234423.2	-0.0378499	0.318013
rho684	ENSG00000005007.13	ENSG00000234428.2	-0.0171186	0.651635
rho685	ENSG00000005007.13	ENSG00000234432.4	0.28276	3.45728e-14
rho686	ENSG00000005007.13	ENSG00000234477.1	-0.0303639	0.423159
rho687	ENSG00000005007.13	ENSG00000234478.1	-0.161641	1.77797e-05
rho688	ENSG00000005007.13	ENSG00000234546.4	-0.107582	0.00443479
rho689	ENSG00000005007.13	ENSG00000234601.1	-0.0138471	0.714964
rho690	ENSG00000005007.13	ENSG00000234650.6	-0.0366709	0.333333
rho691	ENSG00000005007.13	ENSG00000234665.9	-0.00763249	0.840472
rho692	ENSG00000005007.13	ENSG00000234695.1	-0.0128342	0.735001
rho693	ENSG00000005007.13	ENSG00000234703.1	-0.0482551	0.202896
rho694	ENSG00000005007.13	ENSG00000234721.3	-0.0109143	0.773465
rho695	ENSG00000005007.13	ENSG00000234722.5	0.091809	0.0152518
rho696	ENSG00000005007.13	ENSG00000234753.5	0.000825383	0.982629
rho697	ENSG00000005007.13	ENSG00000234758.1	-0.0211425	0.577091
rho698	ENSG00000005007.13	ENSG00000234768.1	0.0938123	0.013156
rho699	ENSG00000005007.13	ENSG00000234772.2	-0.134583	0.000363166
rho700	ENSG00000005007.13	ENSG00000234818.1	-0.0869822	0.0215458
rho701	ENSG00000005007.13	ENSG00000234832.1	0.0977534	0.00976115
rho702	ENSG00000005007.13	ENSG00000234848.1	0.0155074	0.682545
rho703	ENSG00000005007.13	ENSG00000234859.5	0.000689074	0.985501
rho704	ENSG00000005007.13	ENSG00000234869.1	0.155156	3.84211e-05
rho705	ENSG00000005007.13	ENSG00000234884.2	-0.0711743	0.0601877
rho706	ENSG00000005007.13	ENSG00000234915.1	-0.152172	5.42188e-05
rho707	ENSG00000005007.13	ENSG00000234917.2	-0.0151555	0.689371
rho708	ENSG00000005007.13	ENSG00000234929.2	0.0370824	0.327932
rho709	ENSG00000005007.13	ENSG00000234943.2	-0.084665	0.0252973
rho710	ENSG00000005007.13	ENSG00000234945.8	0.0163919	0.665508
rho711	ENSG00000005007.13	ENSG00000234948.2	0.0611791	0.106322
rho712	ENSG00000005007.13	ENSG00000234997.2	0.0328751	0.385817
rho713	ENSG00000005007.13	ENSG00000235020.5	-0.00943031	0.803589
rho714	ENSG00000005007.13	ENSG00000235032.1	-0.0622109	0.100541
rho715	ENSG00000005007.13	ENSG00000235066.7	-0.048556	0.200091
rho716	ENSG00000005007.13	ENSG00000235085.3	-0.0451103	0.23394
rho717	ENSG00000005007.13	ENSG00000235086.1	-0.11851	0.0017101
rho718	ENSG00000005007.13	ENSG00000235096.2	-0.0630913	0.0958079
rho719	ENSG00000005007.13	ENSG00000235097.1	-0.132897	0.000430827
rho720	ENSG00000005007.13	ENSG00000235123.5	-0.00395443	0.916941
rho721	ENSG00000005007.13	ENSG00000235189.2	-0.088795	0.0189573
rho722	ENSG00000005007.13	ENSG00000235214.1	0.0434618	0.251493
rho723	ENSG00000005007.13	ENSG00000235246.1	-6.67396e-05	0.998596
rho724	ENSG00000005007.13	ENSG00000235262.1	-0.018659	0.622631
rho725	ENSG00000005007.13	ENSG00000235269.2	-0.126056	0.000844681
rho726	ENSG00000005007.13	ENSG00000235277.1	-0.0430903	0.255572
rho727	ENSG00000005007.13	ENSG00000235280.2	0.203513	5.82843e-08
rho728	ENSG00000005007.13	ENSG00000235296.1	0.0802256	0.0340775
rho729	ENSG00000005007.13	ENSG00000235300.4	-0.191372	3.5044e-07
rho730	ENSG00000005007.13	ENSG00000235313.1	0.221967	3.06841e-09
rho731	ENSG00000005007.13	ENSG00000235361.1	-0.033102	0.382545
rho732	ENSG00000005007.13	ENSG00000235385.2	-0.185661	7.83946e-07
rho733	ENSG00000005007.13	ENSG00000235397.1	-0.0219761	0.562163
rho734	ENSG00000005007.13	ENSG00000235399.1	-0.0133755	0.724268
rho735	ENSG00000005007.13	ENSG00000235445.1	-0.00769599	0.839163
rho736	ENSG00000005007.13	ENSG00000235493.2	-0.0859281	0.0231878
rho737	ENSG00000005007.13	ENSG00000235522.6	-0.0791089	0.0366572
rho738	ENSG00000005007.13	ENSG00000235563.1	0.127733	0.000718344
rho739	ENSG00000005007.13	ENSG00000235578.1	0.100665	0.00777849
rho740	ENSG00000005007.13	ENSG00000235601.1	0.0642618	0.0897935
rho741	ENSG00000005007.13	ENSG00000235669.1	-0.00281723	0.940774
rho742	ENSG00000005007.13	ENSG00000235703.6	0.11413	0.00254327
rho743	ENSG00000005007.13	ENSG00000235726.7	-0.0996146	0.00844792
rho744	ENSG00000005007.13	ENSG00000235736.1	0.0134754	0.722294
rho745	ENSG00000005007.13	ENSG00000235740.2	-0.00944794	0.803229
rho746	ENSG00000005007.13	ENSG00000235785.1	-0.0612601	0.105859
rho747	ENSG00000005007.13	ENSG00000235786.1	0.0190371	0.615599
rho748	ENSG00000005007.13	ENSG00000235815.1	-0.0133242	0.725285
rho749	ENSG00000005007.13	ENSG00000235820.1	-0.0133262	0.725243
rho750	ENSG00000005007.13	ENSG00000235834.1	-0.0950151	0.0120235
rho751	ENSG00000005007.13	ENSG00000235837.1	0.016078	0.671535
rho752	ENSG00000005007.13	ENSG00000235843.1	-0.0419677	0.268175
rho753	ENSG00000005007.13	ENSG00000235852.1	0.0618773	0.102382
rho754	ENSG00000005007.13	ENSG00000235888.3	-0.0656448	0.0830825
rho755	ENSG00000005007.13	ENSG00000235890.2	0.116578	0.00203584
rho756	ENSG00000005007.13	ENSG00000235899.2	-0.0942996	0.0126863
rho757	ENSG00000005007.13	ENSG00000235914.2	-0.0460984	0.223844
rho758	ENSG00000005007.13	ENSG00000235934.2	0.000388283	0.99183
rho759	ENSG00000005007.13	ENSG00000235939.1	-0.0170165	0.653577
rho760	ENSG00000005007.13	ENSG00000235947.1	-0.0791334	0.0365989
rho761	ENSG00000005007.13	ENSG00000236003.1	-0.0379864	0.31627
rho762	ENSG00000005007.13	ENSG00000236017.8	0.256944	6.57191e-12
rho763	ENSG00000005007.13	ENSG00000236051.7	-0.0322347	0.395144
rho764	ENSG00000005007.13	ENSG00000236064.2	-0.124471	0.000982803
rho765	ENSG00000005007.13	ENSG00000236065.2	-0.128809	0.000646736
rho766	ENSG00000005007.13	ENSG00000236081.1	0.15573	3.67188e-05
rho767	ENSG00000005007.13	ENSG00000236091.1	-0.0460439	0.224393
rho768	ENSG00000005007.13	ENSG00000236094.2	-0.0642034	0.0900861
rho769	ENSG00000005007.13	ENSG00000236095.1	-0.0927665	0.014216
rho770	ENSG00000005007.13	ENSG00000236130.2	-0.0075084	0.843032
rho771	ENSG00000005007.13	ENSG00000236140.1	-0.0135034	0.721742
rho772	ENSG00000005007.13	ENSG00000236144.8	0.191446	3.65542e-07
rho773	ENSG00000005007.13	ENSG00000236188.1	-0.0196814	0.603695
rho774	ENSG00000005007.13	ENSG00000236194.3	-0.0833252	0.0277141
rho775	ENSG00000005007.13	ENSG00000236197.4	-0.0510909	0.177572
rho776	ENSG00000005007.13	ENSG00000236212.2	-0.0203599	0.591272
rho777	ENSG00000005007.13	ENSG00000236230.2	-0.0653197	0.084622
rho778	ENSG00000005007.13	ENSG00000236242.1	-0.0616926	0.103413
rho779	ENSG00000005007.13	ENSG00000236256.9	-0.146713	0.000100146
rho780	ENSG00000005007.13	ENSG00000236262.1	0.0100037	0.791913
rho781	ENSG00000005007.13	ENSG00000236268.6	-0.0551444	0.14556
rho782	ENSG00000005007.13	ENSG00000236276.2	-0.120339	0.00144649
rho783	ENSG00000005007.13	ENSG00000236305.1	0.123828	0.00104449
rho784	ENSG00000005007.13	ENSG00000236311.6	0.118169	0.00176382
rho785	ENSG00000005007.13	ENSG00000236324.1	-0.0875498	0.0207042
rho786	ENSG00000005007.13	ENSG00000236340.6	-0.106546	0.00483408
rho787	ENSG00000005007.13	ENSG00000236345.1	0.0317115	0.402864
rho788	ENSG00000005007.13	ENSG00000236347.1	-0.103067	0.00642278
rho789	ENSG00000005007.13	ENSG00000236388.1	-0.0858011	0.0233929
rho790	ENSG00000005007.13	ENSG00000236393.2	-0.0147097	0.698053
rho791	ENSG00000005007.13	ENSG00000236394.2	0.118986	0.0016376
rho792	ENSG00000005007.13	ENSG00000236426.5	-0.0751539	0.0471676
rho793	ENSG00000005007.13	ENSG00000236427.1	-0.116942	0.00197038
rho794	ENSG00000005007.13	ENSG00000236449.2	-0.0643061	0.089572
rho795	ENSG00000005007.13	ENSG00000236452.1	-0.0606886	0.109161
rho796	ENSG00000005007.13	ENSG00000236453.5	-0.0552924	0.144481
rho797	ENSG00000005007.13	ENSG00000236481.1	-0.170528	5.88606e-06
rho798	ENSG00000005007.13	ENSG00000236494.2	-0.0567454	0.134207
rho799	ENSG00000005007.13	ENSG00000236498.1	-0.0974194	0.0100151
rho800	ENSG00000005007.13	ENSG00000236499.2	-0.0108493	0.774778
rho801	ENSG00000005007.13	ENSG00000236501.6	-0.234453	3.5946e-10
rho802	ENSG00000005007.13	ENSG00000236519.1	-0.00220172	0.953697
rho803	ENSG00000005007.13	ENSG00000236535.1	-0.0765868	0.0430996
rho804	ENSG00000005007.13	ENSG00000236545.1	0.0710249	0.0607291
rho805	ENSG00000005007.13	ENSG00000236559.1	-0.065907	0.0818567
rho806	ENSG00000005007.13	ENSG00000236651.1	-0.0370017	0.328987
rho807	ENSG00000005007.13	ENSG00000236663.1	-0.0783245	0.0385667
rho808	ENSG00000005007.13	ENSG00000236700.6	-0.0888439	0.0188915
rho809	ENSG00000005007.13	ENSG00000236703.1	-0.0588699	0.120212
rho810	ENSG00000005007.13	ENSG00000236714.3	-0.130642	0.000539836
rho811	ENSG00000005007.13	ENSG00000236740.6	-0.142497	0.000158563
rho812	ENSG00000005007.13	ENSG00000236751.2	-0.0309808	0.413795
rho813	ENSG00000005007.13	ENSG00000236760.1	0.0743399	0.049619
rho814	ENSG00000005007.13	ENSG00000236841.8	-0.225565	1.67522e-09
rho815	ENSG00000005007.13	ENSG00000236871.7	0.192061	3.17451e-07
rho816	ENSG00000005007.13	ENSG00000236896.1	-0.00416519	0.912531
rho817	ENSG00000005007.13	ENSG00000236908.2	0.068085	0.0722331
rho818	ENSG00000005007.13	ENSG00000236924.1	0.0119801	0.752036
rho819	ENSG00000005007.13	ENSG00000236936.1	-0.115241	0.00229336
rho820	ENSG00000005007.13	ENSG00000236953.1	0.171591	5.1369e-06
rho821	ENSG00000005007.13	ENSG00000236963.7	-0.0508522	0.179609
rho822	ENSG00000005007.13	ENSG00000236975.2	0.0168181	0.657358
rho823	ENSG00000005007.13	ENSG00000236977.1	-0.114267	0.00249948
rho824	ENSG00000005007.13	ENSG00000237054.9	0.00256957	0.945972
rho825	ENSG00000005007.13	ENSG00000237058.1	0.0135845	0.720141
rho826	ENSG00000005007.13	ENSG00000237061.1	-0.0337287	0.373596
rho827	ENSG00000005007.13	ENSG00000237074.2	-0.0948259	0.0121957
rho828	ENSG00000005007.13	ENSG00000237092.2	0.00164948	0.965302
rho829	ENSG00000005007.13	ENSG00000237128.1	-0.0117238	0.757173
rho830	ENSG00000005007.13	ENSG00000237153.4	-0.090936	0.0162534
rho831	ENSG00000005007.13	ENSG00000237166.2	-0.0409993	0.279385
rho832	ENSG00000005007.13	ENSG00000237222.4	0.00345786	0.92734
rho833	ENSG00000005007.13	ENSG00000237224.4	-0.0321486	0.396408
rho834	ENSG00000005007.13	ENSG00000237243.1	-0.0559688	0.139626
rho835	ENSG00000005007.13	ENSG00000237280.1	-0.0436041	0.249942
rho836	ENSG00000005007.13	ENSG00000237310.2	0.0321272	0.396724
rho837	ENSG00000005007.13	ENSG00000237331.1	-0.128378	0.000674613
rho838	ENSG00000005007.13	ENSG00000237359.2	-0.146579	0.000101637
rho839	ENSG00000005007.13	ENSG00000237361.3	0.0085405	0.821795
rho840	ENSG00000005007.13	ENSG00000237373.1	-0.0304652	0.421614
rho841	ENSG00000005007.13	ENSG00000237402.1	-0.0353111	0.351581
rho842	ENSG00000005007.13	ENSG00000237423.3	-0.130528	0.000545936
rho843	ENSG00000005007.13	ENSG00000237463.6	-0.0780865	0.0391626
rho844	ENSG00000005007.13	ENSG00000237512.6	0.00803745	0.832131
rho845	ENSG00000005007.13	ENSG00000237525.7	-0.0906884	0.0165477
rho846	ENSG00000005007.13	ENSG00000237596.7	-0.148517	8.19538e-05
rho847	ENSG00000005007.13	ENSG00000237605.2	-0.108452	0.00412313
rho848	ENSG00000005007.13	ENSG00000237609.1	0.0395405	0.296863
rho849	ENSG00000005007.13	ENSG00000237614.3	0.0529325	0.162433
rho850	ENSG00000005007.13	ENSG00000237643.2	-0.0256379	0.498887
rho851	ENSG00000005007.13	ENSG00000237646.1	0.0360672	0.341358
rho852	ENSG00000005007.13	ENSG00000237686.7	0.0306008	0.419549
rho853	ENSG00000005007.13	ENSG00000237713.1	-0.107324	0.00453149
rho854	ENSG00000005007.13	ENSG00000237734.1	-0.0684621	0.0706646
rho855	ENSG00000005007.13	ENSG00000237751.2	-0.00308885	0.935076
rho856	ENSG00000005007.13	ENSG00000237775.1	-0.0989577	0.0088922
rho857	ENSG00000005007.13	ENSG00000237853.6	-0.135093	0.000344716
rho858	ENSG00000005007.13	ENSG00000237862.2	-0.00835238	0.825657
rho859	ENSG00000005007.13	ENSG00000237870.6	-0.201537	7.86539e-08
rho860	ENSG00000005007.13	ENSG00000237877.7	-0.188464	5.2969e-07
rho861	ENSG00000005007.13	ENSG00000237892.1	-0.0368951	0.330384
rho862	ENSG00000005007.13	ENSG00000237923.1	-0.0810224	0.0323329
rho863	ENSG00000005007.13	ENSG00000237978.6	-0.105054	0.00546586
rho864	ENSG00000005007.13	ENSG00000237986.4	0.0242269	0.522814
rho865	ENSG00000005007.13	ENSG00000237993.1	-0.12661	0.000800879
rho866	ENSG00000005007.13	ENSG00000238042.5	-0.13892	0.000231858
rho867	ENSG00000005007.13	ENSG00000238062.6	0.121443	0.00130608
rho868	ENSG00000005007.13	ENSG00000238097.2	-0.0976715	0.0098229
rho869	ENSG00000005007.13	ENSG00000238133.6	-0.0190664	0.615054
rho870	ENSG00000005007.13	ENSG00000238178.7	-0.0614617	0.104713
rho871	ENSG00000005007.13	ENSG00000238242.2	-0.100326	0.00798931
rho872	ENSG00000005007.13	ENSG00000238276.6	0.00267936	0.943667
rho873	ENSG00000005007.13	ENSG00000238279.1	0.0330096	0.383783
rho874	ENSG00000005007.13	ENSG00000238290.1	0.120251	0.00145829
rho875	ENSG00000005007.13	ENSG00000239377.1	0.18786	5.76677e-07
rho876	ENSG00000005007.13	ENSG00000239415.1	0.129142	0.000631902
rho877	ENSG00000005007.13	ENSG00000239467.6	-0.0717971	0.0579859
rho878	ENSG00000005007.13	ENSG00000239508.1	0.0782171	0.0388347
rho879	ENSG00000005007.13	ENSG00000239513.6	0.03761	0.321093
rho880	ENSG00000005007.13	ENSG00000239930.2	0.0515787	0.173464
rho881	ENSG00000005007.13	ENSG00000240086.7	-0.104565	0.00568846
rho882	ENSG00000005007.13	ENSG00000240175.1	-0.128221	0.000685023
rho883	ENSG00000005007.13	ENSG00000240350.3	-0.141326	0.000179744
rho884	ENSG00000005007.13	ENSG00000240405.7	-0.10189	0.00705783
rho885	ENSG00000005007.13	ENSG00000240476.1	-0.112471	0.00292444
rho886	ENSG00000005007.13	ENSG00000240497.3	-0.215462	8.92972e-09
rho887	ENSG00000005007.13	ENSG00000240499.7	-0.00375672	0.92108
rho888	ENSG00000005007.13	ENSG00000240541.3	-0.0427082	0.259814
rho889	ENSG00000005007.13	ENSG00000240549.2	0.0578761	0.126609
rho890	ENSG00000005007.13	ENSG00000240553.1	-0.122135	0.00122453
rho891	ENSG00000005007.13	ENSG00000240707.3	0.0452936	0.232044
rho892	ENSG00000005007.13	ENSG00000240708.2	-0.0699767	0.0646436
rho893	ENSG00000005007.13	ENSG00000240893.1	0.000691588	0.985448
rho894	ENSG00000005007.13	ENSG00000240922.1	-0.0504117	0.183412
rho895	ENSG00000005007.13	ENSG00000241169.1	-0.151304	5.98616e-05
rho896	ENSG00000005007.13	ENSG00000241269.1	0.186676	6.8068e-07
rho897	ENSG00000005007.13	ENSG00000241280.1	-0.105509	0.00526583
rho898	ENSG00000005007.13	ENSG00000241449.6	0.0177824	0.63907
rho899	ENSG00000005007.13	ENSG00000241472.7	-0.133842	0.000391583
rho900	ENSG00000005007.13	ENSG00000241475.1	-0.0385882	0.308659
rho901	ENSG00000005007.13	ENSG00000241544.2	-0.118385	0.00172959
rho902	ENSG00000005007.13	ENSG00000241560.7	0.0328883	0.385626
rho903	ENSG00000005007.13	ENSG00000241818.1	-0.05116	0.176986
rho904	ENSG00000005007.13	ENSG00000241886.1	-0.128372	0.00067498
rho905	ENSG00000005007.13	ENSG00000242021.2	0.0313352	0.408472
rho906	ENSG00000005007.13	ENSG00000242078.1	0.0209382	0.580777
rho907	ENSG00000005007.13	ENSG00000242082.2	-0.0310651	0.412526
rho908	ENSG00000005007.13	ENSG00000242094.1	-0.0291927	0.441273
rho909	ENSG00000005007.13	ENSG00000242125.3	-0.0729181	0.0541713
rho910	ENSG00000005007.13	ENSG00000242136.1	0.104104	0.00590617
rho911	ENSG00000005007.13	ENSG00000242512.9	-0.0990097	0.0088563
rho912	ENSG00000005007.13	ENSG00000242578.1	-0.030509	0.420946
rho913	ENSG00000005007.13	ENSG00000242741.2	-0.0915677	0.0155231
rho914	ENSG00000005007.13	ENSG00000242781.2	-0.0162064	0.669068
rho915	ENSG00000005007.13	ENSG00000242795.2	-0.0203407	0.591623
rho916	ENSG00000005007.13	ENSG00000242798.1	0.0953421	0.0117309
rho917	ENSG00000005007.13	ENSG00000242828.1	0.0256944	0.49794
rho918	ENSG00000005007.13	ENSG00000242908.6	-0.0723466	0.0560749
rho919	ENSG00000005007.13	ENSG00000242973.6	0.0326811	0.388629
rho920	ENSG00000005007.13	ENSG00000243004.6	-0.117908	0.00180606
rho921	ENSG00000005007.13	ENSG00000243179.1	-0.00797732	0.833368
rho922	ENSG00000005007.13	ENSG00000243224.1	0.0589479	0.119721
rho923	ENSG00000005007.13	ENSG00000243349.2	-0.0200096	0.59767
rho924	ENSG00000005007.13	ENSG00000243479.3	0.14515	0.000120836
rho925	ENSG00000005007.13	ENSG00000243629.2	-0.065319	0.0846256
rho926	ENSG00000005007.13	ENSG00000243694.3	-0.0651128	0.085614
rho927	ENSG00000005007.13	ENSG00000243810.1	-0.0854307	0.0239997
rho928	ENSG00000005007.13	ENSG00000243849.2	-0.107302	0.00453957
rho929	ENSG00000005007.13	ENSG00000243885.1	-0.0963415	0.0108754
rho930	ENSG00000005007.13	ENSG00000243944.5	-0.039948	0.291909
rho931	ENSG00000005007.13	ENSG00000244036.3	-0.121178	0.00133858
rho932	ENSG00000005007.13	ENSG00000244151.1	0.200843	8.73089e-08
rho933	ENSG00000005007.13	ENSG00000244184.1	-0.194601	2.19862e-07
rho934	ENSG00000005007.13	ENSG00000244286.1	-0.0116359	0.758938
rho935	ENSG00000005007.13	ENSG00000244300.3	0.128499	0.00067281
rho936	ENSG00000005007.13	ENSG00000244332.1	-0.0796653	0.0353518
rho937	ENSG00000005007.13	ENSG00000244342.5	-0.0593511	0.117206
rho938	ENSG00000005007.13	ENSG00000244558.6	0.0701791	0.0638718
rho939	ENSG00000005007.13	ENSG00000244564.2	-0.163195	1.47147e-05
rho940	ENSG00000005007.13	ENSG00000244578.1	-0.0468243	0.216628
rho941	ENSG00000005007.13	ENSG00000244675.2	-0.074729	0.0484341
rho942	ENSG00000005007.13	ENSG00000244791.3	-0.00876611	0.817169
rho943	ENSG00000005007.13	ENSG00000244998.1	0.0014975	0.968498
rho944	ENSG00000005007.13	ENSG00000245008.4	-0.107186	0.00458387
rho945	ENSG00000005007.13	ENSG00000245059.2	-0.0570296	0.132265
rho946	ENSG00000005007.13	ENSG00000245148.2	0.121542	0.00129407
rho947	ENSG00000005007.13	ENSG00000245149.4	-0.0945864	0.0124415
rho948	ENSG00000005007.13	ENSG00000245311.2	-0.148941	7.81593e-05
rho949	ENSG00000005007.13	ENSG00000245466.1	-0.0208551	0.582281
rho950	ENSG00000005007.13	ENSG00000245479.3	-0.109569	0.00375163
rho951	ENSG00000005007.13	ENSG00000245614.4	0.0335257	0.37648
rho952	ENSG00000005007.13	ENSG00000245648.2	-0.0924062	0.0145983
rho953	ENSG00000005007.13	ENSG00000245651.3	-0.0146485	0.699249
rho954	ENSG00000005007.13	ENSG00000245694.10	-0.0728232	0.0544858
rho955	ENSG00000005007.13	ENSG00000245832.7	-0.0993162	0.00864727
rho956	ENSG00000005007.13	ENSG00000245910.8	-0.0205754	0.587264
rho957	ENSG00000005007.13	ENSG00000245928.2	-0.0246596	0.515414
rho958	ENSG00000005007.13	ENSG00000245970.2	-0.246846	4.40278e-11
rho959	ENSG00000005007.13	ENSG00000246130.1	-0.148348	8.35157e-05
rho960	ENSG00000005007.13	ENSG00000246214.2	0.0459741	0.225097
rho961	ENSG00000005007.13	ENSG00000246228.6	-0.0904092	0.0169111
rho962	ENSG00000005007.13	ENSG00000246250.3	-0.0213427	0.573489
rho963	ENSG00000005007.13	ENSG00000246334.2	0.135568	0.000328343
rho964	ENSG00000005007.13	ENSG00000246339.6	-0.0469372	0.215521
rho965	ENSG00000005007.13	ENSG00000246465.1	0.057439	0.129506
rho966	ENSG00000005007.13	ENSG00000246528.3	0.0308923	0.415131
rho967	ENSG00000005007.13	ENSG00000246541.2	0.0489906	0.19609
rho968	ENSG00000005007.13	ENSG00000246851.1	-0.0403463	0.28712
rho969	ENSG00000005007.13	ENSG00000246876.7	-0.101582	0.00723308
rho970	ENSG00000005007.13	ENSG00000246898.1	-0.120206	0.00146433
rho971	ENSG00000005007.13	ENSG00000246982.7	-0.0448124	0.237046
rho972	ENSG00000005007.13	ENSG00000247134.7	-0.164707	1.22208e-05
rho973	ENSG00000005007.13	ENSG00000247228.3	0.0143551	0.704988
rho974	ENSG00000005007.13	ENSG00000247381.3	0.0812517	0.0318454
rho975	ENSG00000005007.13	ENSG00000247473.2	0.0182119	0.630992
rho976	ENSG00000005007.13	ENSG00000248050.1	0.0435857	0.250142
rho977	ENSG00000005007.13	ENSG00000248100.2	-0.062881	0.0969219
rho978	ENSG00000005007.13	ENSG00000248103.1	0.0672038	0.0760092
rho979	ENSG00000005007.13	ENSG00000248112.1	-0.0994697	0.00854418
rho980	ENSG00000005007.13	ENSG00000248115.1	-0.0439031	0.246707
rho981	ENSG00000005007.13	ENSG00000248125.2	0.00104264	0.978063
rho982	ENSG00000005007.13	ENSG00000248165.1	-0.00990369	0.793946
rho983	ENSG00000005007.13	ENSG00000248187.1	-0.171576	5.14663e-06
rho984	ENSG00000005007.13	ENSG00000248221.1	-0.0509855	0.178469
rho985	ENSG00000005007.13	ENSG00000248245.1	-0.0287168	0.448759
rho986	ENSG00000005007.13	ENSG00000248268.1	-0.0952876	0.0117792
rho987	ENSG00000005007.13	ENSG00000248279.5	0.00192022	0.959612
rho988	ENSG00000005007.13	ENSG00000248307.6	-0.0223614	0.555328
rho989	ENSG00000005007.13	ENSG00000248318.1	-0.115659	0.00220979
rho990	ENSG00000005007.13	ENSG00000248319.2	-0.0131094	0.729539
rho991	ENSG00000005007.13	ENSG00000248323.7	-0.171276	5.34877e-06
rho992	ENSG00000005007.13	ENSG00000248359.2	-0.046007	0.224765
rho993	ENSG00000005007.13	ENSG00000248362.1	-0.10441	0.00576093
rho994	ENSG00000005007.13	ENSG00000248416.1	0.0852265	0.02434
rho995	ENSG00000005007.13	ENSG00000248458.2	-0.11265	0.0028794
rho996	ENSG00000005007.13	ENSG00000248461.3	0.0429173	0.257487
rho997	ENSG00000005007.13	ENSG00000248515.2	-0.0969576	0.010376
rho998	ENSG00000005007.13	ENSG00000248538.8	-0.147791	8.8867e-05
rho999	ENSG00000005007.13	ENSG00000248555.7	-0.0778983	0.0396393
rho1000	ENSG00000005007.13	ENSG00000248588.2	-0.0881903	0.0197889
rho1001	ENSG00000005007.13	ENSG00000248597.2	-0.0161443	0.670259
rho1002	ENSG00000005007.13	ENSG00000248636.7	0.0568078	0.133779
rho1003	ENSG00000005007.13	ENSG00000248673.2	-0.069088	0.0681229
rho1004	ENSG00000005007.13	ENSG00000248676.1	-0.0371291	0.327324
rho1005	ENSG00000005007.13	ENSG00000248693.1	-0.149597	7.26094e-05
[truncated: 29,651 more rows]

## Sheet: lncRNA related PABPC1L
	EnsemblM	EnsemblL	Correlation	P.value
[truncated: 101 more rows]

## Sheet: final-cor. result
	EnsemblM	symbol	EnsemblL	symbol	Correlation	P.value
[truncated: 3 more rows]
